# Supplementary material for: Mining kidney toxicogenomic data by using gene co-expression modules
Source: BMC Genomics. 2016 Oct 10;17:790. doi: 10.1186/s12864-016-3143-y (PMC5057266; doi:10.1186/s12864-016-3143-y)
Supplement: Additional file 1: Script S1. — R script used to generate modules by using the iterative signature algorithm. (ZIP 15173 kb) [file 12864_2016_3143_MOESM1_ESM.zip]

Archive with 6 entries (5 files):
- Additionalfile1_ScriptS1/
- Additionalfile1_ScriptS1/Additionalfile1_ScriptS1_generateModules_v3.R
- Additionalfile1_ScriptS1/FC9Kmatrix.txt
- Additionalfile1_ScriptS1/HC9Krandom_15Kseed_FORISAmodgen.txt
- Additionalfile1_ScriptS1/HC9K_FORISAmodgen.txt
- Additionalfile1_ScriptS1/ISA_MOD_FUNCTIONS_V3.R
