# Supplementary material for: Mining kidney toxicogenomic data by using gene co-expression modules
Source: BMC Genomics. 2016 Oct 10;17:790. doi: 10.1186/s12864-016-3143-y (PMC5057266; doi:10.1186/s12864-016-3143-y)
Supplement: Additional file 1: Script S1. — R script used to generate modules by using the iterative signature algorithm. (ZIP 15173 kb) [file 12864_2016_3143_MOESM1_ESM.zip › Additionalfile1_ScriptS1/Additionalfile1_ScriptS1_generateModules_v3.R]

# ISA MODGEN R Script

# This script generates gene module using ISA by systematically varying gene and condition thresholds 
# Additional Material: AbdulHameed et al. Mining kidney toxicogenomic data by using gene co-expression modules.
# Email: mabdulhameed@bhsai.org
####################################
# load the functions
 source('./ISA_MOD_FUNCTIONS_V3.R')
#**********************************************

# *************
# Load libraries
# *************
library(annotate)
library(affy)
library("Biobase")
library("rat2302.db")

library("dynamicTreeCut")
library("moduleColor")
library(WGCNA)
library(fpc)
library("clValid")

library("cluster")
library("BSDA")
library("eisa")
library("plyr")
#****************
# Run1 with HC
# Create expressionset
FC9K<-read.delim("FC9Kmatrix.txt", row.names=1,header=TRUE, sep="\t")
exampleSet<-new("ExpressionSet", exprs = as.matrix(FC9K),annotation = "rat2302")
# Create Z-score Matrix 
#////////////////
#Note: scale works columnwise. So you need to transpose
tFC6K<-t(FC9K)
ZtFC6K<-scale(tFC6K)
ZFC6K_OUT1<-as.matrix(t(ZtFC6K))
#Import hierarchical cluster data
hcluster<-as.matrix(read.delim("HC9K_FORISAmodgen.txt",header = TRUE, sep = "\t", row.names = 1, as.is=TRUE))
index<-match(rownames(FC9K),rownames(hcluster))
cluster_seed<-hcluster[index,]
cluster_augment<-cluster_seed
print("start seed done")
#*********************
## Normalize the matrix
normed.data <- isa.normalize(exprs(exampleSet)) #or exprs(exampleSet) or FC9K_a
gc()
## Determine thresholds
thr.row= seq(2,4,by=0.5)
thr.col= seq(2,4,by=0.5)
direction=c("updown", "updown")
thr.list <- expand.grid(thr.row=thr.row, thr.col=thr.col)
thr.list <- unlist(apply(thr.list, 1, list), recursive=FALSE)

## Do the ISA, for all thresholds
isaresults <- lapply(thr.list, function(x)
    isa.iterate(normed.data,
                row.seeds=cluster_augment,
                thr.row=x["thr.row"],
                thr.col=x["thr.col"],
                direction=direction))
gc()
## Make it unique for every threshold combination
isaresults <- lapply(isaresults, function(x)
    isa.unique(normed.data, x))
gc()
## Filter according to robustness
isaresults <- lapply(isaresults, function(x)
    isa.filter.robust(data=exprs(exampleSet),
                      normed.data=normed.data,
                      isares=x,
                      row.seeds=cluster_augment))
gc()
## create summary stats per thers. comb.
MODSTAT_OUT <- GETMODSTATS_ALL(isaresults)
## Merge them
result <- list()
result$rows <- do.call(cbind, lapply(isaresults, "[[", "rows"))
result$columns <- do.call(cbind, lapply(isaresults, "[[", "columns"))
result$seeddata <- do.call(rbind, lapply(isaresults, "[[", "seeddata"))
result$rundata <- isaresults[[1]]$rundata
result$rundata$N <- sum(sapply(isaresults, function(x) x$rundata$N))
# Another filtering
result <- isa.unique(normed.data, result)
# merge ISA results
isa_run_2 <- isa.result.to.ISAModules(result,exampleSet)
# MODULES SUMMARY --------
# Get final modules summary
MOD_GENES_OUT1 <- getmod_final_genelist(isa_run_2,ZFC6K_OUT1)
# Write output tables
write.table(MODSTAT_OUT[1],file="OUT1_NMOD_PER_THRES.txt",sep="\t")
write.table(MODSTAT_OUT[2],file="OUT1_MODINFO1.txt",sep="\t")
write.table(MOD_GENES_OUT1,file="OUT1_MOD_GENES_OUT1.txt",sep="\t",row.names=FALSE)
save.image("./KIDNEY_ISA_OUT1.RData")
#**********************
# Get modules 
load("KIDNEY_ISA_OUT1.RData")
assign(paste("KIDNEY_ISA_OUT1clean"),isa_run_2[[unique(MOD_GENES_OUT1$MODID)]])
save(list="KIDNEY_ISA_OUT1clean",file="KIDNEY_ISA_OUT1clean")
rm(list=ls())
#######################

#@@@@@@@@@@@@@@@@@@@@@@@@@@@@@@@@@@@@@@@@@
# Run2 with random seedset
#@@@@@@@@@@@@@@@@@@@@@@@@@@@@@@@@@@@@@@
source('./ISA_MOD_FUNCTIONS_V3.R')
# Create expressionset
FC9K<-read.delim("FC9Kmatrix.txt", row.names=1,header=TRUE, sep="\t")
exampleSet<-new("ExpressionSet", exprs = as.matrix(FC9K),annotation = "rat2302")
# Create Z-score Matrix 
tFC6K<-t(FC9K)
ZtFC6K<-scale(tFC6K)
ZFC6K_OUT1<-as.matrix(t(ZtFC6K))
#Import random 15000 seed set
cluster_augment <- as.matrix(read.delim("HC9Krandom_15Kseed_FORISAmodgen.txt",header=TRUE,row.names=1,sep="\t",as.is=TRUE))
print("start seed done")
#*********************
## Normalize the matrix
#FC9K_a <- as.matrix(FC9K)
normed.data <- isa.normalize(exprs(exampleSet)) #or exprs(exampleSet) or FC9K_a
gc()
## Determine thresholds
thr.row= seq(2,4,by=0.5)
thr.col= seq(2,4,by=0.5)
direction=c("updown", "updown")
thr.list <- expand.grid(thr.row=thr.row, thr.col=thr.col)
thr.list <- unlist(apply(thr.list, 1, list), recursive=FALSE)
## Do the ISA, for all thresholds
isaresults <- lapply(thr.list, function(x)
    isa.iterate(normed.data,
                row.seeds=cluster_augment,
                thr.row=x["thr.row"],
                thr.col=x["thr.col"],
                direction=direction))
gc()
## Make it unique for every threshold combination
isaresults <- lapply(isaresults, function(x)
    isa.unique(normed.data, x))
gc()
## Filter according to robustness
isaresults <- lapply(isaresults, function(x)
    isa.filter.robust(data=exprs(exampleSet),
                      normed.data=normed.data,
                      isares=x,
                      row.seeds=cluster_augment))
gc()
## create summary stats per thers. comb.
MODSTAT_OUT <- GETMODSTATS_ALL(isaresults)
## Merge them
result <- list()
result$rows <- do.call(cbind, lapply(isaresults, "[[", "rows"))
result$columns <- do.call(cbind, lapply(isaresults, "[[", "columns"))
result$seeddata <- do.call(rbind, lapply(isaresults, "[[", "seeddata"))
result$rundata <- isaresults[[1]]$rundata
result$rundata$N <- sum(sapply(isaresults, function(x) x$rundata$N))
# Another filtering
result <- isa.unique(normed.data, result)
#***************************
# merge ISA results
isa_run_2 <- isa.result.to.ISAModules(result,exampleSet)
#*****************
# MODULES SUMMARY ---------------------------------------------------------
# Get final modules summary
MOD_GENES_OUT2 <- getmod_final_genelist(isa_run_2,ZFC6K_OUT1)
# Write output tables
write.table(MODSTAT_OUT[1],file="OUT2_NMOD_PER_THRES.txt",sep="\t")
write.table(MODSTAT_OUT[2],file="OUT2_MODINFO1.txt",sep="\t")
write.table(MOD_GENES_OUT2,file="OUT2_MOD_GENES_OUT1.txt",sep="\t",row.names=FALSE)
save.image("./KIDNEY_ISA_OUT2.RData")
#############################
# get modules
load("KIDNEY_ISA_OUT2.RData")
assign(paste("KIDNEY_ISA_OUT2clean"),isa_run_2[[unique(MOD_GENES_OUT2$MODID)]])
save(list="KIDNEY_ISA_OUT2clean",file="KIDNEY_ISA_OUT2clean")
rm(list=ls())
############################# 

#############################
# Merge modules - FINAL
load("KIDNEY_ISA_OUT1clean")
load("KIDNEY_ISA_OUT2clean")
#get "normed.data" to be used in filter below
source('./ISA_MOD_FUNCTIONS_V3.R')
FC9K<-read.delim("FC9Kmatrix.txt", row.names=1,header=TRUE, sep="\t")
exampleSet<-new("ExpressionSet", exprs = as.matrix(FC9K),annotation = "rat2302")
normed.data <- isa.normalize(exprs(exampleSet))
tFC6K<-t(FC9K)
ZtFC6K<-scale(tFC6K)
ZFC6K_OUT1<-as.matrix(t(ZtFC6K))
#************
# convert modules into lists
ISA_HC <- ISAModules.to.isa.result (KIDNEY_ISA_OUT1clean)
ISA_RAND <- ISAModules.to.isa.result (KIDNEY_ISA_OUT2clean)
matlist <- list() 
matlist[[1]] <- ISA_HC
matlist[[2]] <- ISA_RAND
## Merge them
matresult <- list()
matresult$rows <- do.call(cbind, lapply(matlist, "[[", "rows"))
matresult$columns <- do.call(cbind, lapply(matlist, "[[", "columns"))
matresult$seeddata <- do.call(rbind, lapply(matlist, "[[", "seeddata"))
matresult$rundata <- matlist[[1]]$rundata
matresult$rundata$N <- sum(sapply(matlist, function(x) x$rundata$N))
matresult <- isa.unique(normed.data, matresult)
DM_ISA_FINAL1 <- isa.result.to.ISAModules(matresult,exampleSet)
save(DM_ISA_FINAL1, file="KIDNEY_MODULE_FINAL")
GENES_MODULES <- getmod_final_genelist(DM_ISA_FINAL1,ZFC6K_OUT1)
CONDS_MODULES <- getmod_final_condlist(DM_ISA_FINAL1,ZFC6K_OUT1)
write.table(GENES_MODULES, file="GENES_ISAMODULES_OUT.txt", sep="\t", row.names=FALSE)
write.table(CONDS_MODULES, file="CONDS_ISAMODULES_OUT.txt", sep="\t", row.names=FALSE)
##############################
