# Supplementary material for: Mining kidney toxicogenomic data by using gene co-expression modules
Source: BMC Genomics. 2016 Oct 10;17:790. doi: 10.1186/s12864-016-3143-y (PMC5057266; doi:10.1186/s12864-016-3143-y)
Supplement: Additional file 1: Script S1. — R script used to generate modules by using the iterative signature algorithm. (ZIP 15173 kb) [file 12864_2016_3143_MOESM1_ESM.zip › Additionalfile1_ScriptS1/FC9Kmatrix.txt]

Probe_Set_ID	AMIKACIN|160 mg/kg|14 d|SALINE 100 %|INTRAPERITONEAL	NETILMICIN|40 mg/kg|14 d|SALINE 100 %|INTRAPERITONEAL	2,4-DIAMINOPHENOL|60 mg/kg|3 d|WATER 100 %|ORAL GAVAGE	HEXACHLORO-1,3-BUTADIENE|50 mg/kg|3 d|CORN OIL 100 %|INTRAPERITONEAL	N,N-DIMETHYLFORMAMIDE|1400 mg/kg|3 d|SALINE 100 %|ORAL GAVAGE	1-NAPHTHYL ISOTHIOCYANATE|30 mg/kg|3 d|CORN OIL 100 %|ORAL GAVAGE	1-NAPHTHYL ISOTHIOCYANATE|60 mg/kg|3 d|CORN OIL 100 %|ORAL GAVAGE	3-ACETAMIDOPHENOL|700 mg/kg|3 d|CORN OIL 100 %|ORAL GAVAGE	4-CHLORO-2-NITROANILINE|1200 mg/kg|3 d|CMC .5 %|ORAL GAVAGE	4-METHYLPYRAZOLE|155 mg/kg|3 d|SALINE 100 %|INTRAVENOUS	4-NITROBENZOIC ACID|1470 mg/kg|3 d|CMC .5 %|ORAL GAVAGE	ACETAMINOPHEN|100 mg/kg|3 d|CORN OIL 100 %|ORAL GAVAGE	ACETAMINOPHEN|486 mg/kg|3 d|CORN OIL 100 %|ORAL GAVAGE	ACROLEIN|20 mg/kg|3 d|WATER 100 %|ORAL GAVAGE	ALLYL ALCOHOL|16 mg/kg|3 d|SALINE 100 %|INTRAPERITONEAL	ALLYL ALCOHOL|25 mg/kg|3 d|SALINE 100 %|INTRAPERITONEAL	AMIODARONE|147 mg/kg|3 d|CMC .5 %|ORAL GAVAGE	AMPIROXICAM|94 mg/kg|3 d|CMC .5 %|ORAL GAVAGE	ATORVASTATIN|300 mg/kg|3 d|CORN OIL 100 %|ORAL GAVAGE	AZATHIOPRINE|54 mg/kg|3 d|WATER 100 %|ORAL GAVAGE	AZAURIDINE|1500 mg/kg|3 d|CMC .5 %|ORAL GAVAGE	BENZOTHIAZYL DISULFIDE|2600 mg/kg|3 d|CORN OIL 100 %|SUBCUTANEOUS	BETA-ESTRADIOL|150 mg/kg|3 d|CORN OIL 100 %|ORAL GAVAGE	BEZAFIBRATE|100 mg/kg|3 d|CORN OIL 100 %|ORAL GAVAGE	BITHIONOL|333 mg/kg|3 d|CORN OIL 100 %|ORAL GAVAGE	BROMFENAC|5 mg/kg|3 d|CMC .5 %|ORAL GAVAGE	BROMOBENZENE|439 mg/kg|3 d|CMC .5 %|ORAL GAVAGE	BROMODICHLOROMETHANE|430 mg/kg|3 d|CMC .5 %|ORAL GAVAGE	CANDESARTAN|1300 mg/kg|3 d|CMC .5 %|ORAL GAVAGE	CARBON TETRACHLORIDE|1175 mg/kg|3 d|CORN OIL 100 %|ORAL GAVAGE	CARBOPLATIN|14 mg/kg|3 d|SALINE 100 %|INTRAVENOUS	CATECHOL|195 mg/kg|3 d|SALINE 100 %|ORAL GAVAGE	CEPHALEXIN|2500 mg/kg|3 d|CMC .5 %|ORAL GAVAGE	CERIVASTATIN|7 mg/kg|3 d|CORN OIL 100 %|ORAL GAVAGE	CHLOROBENZENE|500 mg/kg|3 d|CMC .5 %|ORAL GAVAGE	CHOLECALCIFEROL|8 mg/kg|3 d|CMC .5 %|ORAL GAVAGE	CISPLATIN|1.17 mg/kg|3 d|SALINE 100 %|INTRAVENOUS	CISPLATIN|2 mg/kg|3 d|SALINE 100 %|INTRAVENOUS	CLOFIBRATE|500 mg/kg|3 d|CORN OIL 100 %|ORAL GAVAGE	CORTISONE|206 mg/kg|3 d|CMC .5 %|ORAL GAVAGE	CYCLOSPORIN A|350 mg/kg|3 d|CORN OIL 100 %|ORAL GAVAGE	CYCLOSPORIN A|70 mg/kg|3 d|CORN OIL 100 %|ORAL GAVAGE	DAUNORUBICIN|3.25 mg/kg|3 d|SALINE 100 %|INTRAVENOUS	DEXIBUPROFEN|239 mg/kg|3 d|CMC .5 %|ORAL GAVAGE	DIBROMOCHLOROMETHANE|325 mg/kg|3 d|CMC .5 %|ORAL GAVAGE	DIETHYLSTILBESTROL|2.8 mg/kg|3 d|CORN OIL 100 %|ORAL GAVAGE	DOXORUBICIN|3 mg/kg|3 d|SALINE 100 %|INTRAVENOUS	ENROFLOXACIN|2000 mg/kg|3 d|CMC .5 %|ORAL GAVAGE	EPIRUBICIN|2.7 mg/kg|3 d|SALINE 100 %|INTRAVENOUS
1367468_at	-0.291515683	-0.165251544	-0.085888424	0.061149115	-0.089620139	-0.061411528	-0.431099374	-0.105528898	-0.035676701	-0.169798429	-0.174119808	0.083820869	0.134709767	0.198782144	0.0138622	-0.06930228	0.129714052	-0.150963418	-0.032261575	0.100808812	-0.094984382	-0.167732725	-0.268457277	0.054721945	-0.144192546	-0.144093957	-0.03502143	-0.0032821	-0.239215097	0.068302637	0.040901972	-0.187435134	0.122633777	-0.012846662	0.05424942	-0.234169632	-0.079150845	-0.170536112	-0.036781733	-0.002222532	0.109747247	-0.091518306	-0.012521488	0.293350327	-0.080859856	-0.212056096	0.029135388	0.226281343	0.098325927
1367527_at	-0.214374828	0.048838902	0.196209191	-0.166997495	-0.045360499	0.342370832	0.094785018	0.019047097	-0.237822743	0.075721948	-0.116334736	0.065486805	-0.166441896	-0.252785151	0.17562063	-0.020801847	-0.015763947	-0.161837589	0.063575843	0.277760593	0.071190321	-0.252550644	-0.073746621	0.154887302	-0.015374004	-0.117210137	0.054504477	-0.313297621	0.17770601	0.028543236	-0.020438692	0.030490406	0.061259713	0.19129305	-0.404367328	0.04971466	0.172806754	0.206336783	0.209982114	-0.05506087	-0.316210406	-0.094308947	0.049840535	0.215861577	-0.291021889	-0.133164286	-0.047204671	0.133649898	-0.157626713
1367540_at	0.065034029	0.050914583	0.193573957	-0.107219329	-0.173202765	0.006694427	-0.101894997	0.064015704	-0.33088622	0.02943475	-0.163214132	-0.055238915	-0.077832133	-0.572576013	-0.115831349	-0.413676854	-0.002995585	-0.386162873	-0.215934653	0.090524814	-0.043984542	-0.639343571	-0.132892835	0.176425926	-0.126884135	-0.055341404	-0.004574797	-0.330411739	0.149116256	0.071613008	0.149854211	-0.086032596	0.001127733	0.090846637	-0.416102788	-0.086730645	0.101043488	-0.165457839	0.023330246	0.121081839	-0.48350212	-0.186548595	-0.102608003	0.066439717	-0.265475804	-0.373896195	-0.277488419	0.213063628	-0.603326986
1367541_at	-0.021994248	0.087266057	0.153396152	-0.425099648	-0.175553123	0.117753504	-0.351404063	0.101541486	-0.149557013	-0.054253323	0.047699464	0.283360355	-0.073875223	0.203489523	-0.005082162	-0.224216556	-0.203581408	-0.126837391	-0.173341353	-0.073574054	-0.166538074	-0.303455451	-0.417341768	0.139594521	0.06684969	-0.307970235	-0.032506442	0.121725555	-0.180133196	-0.142902237	0.164500977	-0.091949136	-0.148805113	-0.314396321	-0.155228438	-0.359374385	-0.151823262	-0.098944896	-0.127816986	0.029558992	0.342068634	0.067567217	0.138742116	0.116380942	0.13067982	-0.618119016	0.092903039	0.465956451	-0.009611176
1367544_at	-0.027188497	0.065807714	-0.065592232	-0.217141694	-0.220775719	-0.012149712	-0.096811797	0.100505398	-0.219680927	0.045006784	-0.27841344	0.068530756	-0.225885916	-0.335871119	0.169806158	0.228570979	-0.202850378	-0.145732448	-0.100248427	-0.111453435	-0.197436329	-0.11193975	-0.164027621	0.045781731	0.024932497	-0.114373071	0.03458718	-0.571685926	0.130214671	-0.120251879	0.001324295	0.017664967	0.046873378	-0.014183217	-0.317667001	0.016259478	0.091916489	0.138264174	-0.031570485	-0.103135729	-0.379197134	-0.087395043	0.11788115	-0.036562393	-0.338815216	-0.514960953	-0.190270281	0.323936055	-0.028329403
1367555_at	0.206578768	0.057818283	-1.709303269	-0.477622423	0.200174173	-3.635858345	-3.728430703	2.19068145	0.447167994	-0.973090441	-2.338879862	-0.652791301	-2.8458162	0.010454504	-0.125708995	-0.244833682	-0.40378796	-1.665169565	-1.266425879	-1.387223372	2.642313297	0.088023153	-1.258706319	-2.733297846	0.535688414	-0.479499746	1.018241246	-2.506563094	-0.464691086	-0.236665436	-2.736279141	4.315248314	2.560782362	0.926059005	-2.299064479	1.243242084	-2.324937581	-1.857073407	-2.389567694	-0.207533623	1.134298624	-1.905295142	-2.067960723	-0.261168223	-1.165499576	-0.755008027	-4.04052149	-0.207115308	-2.072171499
1367556_s_at	0.184582346	0.064535901	-1.318426513	-0.334529043	-0.007153796	-2.861965066	-2.612649811	1.655306913	-0.353514132	-0.84531829	-1.290559795	-0.718917327	-2.113429023	0.205714548	0.190746519	-0.118924136	0.066319151	-1.083016764	-1.058872205	-1.544595949	1.972843885	0.319619136	-1.110919106	-2.188970079	0.488175726	-0.328798238	1.060438986	-1.504375741	-0.671616651	-0.038756383	-2.775628073	3.349343574	2.082189099	0.66012602	-1.498608436	0.630601447	-2.060521986	-1.388732952	-1.832962003	-0.01277487	0.534944024	-1.213407076	-1.926312442	-0.260853607	-0.96996925	-0.926825369	-3.40020658	-0.298082552	-1.878740795
1367562_at	0.116263395	0.710678097	0.362664026	0.285706418	0.157091412	-0.468326636	-0.518871849	0.158650688	-0.43394143	-0.174810437	-0.58308211	0.175332068	-0.055361188	-0.222058288	-0.117460971	-0.380665718	0.686199248	-0.293834113	-0.074000603	-0.527633567	-0.347770923	-0.393052674	-0.237019261	-0.030524601	-0.100238172	-0.252223153	0.001039052	-0.598077693	-0.05784384	-0.1735601	-0.204088211	-0.451057329	0.154345604	-0.112726283	-0.791349302	-0.252877848	0.271662838	0.060322629	-0.409596874	0.467536812	-0.121874839	0.286749613	-0.250069159	-0.051322053	-0.429237307	0.275977298	-0.447712163	0.019832786	-0.285532698
1367563_at	0.119455976	0.679689277	0.047249883	-0.133538791	0.221620988	-0.488871018	-0.528768931	0.086491061	-0.25988411	-0.293664358	-0.254600318	0.277593609	0.097376948	-0.182097391	-0.105067986	0.201206645	0.182907741	-0.040357755	-0.164082348	-0.11828056	-0.252936305	-0.044571378	-0.14063792	-0.076985162	-0.095654777	-0.145982136	0.083403159	-0.404755614	-0.156173046	-0.121256779	0.012709059	-0.382784328	0.022265807	-0.348021921	-0.44048023	-0.216096944	0.003801648	-0.214859692	-0.496176361	0.186885819	0.059299399	0.196374738	-0.184510419	-0.110651719	-0.119197268	0.006204711	-0.162231182	-0.072857131	-0.264334114
1367568_a_at	0.229606865	0.981149001	0.409053363	0.398809482	0.523076989	0.022892983	0.256878634	0.051269259	0.339144782	-0.343619764	0.386625976	0.207538792	0.056553925	0.537990255	0.133596429	0.349745841	-0.37617945	0.259429069	0.438094108	-0.033908779	-0.35733037	0.272288509	0.059546596	-0.018200012	0.267851217	0.051393164	0.083648715	0.414865809	-0.125296388	0.220776588	-0.063327754	-0.136174353	0.067992764	0.267247535	0.331124783	0.522908132	0.370702677	0.867294728	0.131072891	-0.210761292	0.357151701	0.131651268	0.071017173	0.048548478	0.371369653	0.186804111	0.208111417	-0.160637216	0.223407799
1367570_at	0.233021663	0.678994562	0.15241793	-0.5692864	0.848521892	0.099157965	-0.053848035	-0.09774836	0.299815549	-0.148806387	-0.486113389	-0.159202496	-0.196446206	-0.073300974	0.183252784	0.011194366	-0.176108975	0.137063842	-0.893033515	-0.346549204	-0.255591238	-0.047638871	-0.321002002	-0.318584684	-0.503485543	0.09570136	0.027872917	-0.175724133	-0.155960624	0.13354988	-0.126597428	-0.13705613	0.184652664	-0.435921071	-0.24562776	0.2614075	0.53073999	0.434801599	-0.777970133	0.529853339	0.134982387	0.267961905	-0.224685604	-0.365995879	-0.344317211	-1.022916581	-0.626993037	-0.371796976	-0.422573297
1367571_a_at	0.032734346	-0.198011963	0.088908569	-0.12285688	0.210465288	0.1973718	0.218411784	-0.098764266	-0.119262336	-0.035423213	-0.482993287	-0.111235304	0.037236923	-0.098211185	-0.025188246	0.25735491	-0.124103624	0.082084382	0.237344496	-0.009500124	-0.054453424	-0.027989505	0.047773629	0.110182421	-0.019222333	-0.041751413	0.114478408	-0.378497807	-0.285260324	0.320198587	0.05784541	0.142107476	-0.22359543	0.182182834	-0.289887055	0.008039798	0.216745604	-0.053880521	-0.077757166	0.210341132	-0.173308694	0.1590903	-0.075402114	0.178697747	0.007726844	0.223727976	-0.028511428	-0.107917669	0.074114502
1367574_at	0.113549815	0.918057457	0.188216875	-0.161912283	0.522586471	0.107935941	0.010728171	0.12577152	0.04359211	-0.049970304	-0.260241594	0.039503113	-0.202340159	0.145930402	0.047976126	0.398807641	0.133809272	0.444557422	0.084338231	-0.005595349	-0.238977708	0.190530215	0.031850719	-0.09592735	0.1137623	-0.020688267	0.138036923	-0.531910678	0.147074723	-0.002753723	-0.040963792	0.100967665	0.188426684	-0.169736243	-0.11669818	0.378221738	0.463680863	0.802935363	-0.155162614	0.245258616	0.45657855	0.530480896	-0.182869211	0.368603039	-0.282664664	0.064543643	0.009072831	0.040982472	0.124480037
1367577_at	-0.218388924	0.110473516	0.057779177	0.329362063	0.980997218	0.860445341	0.13955216	-0.315423862	0.527272923	-0.232447087	0.274097394	0.048354334	-0.34651073	0.210697252	0.058350189	0.442892866	-0.357242056	0.225128709	-0.134483044	-0.135735295	0.030603537	0.556952336	-0.038481902	-0.230254033	0.013704905	0.041882962	0.281397126	0.125751791	0.716087344	0.094524596	-0.19651511	0.517171205	-0.135184658	-0.108924555	0.402207843	0.59276248	-0.015418563	0.088402053	0.391267885	0.548855541	-0.516543093	-0.175813455	0.1910884	0.498956642	0.066614372	-0.188980787	-0.461868495	0.142523258	0.173529355
1367581_a_at	0.570333596	1.648788293	0.552082418	0.528162755	0.220648989	-0.284540143	0.425819619	0.09795117	0.653179737	-0.197053024	0.723596716	0.405913357	-0.303722176	-0.10176242	0.022614021	0.023456748	0.253578696	0.324022416	0.182192534	-0.327160148	0.356396853	0.308004554	0.501995149	0.078732398	-0.526868817	-0.092574159	0.580196155	0.5877428	0.524681885	0.101837953	-0.128271349	0.416141839	0.089411048	-0.053378809	0.199277336	1.601489816	1.054940454	1.804208128	-0.102433291	0.088885937	1.161799978	0.006930164	0.549047127	0.676775221	0.612997852	0.828048033	0.165023978	-0.139244924	0.440230499
1367584_at	0.236814699	0.875137227	0.535521197	0.550218143	0.390243999	-0.195149169	-0.128677494	-0.149708236	0.056580088	-0.112479999	0.037595039	0.134960244	-0.201016473	-0.263549558	0.032004744	0.089548531	0.036273874	-0.072393158	-0.252016105	-0.230063132	0.073166922	0.024539969	0.167222749	-0.187350672	-0.357204284	-0.25467311	0.140920552	-0.044855355	0.13630026	-0.188263	-0.000574436	0.126769581	-0.117857819	-0.261855925	-0.252126345	0.546454808	0.413335684	1.174966066	-0.364500947	0.154041365	0.147945122	0.005119646	0.107230723	0.294982738	-0.300982744	0.100243892	-0.419009058	-0.025259916	-0.051295755
1367586_at	0.142717205	0.32215332	0.336085137	0.393211717	0.320718542	-0.086924325	-0.002777674	-0.096761384	0.033724109	-0.043826056	0.304112402	0.033238473	-0.076663408	0.038195944	0.046891294	0.229129702	-0.120423869	0.161083321	-0.087462366	0.045315945	0.107678437	0.054774319	0.018027774	0.38617831	-0.230099756	-0.021806677	0.172764896	-0.004991992	0.039540118	-0.162628274	0.090782866	0.170191804	-0.074769721	-0.143460639	-0.076219236	0.368040788	0.4701515	0.789912716	0.241894335	-0.002809466	-0.037962198	-0.093755005	0.077539188	0.156685416	0.043643051	0.105197881	-0.024193966	-0.135714328	0.046871245
1367593_at	-0.274339809	0.360832942	0.446019253	0.289744397	0.103637006	-0.27114071	-0.238293264	-0.009842032	0.156965721	-0.127240205	0.039787875	0.100079099	0.085377447	0.039993321	0.110920788	-0.038612849	0.005189018	-0.092761371	0.056649363	0.043924352	-0.097842255	0.021237937	-0.161422924	-0.104463621	-0.195454286	0.07585485	0.335642552	0.078114319	-0.097270827	-0.139044355	-0.132468857	-0.254461817	0.140239982	0.020322589	-0.076777148	0.089511292	0.3725116	0.551378548	-0.104835836	0.124571541	0.328146666	0.393882377	0.048355449	-0.063856374	-0.015778657	0.074965016	0.256009204	-0.092680988	0.132449623
1367594_at	0.260951836	0.714989062	0.315208482	0.314075849	0.006905677	-0.315548498	-0.57875779	-0.027436325	-0.157953108	-0.189313273	-0.636449917	0.078095325	-0.331377328	-0.224238399	0.035365595	0.018585629	0.474649451	-0.117050037	-0.199811873	-0.298948766	-0.088258818	-0.023221248	0.177459068	-0.042314455	-0.33106103	-0.161782174	0.045877626	-0.601230023	0.097703447	-0.204431967	-0.205367167	-0.071761223	0.228076057	-0.16031053	-0.339854962	0.018893197	0.274478704	0.401556436	-0.300564861	0.417908917	-0.380543079	0.180618374	0.030848196	0.157353495	-0.151839078	-0.116556405	-0.186282463	-0.145578481	-0.106460144
1367598_at	-0.039560259	-0.21649293	-0.847119269	0.252786914	0.117919214	-1.23675752	-1.227592565	0.337481442	-0.23836091	-0.464723182	-0.341319718	-0.623610388	-1.070613653	0.248118959	0.056183119	-0.188241994	0.141348788	-0.398231561	-0.799836198	-0.8272834	0.527761087	0.043299863	-0.806626658	-1.191580151	0.198007526	-0.218808347	0.241130956	-0.436158804	-0.566797378	-0.09108988	-1.424826444	1.349241828	0.788250536	-0.1808409	-0.271225822	-0.072829173	-1.04225375	-0.822063258	-1.173205772	-0.154220062	-0.223802369	-0.84984236	-0.934401389	-0.290257516	-0.271847616	-0.728704762	-1.494953091	-0.248224235	-1.211813123
1367600_at	0.094969691	0.298714624	0.416895541	-0.015580582	0.636116345	0.087047127	0.085894525	-0.002797	0.31034174	-0.10991944	-0.084535415	0.023907696	-0.24245981	0.082060819	0.005432073	0.208400794	0.002467878	0.196604166	0.108269603	0.095788833	0.096027409	0.066081737	0.114292412	0.072742782	0.109435541	0.167765715	0.092923563	-0.179382415	0.10078626	0.085608247	-0.069106482	-0.122405481	0.320430156	-0.093886539	-0.003711861	0.251404861	0.481145635	0.356111527	-0.158633953	0.165966542	0.057792613	0.046066711	-0.07604757	0.033707774	0.137314527	0.308323462	0.054475504	-0.118215799	-0.004862479
1367601_at	-0.437499758	-0.296233798	0.13136121	0.245294782	0.042823133	0.369533103	-0.034359276	0.01114085	0.449513362	0.064478194	0.261772918	-0.008324764	-0.022701663	0.22414839	-0.387489517	-0.151155313	0.036695651	0.736185834	0.154434867	-0.003033349	0.168457225	-0.007757155	0.731664456	-0.07988001	0.163481714	0.337740475	0.143918094	0.123641979	0.572267849	0.227925527	-0.268324826	-0.114426371	0.103931236	-0.124456496	0.344756765	0.162247582	0.064337589	-0.134617255	0.050206307	0.291343335	-0.068083275	-0.079885938	0.243049346	0.208572248	0.266980482	0.260891086	0.058464702	0.347971787	-0.057874148
1367602_at	-0.333032752	-0.17158291	0.100734763	0.08469604	0.039148277	0.332181704	-0.053572643	-0.022035039	0.223644645	-0.021010087	0.313977958	-0.033711016	-0.170861553	0.117605042	-0.111072566	-0.140758381	0.114350815	0.560836639	-0.011850636	0.074440983	0.247725453	0.039801827	0.551849247	0.063795498	-0.03034597	0.182948512	-0.073841802	0.153580596	0.43920723	0.057860346	-0.122846779	-0.076310197	-0.008207183	-0.046146091	0.391216157	0.111215485	0.104328769	-0.074019959	0.145706138	0.23789291	-0.184645231	-0.108294534	0.353175265	0.320388519	0.200358626	0.009715129	-0.019494678	0.31517936	-0.223801482
1367604_at	-0.005010405	0.399779562	0.226643422	-0.06018253	0.35247697	0.006925221	-0.020019833	-0.240167492	-0.124792596	-0.223865876	-0.207331321	0.012325611	-0.283316423	-0.040232969	0.053876694	0.21337947	0.324351696	-0.136980477	0.023311053	-0.000786639	0.210479439	-0.081283433	-0.036755147	0.024320126	-0.363884586	-0.115338267	0.121338611	-0.283486939	0.197369645	-0.042237408	-0.19832621	0.074082041	-0.074289214	-0.072744634	-0.344037712	0.074422583	0.018029212	-0.133337246	-0.153000912	0.423444771	-0.060423463	-0.0587643	-0.040005022	0.483468419	-0.284612204	-0.198971314	-0.32693375	0.15961773	-0.375000116
1367605_at	0.013609885	0.489130443	0.354980066	0.51815668	0.054496002	-0.090100699	-0.216312336	0.012311414	-0.125298034	-0.031596426	-0.182728137	0.126307157	0.174690108	-0.079266492	0.090971532	-0.025702213	0.067294869	-0.310341885	-0.156784287	0.011689974	-0.231626943	-0.001165091	-0.058263868	0.023506563	-0.200075093	-0.296286474	-0.101699998	0.005239088	-0.087015083	-0.213226151	-0.125513702	-0.092833291	-0.172721032	-0.081217446	-0.138986928	-0.158124428	0.118481394	0.332709486	-0.089649861	-0.088352049	0.465071928	0.439903858	0.065488033	0.014719304	0.007128036	-0.100049794	0.117701756	0.076843695	0.006330899
1367611_at	0.082155313	0.0841882	0.1865486	1.508583772	-0.104463636	-0.044210608	0.145474176	6.52E-05	0.325619532	-0.074016179	-0.261622115	-0.158155682	-0.107622762	-0.236150747	-0.042366896	0.089904779	-0.262929692	-0.059764548	0.260683806	0.153653196	-0.018907574	-0.078347791	0.036384955	0.103892134	-0.084613948	0.09532607	-0.073689201	0.074683805	-0.179095053	0.173904457	-0.130766602	-0.100723682	-0.164104325	-0.063086922	0.088150652	0.339296736	0.342364033	0.405711952	-0.043357135	-0.164191522	0.083513349	-0.002118636	-0.219585439	-0.469492067	0.284443999	0.192152722	-0.001718021	-0.289074456	-0.014237649
1367614_at	-0.050913627	0.558173539	0.065444146	0.308577313	0.318613769	0.054579394	-0.024987341	0.047721756	0.699235108	-0.28779029	0.320017011	0.109772851	-0.104217153	0.026050044	-0.043031325	0.246749079	-0.140911433	0.341821818	-0.038428255	-0.207457298	0.05007302	0.42513541	-0.039355416	-0.113092672	-0.068423538	-0.047679263	0.221672536	0.343452654	0.494194192	-0.193889247	0.226559981	0.230694651	-0.018425739	-0.153866072	0.248529989	0.424774141	0.448446533	0.962221877	-0.196617781	-0.090473429	0.133202508	-0.022747655	-0.105941184	0.277805099	0.193907187	0.245006995	0.055506094	-0.059368018	0.407938145
1367624_at	0.075762287	-0.066967769	-0.110209731	0.652942211	0.093183686	0.191354188	0.285909952	0.026143605	0.62956485	-0.075180201	0.16464466	0.165429793	-0.084708419	-0.04514719	0.019300923	0.358037449	-0.270331512	0.552521554	0.195079549	-0.236918292	-0.052120083	0.61314382	0.600507718	0.024337929	0.233356392	0.277432716	0.387727098	-0.114265153	0.427335721	0.284455059	-0.09791966	-0.028162278	0.167954201	0.215333857	0.078228057	0.514718319	0.261833668	0.487973307	-0.012253141	-0.051686922	0.746308307	0.034516804	0.21162081	-0.081513966	-0.166507904	0.511214869	-0.216427429	-0.099747198	0.638201057
1367627_at	-0.068818362	-0.2882652	-0.071484673	-0.745598064	-0.553048184	-1.046183179	-2.025734599	0.196387043	-0.27364301	-0.230464641	-0.717944039	-0.062743796	0.14704323	-0.974752816	-0.15569829	-0.081991334	-0.027538521	-0.169996142	-0.319921251	0.080981431	-0.10482891	-0.115858934	-0.754224507	-0.261720341	-0.082634699	-0.167141748	-0.071153431	-0.434501924	-0.181929193	-0.24323478	0.108646923	0.051873248	-0.063748619	-0.345798334	-0.258533842	-0.538196802	-0.037054569	-0.12696992	-0.574078036	0.043721929	-0.655438817	-0.545146174	0.137204605	-0.76159378	-0.180378036	-0.504531275	-0.062151767	-0.56065926	0.089993104
1367628_at	0.082132303	0.841535711	0.141901087	-0.688325108	0.491808512	-0.20952234	-0.589384292	-0.008973544	-0.34671728	-0.630829461	-0.385823862	0.103805644	-0.057464741	0.060804274	0.527394483	0.398785143	-0.071721357	-0.512020016	-0.614472947	-0.14346785	-0.168418003	0.253436796	-0.129764727	-0.061717592	-0.271917198	0.055087647	-0.049342458	-0.494870551	-0.227944152	-0.581431054	0.133558602	-0.335553922	-0.009157321	-0.610789502	-0.361172579	0.517201524	0.492514314	0.642862092	-0.51711754	0.505020751	0.06544274	-0.096372414	0.204541201	0.103966864	-0.500539534	-0.522798197	-0.324358767	-0.10825827	-0.244942948
1367631_at	-0.914766465	-1.104789931	-1.017739395	0.212401791	-0.613488979	0.430742053	0.92208675	0.447856226	1.013109615	0.201591539	0.405662992	0.286136125	-0.157165035	-0.160696294	0.069593135	-0.084353479	-0.564877726	1.125792597	-1.193134917	-0.78604752	0.19802607	1.086391387	-0.71630427	-0.092087255	0.390403777	0.862855492	0.658761079	-0.50675492	0.839638822	0.344414728	0.334350692	-0.020425824	0.488871398	0.500738338	0.397049349	0.437537017	0.97694022	0.25822098	-0.073395362	-0.846767584	-0.318615714	0.235579541	0.578756204	-0.189108073	-0.496684086	-1.44425246	-0.043527375	-0.491571624	1.279376386
1367633_at	-0.207740378	-0.013907925	0.290721534	-0.339592567	0.27370147	0.235618986	0.191052862	0.054081466	-0.446931578	0.132057039	-0.116800378	-0.024143223	-0.140597175	-0.247732876	-0.047874834	0.132630913	0.026598028	0.138128922	0.47411866	0.287329913	-0.064016299	-0.338918557	-0.1215331	-0.036776872	0.193570353	0.035502369	0.156514639	-0.257572744	0.040241012	-0.050165379	-0.124365217	-0.020251622	0.085678638	0.146298923	-0.048589757	0.109019766	0.163209003	-0.199785826	0.165872705	-0.143910558	-0.473366876	0.146054844	-0.099540843	0.205054183	0.033533491	0.142637073	0.277514323	-0.082804862	-0.122682343
1367636_at	0.323719301	0.048642183	0.140740202	-0.097944052	-0.070787407	-0.908356018	-0.700647745	0.064188963	-0.132830778	0.013269184	-0.501550007	-0.176995313	0.03260419	-0.545717766	-0.282022582	-0.583293212	-0.031149181	-0.392362017	-0.303213425	0.048139053	-0.26735601	-0.598316973	-1.076042798	-0.093865639	-0.102194593	-0.195689825	-0.297383472	-0.290576536	-0.271979185	-0.206523462	0.053548027	0.053307257	-0.15283056	0.141847831	-0.190257078	0.184141069	-0.005267004	0.198825141	-0.421839299	0.056591999	-0.570806595	-0.232460259	-0.086816405	-0.3014958	-0.030766727	-0.596392949	-0.168401012	-0.146783791	-0.163198992
1367644_at	-0.197984396	-0.070575214	0.092670636	-0.176997358	0.251764692	0.197144888	0.316073079	-0.037968051	-0.139660267	-0.12322054	0.048030166	-0.080132388	-0.190556304	0.075166083	-0.059537361	0.174671126	0.185166831	-0.053142234	0.206469562	0.080931429	0.121508678	-0.110098996	0.003257824	-0.099360452	-0.10322984	0.022713946	-0.004032317	0.005350158	0.275838707	0.123214476	0.007088432	0.165884327	0.004370606	0.017848471	-0.138899934	-0.02183097	-0.145480222	-0.27096213	-0.001489379	0.374392568	-0.054680678	-0.052510769	0.020589604	0.266675573	0.113490787	-0.037385902	-0.077898914	0.260306442	-0.286644376
1367647_at	-0.054412443	-0.08877075	-0.845710488	0.21835224	0.009241349	-1.248036943	-1.240289085	0.458070609	-0.215980222	-0.629331107	-0.434659574	-0.822196106	-0.983665479	-0.097604944	-0.130516433	-0.349951077	-0.371098438	-0.374011841	-0.52617366	-0.878815409	0.743558794	0.194226431	-0.545736221	-1.251393518	0.467235303	0.319490777	0.420939903	-0.460984634	-0.39867074	0.170700495	-1.917858924	1.931043646	0.878689359	0.225867874	-0.482379172	0.622452597	-1.454680241	-0.604345738	-1.040295358	-0.226214217	-0.313229914	-0.863733856	-1.025032634	-0.326098096	-0.219187834	-0.670545403	-1.991995314	-0.431486029	-1.423739643
1367648_at	-0.070745592	0.015928206	0.210111877	-0.001127686	-0.059263368	-0.259257669	-0.359686444	0.070231968	-0.217651429	-0.068923182	-0.281916371	0.035659415	0.108473221	-0.256367366	-0.077152462	-0.058069538	0.078017516	-0.167539377	-0.105503976	0.022174428	0.010454087	-0.144508581	-0.120469092	-0.18174978	-0.017166175	-0.061783012	-0.049223151	0.027531226	-0.018298211	-0.007781781	-0.020575319	0.112401871	0.205159719	-0.050899209	-0.356726122	-0.103057188	0.196507451	0.135665761	-0.271112225	0.255838675	0.240547703	0.369068598	0.263934908	-0.032016129	-0.071515373	-0.054444894	0.606871276	-0.002512513	0.647296052
1367649_at	0.084915183	-0.189538274	0.055435801	-0.287326481	-0.036640879	-0.107094706	-0.03140188	-0.056631051	-0.320072703	0.073669037	-0.596906598	-0.19089692	-0.132370827	-0.419993592	-0.232006863	-0.306300447	0.081768385	-0.047696664	-0.272281718	0.002581768	0.148162214	-0.540301931	-0.383826752	-0.102636766	-0.05194377	-0.074720002	0.102357051	-0.437945315	0.031417965	-0.014598361	-0.09155374	-0.058553883	0.035755216	0.167054102	-0.571216511	-0.280425754	-0.034547599	-0.342979419	-0.037292584	0.030771982	-0.419289264	-0.079050823	0.014577609	0.148466363	-0.401247192	-0.471912952	-0.186373847	-0.085280876	-0.203143522
1367650_at	-0.283638873	-0.417622338	0.505628306	0.568191416	1.071694405	0.448738006	1.244954235	-0.161666632	0.594505842	-0.203470849	0.594544273	0.218815094	-0.19276791	0.870086386	0.425977911	0.631107715	-0.012733331	0.256784016	0.920869538	-0.046406109	-0.203560244	0.217698055	0.426124024	-0.076816477	0.259441113	-0.070568438	0.547449702	0.611909415	0.561357822	0.509377775	-0.104788462	0.744337408	0.082759225	0.868103191	0.619916103	0.886293821	0.7340398	1.135867731	0.60488008	-0.102609721	0.628661981	0.390114286	0.038060503	0.623274955	0.637541974	0.508046785	0.321767332	-0.229172729	0.614631221
1367652_at	-0.144467382	-0.922579716	-0.161257298	0.48111911	-1.079764546	-0.04635635	-0.012564342	0.161838879	0.462969343	-0.256819581	0.159911454	-0.092317346	-0.000256868	-0.253762789	-0.039314191	0.108806081	0.165335607	0.788012829	0.17676938	-0.526075215	-0.703501483	-0.238285496	-0.774781193	0.427589234	0.516307876	0.429159552	0.039615649	-0.225529377	-0.297269296	0.392892243	0.219347019	-0.564686049	0.186343706	0.441083838	0.200314057	-0.482136074	0.272173896	0.499124398	0.42880756	0.356621802	0.140328734	0.430256419	-0.407738056	-0.277628233	0.146432674	-0.440729281	-0.195666581	0.185713691	-0.095445823
1367654_at	-0.11277982	0.085511416	0.004457776	-0.205936648	0.038605254	0.05202791	0.014018695	0.095969741	-0.152987173	-0.172940414	0.047718204	0.061248055	-0.211235306	0.028844857	0.066864655	0.037406999	0.189431147	-0.045806845	-0.132196539	-0.236523264	0.079979805	-0.000311635	-0.110553965	-0.053745255	-0.129369175	0.056303591	-0.06173398	-0.133995112	0.10391858	0.081206638	0.081263782	-0.224597808	0.071002291	0.023698655	-0.239206642	-0.051525691	0.05067437	0.33886617	-0.033893595	0.2330533	0.010961872	0.137388958	0.107866909	0.228065319	-0.142593417	-0.122201997	0.06526072	-0.107192632	1.35E-05
1367657_at	-0.114163264	0.199930376	-0.154776888	-0.060606326	0.019494302	0.062350919	0.285498957	0.193916501	0.461321706	-0.127402916	0.033393171	0.202092206	-0.080085545	0.097435327	-0.012199835	0.180761749	0.027813932	0.430980714	0.056972121	-0.284358604	0.116421912	0.440995415	0.525371207	-0.081136743	-0.005686782	0.12668161	0.295053709	-0.024641929	0.389564947	0.064416047	0.066314335	-0.140274567	0.098423919	0.118986058	0.223756088	0.341862741	0.202993312	0.540573601	-0.013206201	-0.002378319	0.074105661	-0.039153269	0.197796562	0.229258075	0.063959297	0.281569502	-0.217104711	-0.082593407	0.253314542
1367658_at	-0.106358486	-0.261661675	0.118612951	-0.10556288	0.013028895	0.401412256	0.234654542	-0.068006282	-0.123673697	-0.03253416	-0.309973507	0.238498638	-0.319446396	-0.110536545	-0.125226103	0.052252968	0.313853812	-0.096330791	0.047473615	0.200386285	0.037563159	-0.414141398	0.402380291	0.101035923	0.044103329	-0.102943011	0.078280573	-0.403290921	0.314209567	0.246066806	-0.161532722	0.000452616	-0.035802645	0.21794826	-0.380993887	0.09179303	0.139528819	0.042684581	0.145498102	0.342476126	-0.156342951	0.094362502	0.02577994	0.475942458	-0.327900936	0.261453613	-0.228128376	0.219640458	-0.226942769
1367659_s_at	-0.151606972	-0.080582162	-0.103222623	0.355010646	0.424418168	0.92479979	1.735593218	-0.017633013	0.717881784	0.439621668	1.316898353	-0.122132996	0.053052271	0.457988197	-0.150481959	0.70184948	0.626589676	0.147771645	0.179591897	-0.007126846	-0.414106331	0.183290723	-0.358104082	2.230205013	0.615263691	0.058599942	0.077718243	-0.136553148	-0.080543216	0.106781827	0.065816156	-0.137834341	-0.226907745	0.420460306	0.768490398	0.467462702	0.137343096	0.570762657	2.216496853	-0.62555133	0.393876097	0.748016429	0.000101822	0.991865001	-0.162106466	-0.58362557	0.25078044	-0.226695177	0.489458966
1367660_at	-0.002358185	-0.046605356	-0.10680406	-0.258339762	0.116948057	-0.009510175	-0.337913883	-0.119064494	-0.077543683	0.211398396	-0.009575674	-0.071724256	-0.189347803	-0.065866056	-0.07309019	-0.121977966	0.268183965	-0.140635907	-0.374365615	0.129099045	0.260930755	-0.204200647	0.169181385	0.281478359	-0.151413003	-0.077008041	0.025380131	-0.262794482	-0.010654888	-0.061292591	-0.099927207	0.082702406	-0.019768367	-0.135790828	-0.343503374	-0.129028628	-0.031946885	-0.295844482	-0.038770823	0.296968868	-0.047115408	0.096220416	0.124482663	-0.021549914	-0.320915988	-0.243869734	-0.20254123	0.238073506	-0.024090821
1367661_at	0.244645487	0.921250409	0.897993569	-0.277262666	1.999149767	0.002705226	0.542402193	-0.489778164	0.671783947	-0.527417839	0.504395228	0.056267227	-0.45448862	0.752619466	0.29729416	0.921956917	0.387204633	-0.226529594	0.265787141	0.209356101	0.631241274	0.161936294	0.587564871	-0.142129165	0.038269357	-0.114454581	0.219653559	0.212558025	0.916093464	0.20491571	-0.106052428	0.812055377	0.223304762	0.116075227	0.313531808	0.934896572	0.685758686	1.267657386	0.53276971	0.727136485	0.441778393	0.094837805	0.242535823	0.928435704	0.144508026	-0.039455576	-0.135738984	0.387409669	-0.13633962
1367664_at	-0.042070273	0.092168613	-0.044739651	-0.192400929	0.190806829	-0.144057362	-0.081048349	0.009862006	-0.288513905	-0.299490213	-0.06910956	-0.028505419	-0.113494341	-0.092957762	-0.036886008	-0.288743187	0.446854344	-0.278465642	-0.26285922	0.043543494	0.192719096	-0.526111057	-0.15922236	-0.116665778	-0.316087546	-0.134957467	-0.275192845	-0.118850209	-0.11952353	-0.326744724	0.062285596	-0.172791073	0.010688397	-0.297764862	-0.190461328	-0.256580135	-0.257464024	-0.273461497	-0.153696026	0.116077146	-0.155543452	-0.080285973	-0.099005958	0.005098422	-0.159125557	-0.091867428	-0.035356428	0.11989307	-0.328145916
1367667_at	-0.087579229	0.139461661	-0.249357394	0.373066978	-0.014963274	-0.49569925	-0.70530685	0.099601814	0.225668315	-0.011286543	0.470669643	0.124396215	0.238313053	-0.312637169	0.026910832	-0.149222928	-0.51963797	-0.240998105	0.267574413	-0.406792567	0.007242829	-0.018063656	-0.237167456	0.316685071	-0.399689426	-0.193603003	0.087826648	-0.113742137	-0.379941159	0.073449896	-0.057233357	-0.098817956	-0.114501346	-0.259196984	-0.22626911	-0.039029587	-0.036484842	-0.173525547	0.269312675	-0.067356997	0.088632346	-0.193306008	-0.094789855	-0.124576928	-0.146695047	-0.603229325	-0.238128699	-0.306439074	-0.241225136
1367668_a_at	0.660372456	0.939659304	-0.496518895	0.398074977	0.475685066	0.000437904	-0.466636011	0.035902915	0.469174573	-0.087021576	0.482753296	0.001688528	-0.31707234	-0.925011391	-0.041192631	-0.843480898	0.19947371	-0.321635935	-0.798534994	-0.950594511	0.966737486	0.111685834	0.839425256	1.056690643	-0.122923334	-0.852472464	-0.35340402	0.344790135	-0.278534655	0.432061728	0.056599026	0.025235981	-0.317733773	-1.259819601	-1.047475433	-1.009388557	0.194926207	-0.441331375	1.220298013	-0.16032701	-0.648470028	-0.809174688	-0.288839936	-0.982839998	0.846903443	0.089727185	-0.422059177	-0.264409917	-1.434283556
1367671_at	0.07385294	0.089749017	0.087594332	0.16497989	-0.068981468	-0.516712797	-0.420123655	-0.015635993	-0.158656511	-0.006157612	-0.176486925	0.039628517	-0.248993953	0.127702789	0.266920695	0.072616888	-0.302972138	0.113857126	-0.541733822	0.009174965	0.216016659	0.100707672	-0.592034356	-0.259574692	-0.383654437	-0.212765952	0.160623315	0.130548442	-0.093491886	-0.505961557	0.459336984	-0.107720388	-0.21176417	-0.475849863	-0.242258371	-0.207087017	0.279879564	0.248380238	-0.462520171	-0.212075157	-0.127555759	-0.154750184	-0.070662583	-0.130561646	-0.041310024	-0.7556276	-0.139544314	-0.032064757	0.100316143
1367672_at	-0.170259631	-0.13754123	-0.104899594	-0.036784585	-0.150698232	0.126934503	0.029618397	0.017576505	-0.23412438	0.076132125	-0.188959168	-0.149218225	0.148192969	-0.231380693	-0.115856052	0.086988316	0.101606737	-0.084133183	0.255874816	-0.020985591	-0.319122595	-0.127055262	-0.903072418	0.131890389	0.162169732	-0.077354887	0.081366783	-0.470877924	0.020675389	0.047675539	-0.031766011	0.195502189	0.018329827	0.25241598	-0.060225047	-0.18066372	-0.011652623	-0.404669134	-0.036139517	-0.139738358	-0.516408897	-0.152109362	-0.022296861	0.191335244	-0.472893418	-0.73391343	-0.083295335	-0.005703512	-0.015252226
1367679_at	0.10490497	0.691948023	-0.110943169	-0.02946953	0.072081233	-0.040910416	-0.412074594	-0.117759163	-0.051685899	-0.270716982	-0.748778397	0.07238221	0.006202313	-0.448534085	-0.298979191	0.003861291	0.39495654	0.536713879	-0.016640106	-0.168358018	-0.183832041	0.313651155	0.259268731	-0.162296842	0.157303411	-0.017049732	-0.008279876	-0.594679828	-0.023375238	-0.0014186	-0.072521377	-0.155129673	-0.220857536	0.046293182	-0.143372955	-0.072512787	0.281922047	0.245120356	-0.10533772	-0.074683724	-0.796617031	-0.34031842	-1.035345408	-0.364722489	-0.517679047	0.124557926	-0.60739676	-0.244789962	-0.980822502
1367682_at	0.03180864	0.031658476	0.1809568	0.336447156	0.355045598	0.364790453	0.465311085	0.207831631	0.326200031	0.200838314	0.111487248	-0.112465146	0.22681262	-0.323542712	-0.042025864	-0.099108833	0.241250497	-0.326211267	-0.190947385	0.124922876	-0.009617299	0.128487909	-0.097535598	-0.258842714	-0.099709323	0.15625485	-0.289720429	0.49125505	-0.398710575	0.227433577	0.201226074	-0.243774426	0.183371346	0.143152222	0.097000152	-0.14055505	0.306344749	0.176010767	-0.121580847	-0.033705125	1.771647838	0.666427387	0.331218445	-0.263425361	0.139299244	-0.212341476	0.522860981	-0.107354062	0.3941962
1367698_a_at	0.115313203	0.336858162	0.1854319	0.111692948	0.068811406	0.059219559	-0.166794583	-0.002170667	-0.069072275	0.001904676	-0.413684105	-0.087440974	-0.302170158	-0.566781671	-0.01825345	0.004224915	0.204200559	-0.116311513	-0.10541998	0.029325851	-0.022456073	-0.065402737	-0.166834469	0.063911923	-0.072760448	-0.006054083	0.07187399	-0.388488648	0.141837245	-0.00471898	-0.020987863	0.064690139	0.197400156	-0.047329119	-0.355172988	0.154765367	0.30420508	0.245350744	-0.085726954	0.164774569	0.043244442	0.309435211	-0.18830015	0.064560191	-0.209027043	-0.243763815	-0.124615467	0.053018752	-0.085436895
1367700_at	0.157852285	0.117829157	0.051850213	-0.353582371	-0.017008775	-0.026780085	-0.187959206	-0.268977329	0.186229019	-0.151133687	-0.441651378	0.046441256	0.083670039	-0.257331343	-0.16636826	0.13765146	0.048963219	-0.0177892	0.101281999	0.329140488	-0.151618252	0.038647285	0.683314028	-0.068646135	0.13051048	-0.019596289	0.29143371	-0.232514729	-0.203399992	0.161608268	0.305937869	0.179468961	0.072646066	-0.320933592	-0.258259441	0.296962156	0.21827356	-0.198722792	0.119326555	0.10238327	-0.04556239	-0.287124845	-0.34490365	0.150095926	-0.086304617	0.340972286	-0.358423562	-0.160626283	-0.247233394
1367701_at	0.088142181	0.314970717	0.226466709	0.262832285	0.521853067	-0.019584049	0.090775771	-0.155957374	-0.141098076	-0.305474768	-0.302714299	0.137402442	-0.029910827	0.178375144	-0.059107122	0.149672256	0.072699684	0.072274511	0.059382428	0.186828413	-0.063255268	-0.088401324	-0.104666536	-0.084838858	0.058156272	-0.011782975	0.20083133	-0.205044482	0.07312514	0.145505586	-0.171900806	-0.067177159	0.127424578	-0.014222558	-0.107842136	0.110820322	0.312061326	0.327555351	-0.066127253	0.201565692	0.142264319	0.187197169	-0.18036906	0.549289695	0.100967405	0.032122082	-0.054346184	0.243812895	-0.094624026
1367705_at	0.080038391	0.508420791	0.616572595	0.284287077	0.956320818	-0.199773315	0.407959454	0.101641011	0.300404091	-0.116866374	0.142772399	0.029647109	0.085526408	0.52980992	0.002556254	0.414490634	-0.085345552	0.620857044	0.021823533	0.275343025	-0.244315839	0.336473493	-0.480090751	0.544272735	-0.016125666	0.072302187	-0.050594005	0.227896796	-0.094864519	-0.26960982	0.099021047	-0.059622092	-0.113456898	0.327816525	0.348871035	0.226766573	0.517461197	0.700648767	0.604664302	-0.01532785	0.466730232	0.247307074	-0.240658894	0.448597655	0.030250544	-0.341090608	0.119023695	-0.2344623	-0.027818926
1367707_at	0.061180583	0.482211339	-0.074041588	-0.354367939	1.013627436	-0.733751823	-0.946140762	-0.532640991	-0.381785367	-0.220829811	-0.047762952	-0.36959692	-0.669197133	-0.812015709	-0.026401294	1.089525566	-0.164631725	-0.280595084	0.33531395	-0.264054792	0.204864215	0.498203835	-0.694259688	0.2199094	-0.221547288	-0.355673372	-0.057558873	-0.691459844	-0.159052577	-0.317011186	-0.076381997	0.094774194	-0.135710978	-0.274922546	-0.984252042	-0.363993891	1.223227953	-0.370690678	0.000630297	0.160341686	-1.077150621	-0.738130968	-0.578058537	-0.1202592	-0.719022604	-1.12517939	-0.63111401	-0.136933375	-0.955158123
1367708_a_at	0.176421474	0.467863931	-0.188217752	-0.090674644	0.423252107	-0.654099218	-1.083667979	-0.339272574	-0.077878634	-0.162325695	0.154011158	-0.314151724	-0.357627189	-0.674988889	0.185657211	0.860914072	0.021535276	-0.172702061	0.285170845	-0.266971069	0.42763858	0.22846985	-0.610410934	0.262080371	-0.293778492	-0.190926015	-0.028219476	-0.347559392	-0.158092058	-0.321403571	0.079159419	0.032794283	0.000578615	-0.261271203	-0.550561977	-0.251177859	0.827595222	-0.321785713	0.018901633	0.129151482	-0.857110361	-0.547285292	-0.342244228	-0.186477658	-0.18512651	-0.995389396	-0.352641446	-0.154663197	-0.873074778
1367712_at	0.642494045	2.109856469	0.675037724	0.62241907	1.052815794	-0.106133494	-0.033917339	0.096296727	0.64519502	-0.219247864	0.346735731	0.198505032	-0.177214664	-0.162986612	0.28657201	0.595028338	-0.087627703	0.304850381	-0.042600379	-0.289329863	-0.347271243	0.101233888	0.030821708	0.045678438	-0.164828965	-0.063773197	0.175010887	0.21084627	-0.118413663	-0.208835469	-0.00733484	-0.192807499	0.277889679	-0.242079787	0.272420521	1.734903856	0.963112708	2.638786785	-0.130487848	0.059871243	0.281746742	0.030698807	-0.154247188	0.678222207	0.109976759	-0.00298748	-0.019926904	-0.021400475	0.174870791
1367715_at	0.246926395	0.706411601	0.383569941	0.539406804	0.342549929	0.087153726	0.357331387	0.062824767	0.563094574	-0.200531894	0.256474955	-0.005909811	-0.143190248	0.154412212	0.064608045	0.169530531	-0.121739517	0.269049817	0.256687228	-0.01825089	-0.228646016	0.274164542	0.256962765	0.077214208	-0.114269294	-0.049340409	0.138376991	0.35303282	0.038901694	0.056623368	0.075733971	0.104327366	-0.005805438	0.077207148	0.297268396	0.96998679	0.588461869	1.352210133	-0.155223856	-0.111364407	0.169453081	0.071833684	-0.07232912	0.135385163	0.260895498	0.235093676	0.065974743	-0.170871909	0.407748701
1367722_at	0.353339024	0.233633489	-0.049808097	0.151464305	-0.31187642	-1.141376846	-0.741776319	-0.092137827	-0.090117067	-0.039117381	-0.381780295	-0.341521204	0.15067419	-0.326603148	-0.277952962	-0.394505925	-0.040666142	-0.017954706	-0.738509978	0.139977181	0.053694101	-0.593246383	-0.370068382	-0.062007654	0.015350437	-0.094745593	-0.119009758	-0.251255126	-0.43784127	-0.358068992	0.002508496	-0.427913428	-0.150458849	0.107330458	-0.329851782	-0.498035314	0.109677487	-0.203351495	-0.174406817	0.140359208	-0.342662528	-0.149414381	-0.023030033	-0.517820105	-0.41221148	-0.496188466	0.090697784	0.246048714	0.139834719
1367723_a_at	0.019272077	0.192638976	0.067067045	0.003421956	0.378467657	0.080786763	0.273609458	0.076734666	0.123853615	-0.277228473	-0.094143755	0.157758725	0.01819573	0.234357701	0.081395387	0.193400747	0.024730335	0.238711579	0.282414832	0.027045077	-0.296639045	0.280769477	0.113175981	0.150590124	0.255004059	-0.024805736	0.220608177	-0.22999101	0.029439009	0.170001621	0.105131205	0.02472295	0.208399755	0.179640231	0.071723344	0.144460825	0.152512987	0.317843206	0.038228944	0.065757951	0.191632349	0.353572063	-0.257069756	0.105812334	-0.098643209	0.072310753	-0.046838904	-0.015518602	0.154578125
1367725_at	-0.367442228	-1.184124009	-0.479523114	-0.449233234	-0.220988359	0.617952697	0.770178626	0.356052385	0.447297642	0.532745418	0.193537352	0.133179933	-0.03131041	0.145929722	-0.033284039	-0.144831743	0.111310893	0.926541224	0.196349008	-0.282696221	0.033421979	0.427624309	0.768301443	0.322602425	0.326001919	0.765367084	0.27521468	-0.158591444	0.787471569	0.632900141	-0.1868173	-0.021710204	0.377874786	0.86924713	0.389087612	0.344464808	0.340096491	-0.430262982	0.538373872	-0.190446894	-0.069566032	0.641953516	0.729626783	0.455237392	-0.051872275	0.465558393	0.208556121	-0.317406717	0.313044315
1367726_at	-0.200568452	-0.355641673	-0.053578573	-0.276226756	-0.632876999	0.018991177	0.097676997	-0.081284537	-0.156746926	0.034068773	-0.507879356	0.04829437	-0.056714252	-0.384050845	-0.313076816	-0.356912126	0.241054876	-0.004732272	-0.485928222	-0.313687314	0.169714283	-0.140113307	-0.083070644	-0.07874646	-0.328483949	0.064946806	0.002094971	-0.452056108	0.060569355	-0.021331704	-0.0018993	-0.12442469	-0.016878225	0.110853696	-0.314350511	-0.076921712	-0.059939431	-0.371063733	-0.239306068	0.041744067	-0.330294614	-0.057394422	0.104253548	0.037109866	-0.130418563	-0.533296917	-0.446027775	-0.069350325	-0.098330643
1367728_at	-0.460573316	-0.09136938	-0.445128565	-0.404537374	0.085584175	-0.234709664	-0.266538582	-0.00626451	0.348437536	0.007997639	0.469706711	0.299180785	0.237454674	0.36316557	0.003149174	0.108334019	-0.120230593	-0.201500988	-0.286460655	0.072159925	0.036094723	0.197717391	-0.383750663	-0.079696679	-0.245099749	-0.147924644	-0.191964148	0.53508378	-0.118394022	-0.302274639	0.2104429	0.066536278	-0.023826753	-0.39309927	0.57965809	0.11187711	0.155868164	0.037497935	-0.187093249	0.059305397	0.470260387	0.101213687	0.096020007	0.153545266	0.436215016	-0.371470564	0.360031264	-0.039580078	0.328568269
1367729_at	-0.083758335	-0.160939182	-0.902342136	-0.878484635	-0.173174565	0.557001733	0.433687066	0.042600126	-0.111358296	0.109928298	0.051564826	0.0408954	-0.160833738	-0.131881596	0.025057826	-0.18311561	0.383902928	0.201361893	0.481342467	-0.036507606	-0.095056622	-0.161704514	1.384570188	-0.09564809	0.021655157	0.16169194	0.0380765	-0.025332603	0.114570042	0.557181	-0.150610514	-0.245586185	0.143932913	0.348711329	-0.072006576	-0.203033961	-0.208448636	-0.682722464	0.08543793	-0.141376211	0.011916183	0.142354441	0.032696509	0.039083355	-0.012393122	1.460498596	0.023655352	-0.220142724	-0.033764413
1367734_at	-0.140441954	0.60684797	1.213889803	-0.097669276	1.985891486	-0.644293332	0.445975734	-0.888680252	0.233276667	-0.622992718	0.130653139	-0.307912716	-0.981692159	0.520625065	0.220254853	1.287714597	0.794874001	-0.524280928	0.126291693	-0.26741568	1.210815122	0.065628352	0.728884575	-0.57816158	-0.064337407	-0.01179034	-0.037726734	0.078932657	1.753954772	-0.141403669	-0.353080288	0.890184417	-0.094330352	-0.139278616	-0.695536648	0.142297074	-0.472409143	-0.710101011	0.189134178	1.266952693	-0.573535381	0.370127276	0.707543899	0.607600361	0.138132276	0.439604085	-0.414135734	0.775479208	-0.186227119
1367735_at	-0.108367434	-0.149960354	0.157460511	0.210717759	0.258387701	0.167438405	0.469336162	0.044963848	0.107931021	0.176816292	0.322316805	-0.045371514	-0.027038126	0.347881209	-0.109128096	0.255937151	0.224842695	-0.024852972	0.117205502	-0.060660252	-0.137271711	-0.167545977	-0.385381272	0.764102323	0.111093541	-0.046267579	0.036566472	0.061067268	-0.089816037	-0.071960448	0.174442339	-0.0943686	-0.024045127	0.147110284	0.183239397	0.274969545	0.097800278	0.195547854	0.768220597	-0.385469865	0.002765476	0.151876203	-0.011805134	0.454181631	-0.03983405	-0.349387266	0.155016491	-0.189893154	0.09525371
1367739_at	0.035112423	-0.060511139	0.169361427	-0.253052083	0.248967526	-0.072532175	0.094617153	-0.426605122	0.167632554	-0.072495647	-0.106719808	-0.231974222	-0.161601581	0.678805123	0.15305669	0.990296018	-0.058125904	0.05205473	-0.066683157	0.174288116	0.015181591	0.259111737	-0.505705241	-0.110567696	0.1578189	-0.054151528	-0.14886847	-0.106462606	-0.230147047	-0.081240811	0.03676417	0.067805639	-0.134005224	-0.149778605	0.033750427	-0.022229593	1.26807563	-0.06731107	0.530809199	-0.162724167	-0.402262773	-0.051588041	-0.231235708	-0.038845507	-0.024463651	-0.00177522	0.010970415	-0.020685876	-0.096573997
1367740_at	-0.066359814	0.02184643	0.106715106	-0.006268807	-0.388329785	-0.062367176	-0.038232307	-0.229455827	-0.112292657	0.222692949	-0.38477999	-0.003131927	-0.350272449	-0.552672141	0.149555319	-0.118364415	0.111159146	-0.023385504	0.00052181	0.034567041	0.229965402	-0.201414961	-0.086241005	0.030384197	-0.202652273	-0.265782327	0.35843209	-0.413215736	0.388681117	-0.030582879	-0.205341231	0.085752892	0.037970921	0.094954493	-0.23499357	0.235674284	0.2687692	0.135120497	0.010869837	-0.066315795	-0.551949793	-0.022213243	0.161359527	-0.033324313	-0.19990082	-0.261837459	-0.277593691	-0.369221855	-0.095798047
1367741_at	-0.47343918	-0.734181724	-0.287863478	-0.142182362	0.386491642	0.44723519	0.948992852	0.276170707	0.901976997	-0.061661589	0.597520417	0.421797789	0.157453971	0.146207022	0.294469865	0.410688311	-0.33755708	0.708046703	0.228781266	-0.080005577	-0.137431533	1.107297889	-0.24284197	0.170730423	0.891325672	0.614991873	0.592883517	0.006498351	0.535657033	0.607026119	-0.03324337	0.185611011	0.449054194	0.681299949	0.561726975	0.668486058	0.284850561	-0.040458307	0.821175303	0.029180347	0.542055491	0.480777766	0.264416445	-0.077450948	-0.048323986	-0.466393983	0.302279257	0.018949781	0.776066025
1367742_at	-0.258632863	-0.561573285	0.098259704	0.287479538	-0.061229491	0.221835431	1.33241532	-0.251635184	0.395482993	-0.361342396	0.353443618	-0.210338569	-0.64623466	0.373220187	0.084886054	0.805248553	0.333095925	-0.044223681	0.197404074	0.038916489	0.529686559	0.223237243	-0.145906726	0.158841831	-0.653829928	0.26183744	0.162179743	-0.437440913	0.750349143	-0.08000686	-0.100867744	0.009516975	0.073870302	0.344189999	-0.050353734	0.42923411	0.750279886	-0.074273251	1.388787941	0.047511151	-0.225663966	-0.138494274	0.015787957	1.518103706	-0.001349265	-0.370280412	-0.066129881	0.359343522	0.087198935
1367743_at	-0.122374977	-0.165777137	0.27336487	0.144737207	0.20349231	-0.088838615	0.011053284	0.044452039	-0.256253374	-0.020209768	-0.27317577	-0.189538542	-0.151738953	-0.155795324	-0.21505356	-0.38179364	0.374761399	-0.290496381	0.031753106	-0.033725537	-0.005520161	-0.374451415	-0.262176112	-0.021390787	0.008942568	-0.061794789	0.175198065	-0.331058219	0.047343008	-0.012638693	-0.224324009	-0.034199296	0.276123012	0.296587755	-0.243134458	-0.041525654	0.372992075	-0.049236807	0.016254995	0.080824255	-0.64435411	-0.139968851	-0.289822012	0.186246602	-0.211798334	0.029728013	-0.005393912	0.149221672	-0.264844803
1367744_at	-0.157093167	0.349258453	0.056552947	-0.058510418	0.024961018	-0.038285884	-0.400182121	0.043498445	-0.389200772	-0.206160979	-0.249385094	0.165774462	0.04335559	-0.127563049	0.066830207	-0.033508635	-0.034355007	-0.334997858	-0.487406289	-0.013288363	-0.011949079	-0.082826557	0.025824328	-0.028014219	-0.255048338	-0.030295071	0.001335009	-0.505737092	0.00528728	-0.265566957	0.110789256	-0.186830954	0.089109537	-0.296666429	-0.614778518	-0.19816749	-0.025116903	-0.388613832	-0.341114786	0.195454307	-0.143489867	-0.063136354	-0.030612606	0.04875445	-0.526270888	-0.221751569	-0.275799485	0.140923397	-0.035503481
1367745_at	-0.049127367	0.179879426	0.320519157	-0.038840736	0.064967037	0.255531592	0.171048742	0.070059625	-0.327265981	0.075549752	-0.474719922	-0.071248159	-0.159692517	-0.15281167	0.004549335	0.020529726	-0.005540046	-0.10765637	-0.038660292	-0.120665502	-0.044903589	-0.188239911	-0.147044413	-0.054501602	-0.263863559	-0.218271497	0.13337991	-0.30031654	0.198336723	0.105979561	0.038990344	0.079425172	-0.051682431	0.056416892	-0.394189606	0.069924745	-0.030489084	0.022881375	-0.134509148	-0.006710564	-0.000444761	0.16225618	0.093866178	-0.036685986	-0.137989253	-0.158079697	-0.11572193	-0.196967736	-0.230156179
1367749_at	0.205362077	0.34803061	0.429758152	-0.458028714	2.655893129	-0.519873405	-0.503070164	-0.116735707	0.125167208	-0.503464273	0.103902535	-0.079637438	-0.308661656	0.217548587	0.290468404	1.030529732	-0.049901188	0.249347953	-0.227619357	-0.421871514	-0.017346582	0.385852479	-0.184982352	-0.222846098	0.252622459	-0.17644518	0.205128804	-0.394945227	0.036752223	-0.227266658	0.175755942	0.215131981	0.512195295	-0.485488443	-0.436456755	0.450718975	1.057087243	-0.337623614	-0.12711713	0.39458383	-0.526153554	-0.322464584	-0.061875436	0.081453808	0.048992131	-0.320574387	-0.452848043	-0.034601506	-0.268103369
1367753_at	0.150198085	0.188085148	0.218042854	0.184651186	0.130989119	0.009697133	0.069885799	-0.058723444	-0.209315396	0.042708279	-0.466565614	-0.224244399	-0.194629883	-0.006118488	-0.12282984	-0.360669568	0.484102819	-0.472980377	0.030300017	0.060281167	-0.202569306	-0.412074833	-0.063830832	-0.055372493	0.271948586	-0.286687958	-0.136219728	-0.459742296	-0.146974632	0.014119326	-0.124954619	0.033542023	0.053496132	0.105517827	-0.196456546	-0.284777351	0.118856972	-0.042097709	-0.011099719	0.147425461	-0.285843611	-0.032915273	-0.37070496	0.236162142	-0.323098647	0.466475761	0.186953617	0.29465952	-0.195642
1367755_at	-0.253261222	-0.549931225	-0.188037849	-1.429481972	-0.18894955	0.306345867	0.32126718	-0.070633201	0.050220367	0.215729847	-0.350109292	0.013990837	-0.282028987	0.063314538	0.22118818	0.225353063	0.151506999	-0.016904201	0.224344901	-0.18788225	0.075330528	0.211750329	-0.720472805	0.111526885	0.065342799	0.038586963	-0.067700403	-0.207404307	0.249712955	0.259927406	-0.198551552	0.231641944	0.313446256	0.090749122	0.132320945	0.237426733	-0.16531747	-0.910402152	-0.043751559	0.041749453	-0.398258193	-0.118125578	0.088145337	0.279723107	-0.110333772	-0.413034283	-0.212273262	0.127111125	-0.032291786
1367759_at	-0.217258328	-0.331413008	-0.155189554	-0.437414569	-0.401240355	0.422002152	0.561621367	0.104406164	0.307717484	0.001445907	0.030008677	0.185189579	-0.230059048	-0.480967833	-0.050402494	-0.238274519	0.424816617	0.069880123	-0.127900019	-0.182560204	0.508267867	0.490314261	0.157874088	0.167536764	-0.374844426	0.17927428	0.491688772	-0.341248517	0.563718833	0.177224282	-0.001465825	0.19194624	0.299964568	0.373823623	-0.386731194	-0.06708477	0.122127205	-0.001419515	-0.258490137	-0.06968667	-0.129229271	0.071235597	0.142934989	0.238638166	-0.303856944	0.068854792	-0.204563481	-0.368877536	0.318967566
1367761_at	-0.150324737	0.027768963	0.157920396	-0.228772824	0.025357282	0.012427379	0.34347577	0.252313259	0.392296634	0.128633095	-0.042250491	0.267241747	0.341084348	-0.019354528	0.07466919	-0.011579057	-0.460016203	0.17131063	-0.162293332	0.045525385	-0.247935848	0.544580243	-0.01318145	-0.045555646	0.358089491	0.275740525	0.092603246	-0.288900221	0.116199566	0.132562146	0.104424559	-0.13980916	0.043767782	0.242478635	-0.114092252	0.155094931	0.07300982	0.034013323	0.075423362	-0.347515914	-0.007707786	-0.041782803	0.304521501	-0.286514908	-0.203787472	-0.325532877	0.192918913	-0.05873053	0.507566277
1367764_at	0.074411807	0.003348023	0.327098483	0.442142606	-0.087061644	-0.243481328	-0.126638642	0.134709097	-0.06522378	0.294892541	-0.189812176	0.009012031	-0.006979663	0.015537268	0.154429906	0.083814226	-0.26069409	-0.215969877	0.069731543	-0.033552506	-0.150650098	-0.190993953	-0.450195701	-0.038063033	-0.063890178	-0.226593106	0.150536996	0.17859193	-0.170139916	0.041624762	0.863490043	0.277643689	-0.181578517	-0.009492085	0.025740408	0.205486594	1.580956837	2.153755326	0.034523049	-0.006483171	0.150081285	0.054053745	1.55808095	-0.115682545	-0.014786348	-0.417054273	1.046138465	-0.118730464	1.519365429
1367765_at	0.175985769	0.07358491	0.09513089	0.207981524	-0.105130011	-0.586283565	-0.259303827	-0.017919958	0.012594896	0.002512035	-0.095563355	-0.25307515	0.141885196	0.089827352	-0.070199674	-0.167771181	-0.203705587	0.011358546	-0.410068361	0.117611939	-0.101558976	-0.34331327	-0.04718322	-0.180851854	0.140986957	-0.051980632	-0.039559437	-0.397947892	-0.330903631	-0.135752485	-0.043790176	-0.372445975	-0.171648644	0.140054326	-0.17052342	-0.133817701	0.101799954	-0.160092579	-0.099727811	0.076228139	-0.258611675	-0.074681422	0.155083796	-0.305639098	-0.38576353	-0.155737969	-0.012334231	-0.036899544	0.036024364
1367767_at	-0.171060365	-0.145100085	-0.045412073	-0.016400924	-0.233767805	0.451531444	0.751555851	-0.107299391	0.05697676	0.201109353	0.036466592	-0.117154891	0.222767338	-0.009413751	-0.058584888	0.017787059	-0.063992851	0.067188632	0.034302404	0.04067557	-0.236280113	-0.152699087	-0.356191811	0.589266452	0.155187026	0.1463672	0.080053038	-0.095680558	-0.02664432	0.173800696	0.103969488	-0.184434145	-0.061310327	0.397886138	0.120930574	0.392068188	0.256273374	0.071230847	0.56845058	-0.220439828	0.072800265	0.073066901	0.134202818	0.325460679	-0.181973649	-0.365592874	0.049081393	-0.007307836	0.262412167
1367768_at	-0.008603664	0.512192462	0.356725571	0.361476436	0.294393868	0.06903097	-0.039207029	-0.229646618	0.171159087	0.100233043	0.485201574	0.021827997	-0.027919974	0.038153817	-0.049719093	0.197932304	-0.361034353	0.12092418	0.068991182	-0.032815116	0.000561942	0.036839055	0.335475532	0.110019554	-0.083014848	-0.008223596	0.142829687	0.111240219	0.044355023	-0.078350383	0.10431203	0.164634868	0.009280289	-0.233086923	0.13226088	0.656219529	0.4994321	1.115918747	0.040396853	0.016112295	0.297785064	0.145704221	-0.070237912	0.108130681	-0.007022217	0.314145447	-0.00251462	-0.0212492	0.418901447
1367771_at	-0.85703404	-1.620053145	-0.607644014	0.448698057	1.21996307	0.426137341	1.168795293	0.268755476	0.442366587	0.124570651	0.446042714	0.530810194	0.212453547	0.340429102	0.388022051	0.681074714	-0.582075217	0.579396998	-0.209582047	-0.605468178	-0.363339572	1.083355411	-0.000995845	-0.288256527	0.889802695	0.212217249	0.680971934	-0.180000247	0.517509251	0.868991383	-0.327759897	0.309137023	0.267628352	1.092930457	0.340007128	0.184324571	0.729687206	0.115948827	0.925468733	-0.641080715	0.256659924	0.534960854	0.727603582	0.00606862	-0.119854049	-0.296332977	0.424574551	-0.655554109	0.730062345
1367774_at	-0.229871782	-0.555178295	0.129454669	0.586361253	0.030747248	-0.035474495	0.08197364	0.230900984	0.44408296	-0.039594225	-0.141190206	-0.013587541	0.265919335	-0.020065499	-0.100551793	0.038027807	-0.039091461	0.057909208	-0.062501418	0.078741474	-0.18224781	0.269277424	-0.729297636	-0.2701148	0.080162354	0.124050919	-0.104869054	0.144342579	0.028428097	0.008861137	0.172302056	0.078265916	0.029517044	-0.191087616	0.586000974	0.424097748	0.034348581	0.053663165	-0.369449134	-0.019295676	-0.088280807	-0.285655528	0.032803423	-0.298226361	0.377847093	-0.777396746	0.171826997	-0.306467811	-0.058239965
1367775_at	-0.125107826	-0.228716606	0.055294061	-0.101115664	-0.121876062	0.244718634	-0.0717092	0.006600138	0.155926028	0.106070458	-0.334493423	-0.024770886	0.071654812	-0.219162368	0.034357512	0.086298663	-0.019778458	-0.18891013	0.138317292	-0.052270202	-0.219264385	-0.181288328	0.57286931	-0.062686818	-0.163475839	-0.073093696	-0.178632374	-0.603779329	0.006801939	0.129316676	5.35E-05	-0.216042505	-0.147663276	-0.119672913	-0.057785363	-0.587415073	-0.254986556	-0.482260354	-0.077704278	-0.136483973	-0.463341393	-0.096098384	0.095316446	0.02290736	-0.176102917	0.531305082	0.02068265	0.09627114	-0.177815946
1367776_at	1.095508836	0.87893576	0.682200608	0.550283221	-1.770548577	-2.717043778	-2.551890681	0.02507991	-2.156520059	0.132815222	-0.442271998	0.228601358	-0.649017473	-0.320457957	0.442639103	-0.471520434	-0.02673159	-0.452431764	-1.689861483	-0.425891852	0.354030198	-0.667423609	-1.983986414	-1.018679936	-1.990520703	-1.357264058	0.378737296	-0.33552711	-0.71098338	-2.000722095	0.829133054	-0.926667967	-0.757650874	-1.616392156	-2.349458994	-1.412082799	0.550123403	-0.250750743	-2.158559105	-0.431792565	-0.443016732	-0.39496831	-0.181032648	-0.332260236	-0.207152579	-2.117301601	-0.57432405	0.166825677	-0.213704347
1367777_at	-0.167909261	-0.095243216	-0.015841025	0.056255919	0.226325286	0.604922374	0.890603652	-0.11971061	0.207325531	0.297107538	0.366427435	-0.104859825	0.056954538	0.512493359	-0.108244211	0.193322765	0.583556091	0.12688626	0.274124819	0.134761378	-0.192250539	-0.023717916	-0.255776317	1.519779831	0.345282405	0.077384484	0.046572161	-0.123343292	-0.026163928	0.329295628	-0.04100312	0.008781718	0.075316996	0.334748062	0.612102658	0.278870507	0.113772804	0.229741305	1.364650275	-0.27397415	0.168335358	0.346678385	0.023472852	0.59631323	-0.052946723	-0.162487715	0.223322259	-0.130355587	0.358281891
1367780_at	0.589495917	0.733171517	1.042671052	0.340791341	-0.781389147	-1.340013059	-1.170453721	-0.061400235	-0.966875986	0.019478315	0.236861928	0.237952304	-0.191184672	-0.105191878	0.361907613	-0.046389995	-0.032983602	-0.058049674	-0.604295585	-0.055091668	0.325919068	-0.380144756	-0.793483318	-0.347076984	-0.982809088	-0.614145428	0.186928861	0.021463596	-0.430055367	-0.985866166	0.50441326	-0.550141775	-0.193632208	-0.808738312	-0.791381317	-0.689552993	0.121018462	-0.360696028	-0.708462776	0.048686976	-0.058193965	0.091618548	-0.338848855	-0.053806023	0.218090253	-0.619301472	-0.093469316	0.059909912	-0.291513432
1367784_a_at	0.776962388	2.468001246	0.962684812	0.521983377	1.023011917	0.280208984	0.202464661	-0.080737467	0.693456446	-0.123384399	0.297954458	0.043067578	0.051992657	-0.033949566	-0.054263157	-0.096140833	-0.082959652	0.204977645	-0.218932508	0.005308922	-0.053770855	-0.097734696	0.002388412	0.204008919	-0.136509008	0.258838793	0.109683521	0.352713659	0.337412449	0.296357225	-0.222755843	0.247469201	0.689284215	-0.005586046	0.198950592	2.069718758	0.564123552	1.956581768	0.549329013	0.036519946	0.329002273	-0.052285606	-0.309444697	0.37753393	-0.449592919	-0.325233216	-0.509049096	-0.375424222	-0.024748883
1367785_at	0.070022355	-0.121660002	-0.063988144	-0.626902187	1.256002322	-0.277589945	-0.047113858	-0.145647829	0.268111232	-0.097048311	-0.1235173	-0.065782734	0.132039728	0.16771313	0.094855192	0.296383855	-0.246026575	-0.00528371	-0.150876977	-0.039821823	0.043348682	-0.033067425	0.063814444	-0.054602028	0.139866106	0.175209014	0.019511906	-0.010033812	0.091559168	-0.069616452	0.068287696	0.098727211	0.0683053	-0.171376316	-0.001810623	0.027263423	0.565808556	-0.305721559	0.023843034	0.200072599	-0.123718642	-0.241426364	0.177062369	-0.118444038	0.087633998	-0.059393479	-0.072439194	-0.091904508	-0.012934242
1367786_at	0.041747954	0.975738307	0.131100795	0.002118478	0.270757473	-0.321697392	-0.933819014	-0.146291895	-0.09078591	-0.368243735	-0.567161716	0.091888847	0.058203219	-0.348073801	-0.138615724	0.157042311	0.497924158	0.164429481	-0.397881462	-0.344104256	-0.488078174	0.046787355	-0.091773642	-0.032329721	0.039986498	-0.023037795	-0.047395585	-0.786747216	-0.036415545	-0.386830744	0.083296167	-0.243323002	-0.208679145	-0.133008899	-0.581260969	0.273692914	0.249975503	0.920133408	-0.190353411	0.008931767	0.713572343	0.339885046	-0.579721041	-0.015378967	-0.799571647	-0.22173363	-0.566523881	0.259131342	-0.650185046
1367787_at	-0.385122892	-0.303714105	0.208767772	0.054988673	0.321948834	0.238063502	0.494990356	-0.124962532	0.127681711	0.048885795	0.302473267	0.165337455	0.071348391	0.009312911	0.162352691	0.120642595	0.068701417	-0.011290514	0.391495046	0.206810651	0.261802924	0.204388265	0.20295944	0.170964439	0.065562885	-0.116458979	0.163567451	0.217051396	0.398694106	0.154763159	-0.155431062	0.323114837	0.099520829	0.218579919	0.289831934	0.180935578	-0.129649108	-0.337714878	0.213478248	0.081499533	0.208793261	0.073756864	0.055201967	0.29868107	0.004366751	0.31863261	0.082953841	0.254304009	0.072412806
1367792_at	0.008886058	-0.19174386	-0.043022035	0.355573526	0.093771251	-0.017141884	-0.022269194	-0.096586574	-0.053183291	0.076532185	0.031300144	-0.188626309	-0.061705034	-0.02846784	-0.014657904	0.045142926	0.074956816	0.242537253	0.049713101	-0.065421625	0.173839702	-0.082064008	0.181003408	-0.020914537	-0.015363121	0.141934228	0.037093487	0.1299073	-0.050793936	0.057893771	-0.051735326	-0.046668592	-0.107820071	-0.038308245	0.233989026	0.019699302	-0.148027688	-0.003411361	-0.060916536	0.08072572	-0.042664401	-0.037825944	-0.114755366	-0.122216182	0.134844419	0.282528123	0.040354301	-0.036460413	-0.120659954
1367794_at	0.664751824	2.632283148	0.17675355	0.154876106	0.301396487	0.01684082	0.233805765	-0.009941628	0.297856902	-0.030118176	0.39369067	-0.037142695	0.080718316	0.243521415	-0.120200263	0.023462857	-0.069386548	0.298525221	0.049601853	0.002051558	0.121026771	-0.011998025	0.744071767	0.255565329	-0.0674416	0.279384238	0.200384434	0.368324758	0.032693089	-0.020631324	-0.101014964	0.303737063	0.529702419	-0.0139598	0.214948991	1.743206842	0.102376347	0.508277984	-0.014285901	-0.005932669	0.422462538	0.205356729	0.131369523	1.346066438	0.21418571	0.899232696	-0.003278333	-0.199504628	0.007202765
1367795_at	0.275168141	0.293169037	-0.371971133	0.9816977	0.073771246	0.66531684	0.733342464	1.074945734	1.47115886	0.152118544	0.284335227	0.421182245	0.271871352	-0.05372293	0.152126348	0.255538	-0.457134312	1.43228348	-0.11949108	-0.228704982	-0.070692266	2.041515604	0.368462102	0.116862148	0.392698901	0.809372407	0.582049065	-0.333356851	0.859104749	0.181841693	0.274483784	0.005974527	-0.031377634	0.527402932	-0.126849742	0.725851432	0.603938589	1.082407173	-0.005710166	-0.245549056	0.49055104	0.207597432	0.725428301	0.045362024	-0.370902039	-0.679983438	-0.111486302	-0.663911018	1.707444789
1367796_at	0.021908501	0.144339088	0.082921798	-0.094549616	0.117468354	0.131353013	0.299885782	0.006248189	-0.158904667	-0.023262881	-0.455421005	0.105635943	-0.16577935	-0.014525259	-0.082081106	-0.0823503	0.166010403	-0.108092235	0.094090364	0.104116484	-0.234447244	-0.273456725	0.018758263	0.027875006	0.197975888	-0.146380889	0.068089524	-0.395683223	0.116564676	0.088252693	-0.039060847	-0.072452946	0.035303356	0.425618108	-0.235363811	0.171533004	0.17696164	0.094921509	0.073933784	0.098858629	-0.316388738	0.128260382	-0.174224671	0.287236976	-0.231344239	-0.006578001	-0.046000682	0.174555008	-0.080425635
1367797_at	0.052947833	0.031651653	0.331080347	0.328965355	-0.017200758	0.172228245	0.086055485	-0.01611475	-0.275390059	-0.038088699	-0.516951992	-0.178341754	-0.331079092	-0.337663971	-0.06065379	0.008434801	0.001792637	-0.09054939	0.011864495	0.208343201	-0.150507034	-0.584333515	-0.010039682	-0.065961397	0.078079306	0.084136893	0.156443675	-0.311216022	-0.006142105	0.167235014	-0.065620642	0.083607814	0.030503632	0.22946727	-0.396132142	0.169119852	0.178146321	-0.14253907	-0.057549964	0.051886344	-0.161233136	0.00997368	-0.211884861	0.09470333	-0.19371402	0.214732183	-0.123575956	0.101921877	-0.449275261
1367798_at	-0.261901398	-0.467523703	-0.241548562	-0.601462502	-0.245099069	0.153302756	0.339693811	-0.066377504	-0.091526611	0.001898161	0.070829666	-0.035727962	-0.180131656	0.223307296	0.084177631	0.121405611	0.002864019	0.163958894	0.197751113	-0.101034143	-0.003094923	-0.02086921	-0.560180165	0.052778153	-0.057974548	0.064949852	0.098922443	-0.065775312	0.150535642	-0.002770231	-0.242685429	0.05286886	0.173622287	0.285792946	0.043719418	-0.217865972	-0.394177401	-0.522707051	0.13766754	-0.251246333	-0.622144575	-0.235573837	-0.163532882	0.131653239	0.235492245	-0.262105072	0.043299515	-0.249779267	-0.055364738
1367799_at	0.056949329	-0.12705102	-0.176396577	0.421804482	0.085896309	-0.047376405	0.229609442	1.33E-05	0.152786892	0.019313525	0.268957408	-0.134913662	0.000125443	0.004248708	-0.070791751	0.073494407	0.100438025	0.135959318	0.083192611	-0.126154943	0.2714663	0.05541664	0.107789395	0.025626719	-0.015131364	0.181854351	-0.019366794	0.376297189	-0.091717725	-0.067773039	-0.073829689	-0.072494259	-0.06387391	-0.166807904	0.231586568	-0.028714232	-0.134112069	0.06295003	0.141066403	-0.034902922	-0.07046091	-0.094388771	-0.016915503	-0.308127651	0.493444426	0.180299408	-0.000211149	-0.110320017	0.147775395
1367800_at	-0.193952464	0.070017155	-0.054208942	-0.243881245	0.260059158	0.255007272	0.44596191	0.016174517	0.417857867	-0.311808246	0.252375632	0.15067719	0.08888588	0.344245316	-0.085633412	0.286890432	0.03214082	0.571620472	0.206891799	-0.007224449	-0.10684483	0.39437095	0.040557828	-0.115581375	0.11534489	0.05796639	0.296532054	0.206257584	0.073646992	0.178041645	0.084730809	0.275944069	0.027856427	0.078407682	0.233186552	0.324991594	0.233102262	0.550852812	0.041183681	0.122935052	0.188795038	0.006825542	0.055719541	0.091099833	0.277101113	0.016185166	-0.126529243	-0.078075895	0.244350455
1367802_at	-0.669039848	-1.191299762	-0.995074927	0.049014836	0.319684428	0.095453587	0.687912626	0.435917696	0.526549635	0.426562238	-0.615124152	0.492377498	0.493570345	-1.121548414	-0.022360853	0.204678157	-0.721979782	0.754004561	-1.582445417	-1.380646536	-0.175479886	1.106869943	-0.106709763	-0.149206925	0.433755037	0.622673631	0.860694525	-0.830831147	0.410150974	0.632271918	0.302467239	-0.574701616	0.449064098	0.986598336	-0.387639811	0.355883616	1.370736324	0.491008522	0.380402614	-1.027177618	-0.145779175	0.676704142	0.610514681	-0.360155933	-0.696895359	-1.632072837	-0.029019223	-0.522781823	1.454629391
1367803_at	0.018765623	0.084405714	-0.027499089	0.113612728	0.054389699	-0.092535763	-0.060803085	0.262123817	0.009188113	0.03113469	0.126233481	0.03263945	0.0800823	0.046068751	0.083007173	-0.069166073	-0.113140968	-0.149317024	-0.334631098	0.13502042	-0.126950224	0.144962788	-0.074307536	0.095674803	-0.11844873	-0.09914289	-0.036146822	-0.043012673	-0.04550137	-0.113399701	0.147972561	-0.073032417	-0.152268044	-0.12636396	-0.210797015	0.167552962	0.17765693	0.327755018	0.036398078	0.101702407	-0.175442064	-0.015449413	0.0700247	-0.050576185	-0.149651022	-0.276497583	-0.06100689	-0.006364901	0.076600625
1367804_at	-0.558439328	-0.143440437	-0.534787009	0.336452115	-1.805393926	-2.216351432	-0.696439168	0.160866603	0.09310997	0.271851262	0.485744359	-0.562165326	0.334706215	-0.164960502	-0.295578791	-0.386252885	-0.998979408	-0.047278366	-1.412377519	-0.310082293	-0.48446188	-0.300995838	0.488576605	0.068281297	-0.274747295	0.156088884	-0.083831068	-0.862237755	-0.846074016	-0.485516006	0.071040477	-0.502703167	-0.352821865	0.275743374	-0.109519816	0.401407095	0.234055733	0.041824815	-0.572218222	-0.202197848	-0.035836496	-0.245503277	0.195275477	-1.107653352	-0.54269582	0.152062391	-0.252781007	-0.130757612	0.454598301
1367805_at	-0.068518826	0.353205156	0.245867032	0.265250014	0.171046343	-0.224691201	-0.132442695	0.042177387	-0.115567265	-0.063209187	0.385934339	-0.045741088	-0.044176143	-0.227599052	-0.048739279	0.043342933	-0.303994787	-0.259747077	-0.083120418	-0.045526595	-0.148025432	-0.266081895	0.198451343	-0.200348389	0.034181557	-0.18480898	0.164863886	0.326050181	0.268672817	0.009021612	-0.048503966	-0.044978796	-0.068351293	0.033733597	-0.194692432	0.030098888	0.070395304	0.024587324	-0.141311285	-0.019515525	-0.028263929	-0.035880213	0.049614297	-0.19679201	0.216657259	-0.074583181	-0.02359469	0.073582555	-0.359579917
1367806_at	-0.160032685	0.339865915	0.41770013	0.256624758	0.117791234	-0.347697186	-0.101041739	0.15801881	-0.277948965	0.129543263	0.288347903	-0.100156611	-0.080114577	-0.519398048	-0.16868886	0.005672694	-0.564036411	-0.284089255	-0.138257054	-0.145817669	-0.178642034	-0.320644406	0.266631527	-0.16387917	0.072672192	-0.145518087	0.263178608	0.236187912	0.290178269	0.060344492	0.147905925	0.144703849	-0.160733601	-0.024375297	-0.420520484	-0.006574506	0.403047619	0.101681856	0.031360015	-0.103827957	-0.202561141	0.091071626	0.298599906	-0.441719446	0.125985812	0.160898277	0.05291606	-0.046955302	-0.235017246
1367810_at	0.398583047	0.021959659	0.399490242	0.540687132	-0.169485332	-0.647628204	-0.611902954	-0.034797073	-0.251194058	-0.272523788	-0.494683694	-0.268574478	-0.062870221	-0.697564109	-0.29008177	-0.507851451	-0.038228345	0.005265566	-0.217737283	0.030759843	-0.028920381	-0.508162753	0.180958585	-0.075386398	0.295021431	0.015058896	0.16814832	-0.077240061	-0.221345338	0.021041259	-0.02339463	-0.115241672	0.075894381	0.221431374	-0.438346171	-0.251901776	0.348816274	0.329341204	-0.225780073	-0.029407625	-0.940234404	-0.3541783	-0.287414673	-0.624742323	-0.126957919	0.564226731	-0.025023509	-0.344283201	-0.111003113
1367811_at	0.216619764	-0.009504092	0.090205211	0.264363974	-0.046178262	-0.725969648	-0.630195941	-0.021745991	0.058835057	0.030719992	-0.13684744	-0.214006128	0.192033743	0.076085242	-0.336603149	-0.217253149	-0.208482539	-0.054138404	-0.610136556	0.234746353	-0.233542128	-0.784335049	-0.263520771	-0.257631581	0.166234363	0.049342175	0.06068525	0.220600705	-0.490563386	0.023407133	0.094846968	-0.17029261	-0.041203868	0.203730585	0.085959478	-0.351554778	0.189016491	0.012228844	-0.048962858	-0.113176673	0.654068798	0.1318662	-0.0250428	-0.449803795	0.118936877	-0.304095835	0.234796004	0.16235288	0.120443111
1367812_at	-0.508888055	-0.271859505	0.36987726	-0.272012431	0.789462852	0.253704824	0.512744499	-0.25706714	0.183276987	0.081655177	0.013727851	0.047075491	-0.387596451	-0.023296817	0.181522463	0.308303773	0.134970866	-0.018874885	0.358823242	0.150640631	0.655505955	-0.009544067	0.396949429	0.077738737	0.049437901	0.127134875	0.396422857	-0.045177074	0.962091556	0.351109541	-0.329122284	0.761515562	0.17188787	0.227357483	-0.049819164	0.211485506	-0.129000996	-0.520964142	0.313804611	0.404256865	-0.575938459	-0.121737841	-0.068201822	0.326597076	-0.090551875	0.338105622	-0.397243132	0.294596669	-0.18838824
1367813_at	-0.219595906	0.190893369	0.284641228	-0.293140282	0.134211419	-0.069448422	-0.391186345	0.081567713	-0.064428586	-0.248710884	-0.516639953	0.348555886	-0.058853842	-0.038674309	0.084054364	0.021910459	0.446654939	-0.467087761	-0.449465783	0.190511593	-0.160347747	-0.221157161	-0.65920128	0.34528319	-0.159246882	0.155342539	-0.106256897	-0.539621027	-0.014458749	-0.282507122	0.176643074	-0.524355042	0.208733852	-0.23994206	-0.576145049	-0.260935746	0.096438979	-0.108805699	-0.17375436	0.232519419	0.050919453	-0.024724176	-0.164566178	0.241221448	-0.374864729	-0.677453948	-0.167538144	0.395436348	-0.293648668
1367816_at	-0.453440509	-0.318823857	-0.140852786	-0.448982773	0.795375582	0.36688854	0.340893743	0.482484517	0.194126011	-0.342767628	-0.0294844	0.280825381	0.192138831	0.541342667	0.295613436	0.427502486	-0.128690668	0.425886938	-0.164432378	-0.125126365	-0.717399691	1.026988942	0.042135081	-0.115866837	0.80293955	0.17486745	0.427811944	-0.702698299	-0.041644754	0.395711217	0.211042839	-0.079274195	0.334941811	0.218854207	-0.080418257	0.18021428	0.533412985	0.677387744	0.190809153	-0.305316316	0.220710028	0.445903641	-0.124682393	-0.268972699	-0.675318004	-0.178181223	0.083026852	-0.234299151	0.608972215
1367823_at	0.260076058	0.44676887	0.19404709	-0.111910576	0.305720221	-0.051045838	-0.07142221	0.177649614	-0.029700595	-0.111736183	-0.232528735	-0.001713053	-0.266875875	-0.442848831	-0.15067576	-0.079458177	0.151035792	0.075963746	0.048201101	-0.162006075	-0.199661237	-0.132238488	0.198058255	0.107650439	0.052087645	0.144680176	-0.067461641	-0.507542123	-0.163499488	0.142558669	-0.005334809	-0.475864082	-0.012222817	-0.00836477	-0.227138409	-0.11135453	0.111134747	0.104338188	-0.022830201	0.432517899	-0.198309673	0.155912677	-0.538491157	0.177329192	0.009880821	0.137169166	-0.020217556	-0.160605293	-0.235140544
1367825_at	0.097098851	0.39770414	0.022797494	0.072242527	0.128835352	-0.142629039	-0.149877853	-0.187819916	-0.242705099	0.182464314	-0.304764298	-0.38357064	0.010720388	-0.125837023	-0.221090542	0.06591448	-0.031247494	0.136573907	0.125379982	-0.033850201	0.23692901	-0.455711884	0.2049594	-0.066297228	-0.000407847	-0.077963381	-0.022838688	0.012699452	0.083230316	0.033808111	-0.148511898	0.089842164	-0.234544572	-0.190797827	-0.236844945	0.033246303	-0.145296355	0.211624922	-0.207442816	0.044546868	-0.219535323	-0.092294456	0.138921001	-0.23354043	0.030900669	0.301707841	-0.071083362	-0.027878923	-0.201083134
1367828_at	-0.039184972	-0.037048986	0.103607468	-0.039030244	0.044333393	0.093085845	0.340365836	-0.105302275	-0.286239479	0.386013064	-0.242357089	-0.157970917	-0.143877191	-0.211096683	-0.004887811	-0.000931833	-0.071719128	-0.102786248	0.164037909	0.02776682	-0.119888013	-0.23409567	-0.378273346	0.352301428	0.062311912	-0.038193839	0.074764555	-0.531058071	0.029173344	0.121420909	-0.246641478	0.114219145	-0.033780854	0.072291553	-0.189779514	0.002751197	0.065798133	-0.021624529	0.309084469	-0.081767986	-0.45686596	-0.065768422	0.057898317	0.132995642	-0.271609575	-0.232679634	0.058363004	-0.138513664	-0.111981565
1367834_at	0.204004555	0.120679659	0.226454171	1.195725171	0.179285662	0.002362952	-0.102286382	-0.005279268	0.131587995	-0.135166982	0.03385224	-0.068610529	-0.055231793	-0.029932068	-0.098630416	-0.103490288	0.04885524	-0.347526796	-0.018914579	0.178979314	-0.25678969	-0.165642434	-0.115733171	0.156856997	-0.063126329	-0.261421808	-0.021974522	0.393650275	-0.159012106	0.064235663	0.04077665	0.062836239	-0.082587067	0.01123586	0.118178129	0.339809056	0.331566653	0.601700919	-0.032066059	0.042200586	0.53614649	-0.022873702	-0.251178862	0.074507233	0.36004878	0.030959399	0.218965458	0.130168735	-0.016635348
1367835_at	0.166246681	-0.261308596	-0.224731405	0.057986364	-0.235462493	-0.427524499	-0.377026018	-0.098252213	-0.44652882	0.040027061	-1.193694522	-0.18062916	-0.04641297	-0.302661146	-0.33032677	-0.571269065	0.008181915	-0.302198398	-0.361683771	-0.038337011	-0.299153753	-0.508188419	-0.586365715	-0.331830356	0.061800918	-0.236748977	-0.045812934	-0.88266494	-0.300474362	-0.345116955	-0.230314209	-0.042113331	0.028089657	0.052337079	-0.194434057	-0.480768639	0.128905502	-0.33591309	-0.716772401	-0.026482355	-0.451103888	-0.170183087	-0.32974635	-0.06552425	-0.620770901	-0.018363809	-0.080555001	-0.020295097	-0.037934229
1367836_at	0.025926477	-0.02912461	0.74782699	0.415340648	-0.024938455	0.303467453	1.228106177	-0.072861866	-0.387224109	0.199644692	-0.126556118	-0.456805016	-0.594797102	-0.211519209	-0.055170068	0.24178946	0.47445732	0.082016459	0.776228013	0.536778694	-0.147668212	-0.2006532	-0.131964614	0.88336356	0.325320969	0.192440574	0.250674653	-0.171516271	0.130555583	0.267882003	0.072515811	0.299056971	-0.232724899	1.040365545	-0.072884543	0.379240494	0.541343275	0.533466451	1.14884772	-0.319430522	-0.557509207	0.497261836	-0.19893285	0.749232453	0.219021331	0.788497175	0.599675542	0.025282758	0.235736792
1367838_at	-0.198341851	-0.367057099	-0.116306853	-0.4684559	-0.212766987	0.573557618	0.417503405	0.117991823	0.066926945	0.054844565	0.209751899	0.097017713	-0.139233291	0.183316455	0.138437038	-0.002404906	0.22431544	0.019435921	0.289906874	-0.128439259	-0.090446956	0.18899448	0.088980606	0.210279733	0.002713542	-0.197470129	-0.152467707	-0.018449875	0.064246165	0.164755075	-0.132814857	-0.135985418	0.023121069	0.237513961	0.117449509	-0.525587961	-0.305153173	-0.741068848	0.311941439	-0.241203062	0.076070706	0.087770278	-0.008731266	0.198503052	0.166070061	0.159985606	0.122022147	-0.138641297	0.031691455
1367839_at	-0.305965064	-0.280954339	-0.044659031	0.102788543	-0.011821075	0.33970157	-0.021540466	0.063117405	0.368939464	0.160300073	0.294953533	-0.07702104	-0.023956144	0.066784888	0.056037512	0.090979743	-0.185027284	0.044856325	0.364461196	-0.065026879	0.059642788	0.019187414	1.362819816	0.348840317	0.168729953	0.014051776	0.146727989	-0.501832978	-0.113463937	0.441833505	-0.16397294	0.201467186	-0.041797023	0.171728244	-0.19250751	-0.080911101	-0.008292112	-0.129154657	0.453364319	-0.068465951	-0.219308405	-0.106633364	-0.098557685	0.246382735	-0.278439468	1.064380059	-0.02558185	0.120426884	-0.111966324
1367844_at	0.072971548	0.364612543	0.072896946	0.134603049	0.202948749	0.042623504	-0.025244614	0.094119377	0.262270261	-0.096966161	0.006678255	0.237764855	0.103296851	0.133651921	-0.142774372	0.023890186	0.203739678	0.064595913	-0.16992069	-0.113904406	0.007230014	0.130766437	0.070150301	-0.261874234	-0.130707492	-0.100777301	0.111886183	0.004809291	0.048663511	-0.019635932	0.104454967	-0.112677402	0.109331715	-0.090017579	0.10682534	0.034504954	0.085019873	0.221768743	-0.296745534	0.124660493	0.393020934	0.246232893	-0.08583236	0.218764688	0.103461153	0.168668952	-0.07853295	-0.001927081	0.097586932
1367845_at	0.317454943	-0.61869918	-0.481391505	0.660958127	-0.400665775	-0.813188034	-0.815896581	0.184576317	0.827798527	-0.089370127	-0.036753798	-0.464212566	-0.676872615	-1.097126296	-0.212475879	-1.210898315	-0.367657189	-0.009527325	-0.828176141	-0.476271533	0.314755356	-0.148785001	-0.54138578	-0.104371246	-0.069209618	0.261789134	-0.113378913	-0.136957637	-0.175850691	-0.787900459	-0.476685773	-0.392026148	0.295945435	0.257096622	0.399774433	-0.72112429	-0.709599979	-0.232851476	0.636065294	-0.237494565	-0.84162489	-0.755435605	-0.335297504	-0.097969144	0.250174051	-0.725506792	-0.137179923	-0.543630394	-0.487891291
1367846_at	0.340679771	0.963267661	0.892760169	-0.81986923	1.908361812	-0.320340244	0.02940025	-0.263800042	0.268630074	-0.375103173	0.069453534	-0.014269412	-0.372978218	0.426500254	-0.061614467	1.033139789	0.280126716	0.44943859	-0.005556076	-0.192527739	0.535728952	-0.109971561	0.392891856	-0.191291019	0.110831126	0.171952267	0.176883212	-0.540520687	0.734913301	-0.17685483	-0.317488845	0.637693092	0.365371333	-0.06935942	-0.301973433	0.622117414	0.167229379	1.179501161	-0.008804948	0.673762753	1.462026673	1.02518586	-0.460741672	0.497910185	-0.04506486	-0.097030813	-0.662463611	0.413183372	-0.238341454
1367847_at	-0.184950327	0.320796172	0.763158448	-0.3961801	1.411277802	0.456907435	1.520518897	-0.217833207	1.433275268	-0.450540836	1.164313636	0.331981011	-0.508284779	0.641974653	0.486054739	1.50681821	-0.315299983	-0.09906534	1.058635007	-0.171827691	0.989139817	0.845978396	0.815926072	-0.226292273	-0.13692627	0.044279955	0.77696136	1.70612044	1.577014042	0.819468354	-0.251655836	0.584896655	0.246307035	0.741963915	0.979186837	0.894493854	-0.039227133	0.410511608	0.633832745	0.129844693	3.048140005	1.620274439	0.160038583	0.935886091	1.243743395	0.999830408	-0.401891921	-0.161142392	-0.064310066
1367849_at	0.408321511	0.741737814	0.403146092	0.212747281	1.44524828	0.481343111	0.095164189	-0.018018736	0.352433381	-0.160993381	0.037089668	-0.131065762	-0.319140381	0.116050293	0.109738799	0.388957841	0.049105979	-0.023691353	0.279506216	0.364036061	0.238789767	-0.285043083	-0.154586956	0.002949798	0.260215717	0.325014719	-0.063352146	-0.335538676	0.08365437	-0.192271902	-0.095019811	0.064874277	-0.166611118	0.207436771	-0.011506856	0.628220986	0.540681017	1.284988961	0.036544168	0.206869404	0.059976835	0.056146976	-0.353911005	0.158916488	0.05985242	-0.206133318	0.182400987	-0.148439851	-0.229812155
1367851_at	-0.815742489	-0.800095077	-0.505553546	0.378001765	-0.591114503	-1.311537787	-0.289218142	-0.159151113	0.140312123	0.584216112	0.971592714	-0.131292625	0.152883897	0.353081634	-0.068017578	0.029389972	-0.585110358	0.504393256	-0.775190406	0.751743345	0.385117596	-0.330155388	-0.758955849	0.248562728	0.039023323	0.51848058	-0.165561194	0.10215123	-0.389239475	-0.218297835	0.211288255	-0.271428224	-0.156233383	0.396171679	-0.172193955	-0.215110386	0.202990038	0.088985158	0.363678641	-0.045450375	0.02286012	-0.213148086	0.151779195	-0.406074046	0.376370486	-0.867629391	0.212314928	0.560807996	0.48458643
1367853_at	-0.193906257	0.016941903	0.165904304	-0.022955808	0.486761037	0.004756925	0.130686661	-0.095999376	-0.00744049	-0.317001215	0.193422274	0.189996304	-0.077350073	0.264635111	0.028123678	-0.067947825	0.037069754	-0.250891177	0.132437341	0.301115854	-0.035729664	-0.027545158	0.097899343	0.03532664	0.005453894	-0.17037398	0.010179128	0.21549448	0.075922251	0.05533078	-0.021593837	0.057495764	-0.12365132	0.004132246	0.123731863	0.043273556	-0.046452912	-0.008891038	-0.08196046	0.077796396	0.177622478	-0.126677824	-0.07032657	0.467208661	0.116572932	0.162010084	0.163249567	0.169865605	-5.36E-05
1367855_at	0.131420072	0.614797438	0.34467371	0.679786055	0.465554806	-0.143204643	-0.122909311	-0.06459201	-0.06895489	0.075322034	-0.281974548	-0.269894508	-0.241367739	-0.432673001	-0.004253916	0.003094505	-0.026528063	0.104693251	0.219724231	0.001472155	0.000988565	-0.500654004	-0.079362508	0.098355648	-0.121874881	-0.008857118	0.212358574	0.066848514	0.037653293	-0.010234744	-0.120123592	-0.123855132	0.114764986	-0.152953713	-0.252481061	0.418407363	0.312287644	0.618668953	-0.147907804	-0.062795764	-0.034559228	0.157406261	-0.510029854	-0.222491441	0.006130476	0.217346749	-0.101582814	0.000172973	-0.199641691
1367856_at	-0.019774791	0.107705524	0.816682406	2.013655227	-0.014408399	0.244720012	0.121940546	0.04327978	0.456932012	0.117218172	0.045141858	-0.078606408	0.091507353	-0.14743875	-0.048018971	0.146111206	-0.245800204	-0.200274746	-0.003340041	0.082144043	-0.089536158	0.178477383	0.018810966	0.127433022	-0.05239506	-0.133395422	-0.11653256	0.84048611	0.040290502	0.143135864	0.19451557	0.126201904	-0.196395972	-0.210595496	0.055837716	0.80569201	0.386094227	0.620493365	-0.147172463	-0.089298334	0.469089595	-0.008187671	0.120524076	-0.017720492	0.742045876	-0.21153027	0.148578963	-0.224659583	0.043341603
1367857_at	0.179955076	0.584432556	-0.118371487	0.356766522	-0.144718058	-1.395172067	-1.710305367	-0.080571023	0.05163071	-0.108825069	-0.099748868	-0.194608775	0.290771063	-1.831396048	0.094754226	-0.133103904	-0.04117697	-0.297885654	-0.868074684	-0.196318575	0.357186171	-0.479108782	0.771456272	0.235464652	0.040658497	-0.350834446	0.063375944	-0.14677702	-0.638300077	0.205771231	0.073418608	-0.209146644	0.23466299	-0.529790655	-0.653064719	0.011452507	-0.050422598	-0.671877915	0.063600215	0.450138927	-0.543598864	-0.558952345	-0.185852284	-0.568986961	-0.025476298	0.127581167	-0.669597925	0.072890467	-0.552487569
1367858_at	0.369605054	0.194880312	0.116081142	0.020338949	0.265233952	0.375842556	0.402746043	0.002925624	0.340949581	-0.051097053	-0.281628897	0.148201498	0.047860208	0.339659955	-0.10647975	-0.11176882	0.087592235	-0.191371955	-0.022144762	0.252521097	-0.267787991	-0.367348537	-0.428139376	-0.131314529	0.727744684	0.174473955	-0.212247678	0.350427525	-0.235988641	0.212774882	0.101827597	-0.054322579	0.253760828	0.488591388	0.326032294	-0.467950867	0.437723571	0.076449979	0.017856378	0.005626881	0.695857224	0.737974134	-0.396146768	-0.064715549	0.065536638	0.034881642	0.410978713	-0.02966513	0.082812898
1367859_at	0.291994403	0.320433257	0.057703287	-0.295595444	0.991638234	-0.29797886	0.193536595	0.160074284	0.217716301	-0.130907524	-0.018795487	-0.067649578	-0.389870354	-0.246028867	0.276252034	0.313051984	-0.13070192	-0.053674025	-0.183492063	-0.134277383	-0.198276974	-0.296326885	-0.129689638	0.033920344	0.040837097	0.054004126	0.039956091	-0.166723868	-0.361915929	-0.063085432	-0.064505794	-0.202005386	0.202325877	-0.04504391	0.057353714	0.370131481	0.509053545	0.177570736	-0.10161646	0.327998308	-0.413650208	-0.108024115	-0.38055024	-0.10138454	-0.15051643	-0.315484601	-0.223039822	-0.100807251	-0.278176396
1367860_a_at	-0.002894708	0.798122679	0.149936686	-0.069975893	-0.340603184	-0.086885947	0.218414797	0.19443365	-0.06759446	-0.270441127	-0.224968473	0.260868239	-0.133749965	-0.179795294	0.192990107	0.131492508	-0.168017687	-0.074022239	0.130546107	-0.361843258	-0.193680598	0.067204228	-0.096075376	-0.365850311	-0.264193241	0.075898511	0.111654236	-0.306419894	0.012576397	-0.136540902	0.221139349	-0.261996817	0.027891957	-0.127446167	-0.614871214	0.075805651	0.568952689	0.92694091	-0.507824218	-0.052461769	0.064015042	0.249165393	0.07219621	0.448643688	-0.479826791	-0.113845615	-0.249921812	-0.089817857	0.331951599
1367861_at	0.033005214	0.345909099	-0.099397369	-0.493627644	-0.15966097	-0.606014536	-0.630640128	0.094903822	-0.452581386	-0.046918565	-0.66455414	-0.003929785	0.097500671	-0.454076799	-0.043673893	-0.127607545	-0.05183379	-0.167394137	-0.641417002	0.144410329	-0.230140111	-0.456538655	-0.577541616	-0.187163531	0.043265735	-0.075883773	0.061999537	-0.513169747	-0.102690703	-0.17197071	0.120324304	-0.199026744	0.055937776	-0.225527008	-0.702019814	-0.283406237	0.104893003	-0.093788891	-0.482394494	0.054239803	-0.092516735	0.113437732	-0.035218491	-0.174179385	-0.582372631	-0.64987189	-0.251994044	0.000608659	-0.109076833
1367862_at	-0.402579362	-0.218489484	0.309084883	-0.534484343	0.350742935	0.463051709	0.382966371	-0.211970589	0.159122002	-0.527388481	0.101997236	0.217757392	-0.179201193	0.112109077	0.202240826	0.755089866	-0.19495336	-0.056605088	0.24505859	0.256327486	0.17534896	-0.150452484	0.344063426	-0.319898394	-0.153049696	0.509540721	0.098555076	0.181620928	0.928731937	0.17393585	-0.015290182	0.619534036	0.104017462	0.033437807	-0.211149817	0.818016608	0.118365496	-0.016986243	0.439198481	0.069098493	-0.182218058	-0.155321441	0.469559418	0.701158425	0.066943199	-0.005912438	-0.187022655	0.306452876	0.17701568
1367868_at	0.174947828	0.118104695	0.342592428	1.146173415	0.164809215	-0.104946669	0.032840237	-0.230201448	0.166375251	0.059188438	-0.440512425	-0.300177755	-0.177339211	-0.000465875	-0.137558062	-0.388825109	0.438818489	-0.225160516	0.374490688	0.014500158	-0.117072541	-0.244292925	0.089533232	0.17412747	0.154169767	-0.019512505	0.098892902	0.066721433	0.054865818	0.14644141	-0.352787916	-0.041787058	0.297335549	0.15386101	0.144482157	0.109847061	0.212814889	0.135618535	0.220452008	0.144053731	-0.539332082	0.098924349	-0.414328332	0.217102493	0.213795953	0.490701573	0.026153724	0.218269184	-0.061557283
1367869_at	-0.098759901	-0.084675238	0.038307002	-0.129938579	0.076630276	0.455534346	0.540575466	0.02510225	-0.033232523	-0.099944094	-0.038387446	0.261626875	-0.0039473	-0.007104867	0.085637954	0.084331832	0.115919995	0.007213177	0.416980241	0.04978979	-0.11665069	0.265727471	0.070483491	0.169112814	0.25499823	-0.03355078	-0.014975439	-0.203511041	0.25684929	0.23634956	0.081989649	0.202717228	0.025534509	0.278747382	0.066749689	0.087028613	0.047203434	0.144638122	0.121687749	0.154977527	0.150587235	0.152043806	0.051426487	0.358056266	-0.136193524	0.051647475	0.028523511	0.022375787	0.175295979
1367871_at	-0.289093343	-0.019187268	-0.51794165	0.164303055	0.364628336	1.073278154	1.475050229	0.099903313	0.650345579	0.427498021	1.090918412	-0.092726039	0.297216904	1.039918529	-0.514166841	0.055828296	0.221579845	0.631935969	0.193439014	0.329702007	-0.342121655	0.030793437	-0.19658057	0.952920831	1.171586544	0.002203219	0.047049299	-0.100030043	-0.160959253	0.632524488	0.102980258	-0.219745272	-0.033838366	0.878073385	0.261309966	-0.434105581	0.209478722	0.903179239	1.779315843	-0.573198121	1.044218382	0.72377199	0.33583621	0.309820912	0.224215545	-0.331551825	0.841877368	-0.033513978	0.847892563
1367874_at	0.225132173	0.385023656	0.157881741	-0.012873514	0.073719108	-0.273471387	-0.169614425	0.251519695	-0.041526591	-0.161659567	-0.230919806	-0.023948418	-0.047745748	-0.397687314	-0.02539098	-0.082909236	0.204034338	-0.086216336	-0.303443515	0.124484563	-0.016246004	-0.046615454	-0.226613622	-0.059423523	0.064445263	0.022274319	0.011514124	-0.065102733	-0.008327019	-0.278190143	0.253288084	-0.246599844	0.12243163	0.041003098	-0.216462922	0.101784465	0.326570163	0.454881158	-0.198609897	0.042639101	-0.173834269	0.092882548	0.035592745	0.068672569	-0.152453128	-0.194223057	-0.113745436	0.321941699	-0.001241936
1367877_at	0.194906723	0.30374122	0.015326967	-0.196639729	-0.112416908	-0.3751957	-0.306444613	0.183293807	-0.096535394	0.057731874	0.057282472	-0.09030574	0.046924321	-0.023890982	-0.04759951	-0.315386384	-0.109815131	-0.241355833	0.286245359	0.185264812	-0.216002877	-0.051852683	0.677356808	-0.006243632	-0.051533932	-0.06847288	-0.12452487	-0.423424916	-0.180624427	0.077321445	0.04520468	0.160975721	0.082646257	-0.163797319	-0.154495128	0.088270583	-0.066199043	0.185856848	-0.346274103	0.193919328	-0.023814426	-0.261382795	-0.208128713	0.091199016	-0.178878802	0.724364621	-0.061115983	0.069707467	0.004117679
1367880_at	-0.339938887	-0.198974397	0.200749372	-0.268865059	0.163640454	0.306047249	0.551031296	-0.171858884	-0.011325355	-0.162787312	-0.03400383	0.111951573	-0.224996305	0.113612027	-0.165845586	0.036424029	0.268967933	-0.062087828	0.440296159	0.040024824	-0.057901881	0.05411466	0.269623874	0.01672802	0.004667035	-0.031747133	0.24825318	-0.010877236	0.321997219	0.268576002	-0.011396318	0.192692439	0.105372231	0.392695275	-0.133403984	-0.009897203	0.16431822	-0.119033617	0.138222215	0.100090541	-0.042419149	0.029067418	-0.102659881	0.405780866	-0.147895251	0.089649535	-0.034046288	-0.040132632	0.064608208
1367881_at	0.224148381	0.878488506	0.334542115	-0.165478	0.044370747	-0.358065156	-0.409555	0.136792311	-0.679322506	0.103523769	-0.79469082	-0.251934585	-0.315874765	-0.872180597	-0.075515924	-0.168496867	0.202978187	0.142492864	-0.111849476	0.178083514	-0.060511757	-0.536679426	-0.07373531	-0.142375833	-0.358727262	-0.128781097	-0.174788441	-0.662926527	-0.197127832	-0.15197157	-0.059921585	0.129901941	-0.132183228	-0.277645545	-0.923541856	0.020198925	0.123988924	0.407797787	-0.853988048	0.248119158	0.244574211	0.467461591	-0.198467925	-0.077001598	-0.537869226	-0.095654981	-0.505864293	0.334010053	-0.649891085
1367882_at	0.130472647	-0.00943103	-0.173375866	0.335813484	0.205707196	-0.073296517	0.088126902	-0.173695692	0.117955138	0.093341772	0.246966424	-0.180630981	0.240577507	0.076189781	-0.163866182	0.118920761	-0.08761659	0.343614533	0.192500873	-0.034600887	0.233975786	-0.059941364	0.224181063	0.038688367	0.173684671	0.291223537	-0.105906943	0.373252974	0.011477066	0.014551961	-0.229235751	0.066220589	-0.065703697	-0.090351655	0.290326365	0.146370933	-0.137201452	0.003436542	-0.027089203	-0.051512108	0.103012916	0.111084002	0.077124896	-0.388524816	0.28136445	0.481613571	-0.002915159	-0.329605476	-0.068935893
1367885_at	-0.260146235	-0.361675898	-0.174497386	-0.130301722	-0.374224551	0.230579055	0.289378293	-0.040342322	-0.167451866	-0.082028829	-0.335399232	-0.05197845	0.044397909	-0.099734473	0.169337209	-0.122985699	0.099959987	-0.076684612	0.128587034	0.092766385	-0.089585411	-0.16386743	-0.35672698	0.303815033	0.026885459	-0.140694102	-0.012782657	-0.187688148	-0.145300995	0.261690378	-0.087573662	0.123768386	0.060881284	0.154611715	0.130978681	-0.211392024	-0.026048238	-0.317063471	0.222553115	-0.196477755	-0.16561822	0.039646284	-0.037745345	0.16608441	0.197174205	-0.214477314	0.098748084	-0.19022385	-0.044298935
1367887_at	0.011830183	0.158125038	-0.007376189	0.087832746	0.092481148	0.141881517	0.15557442	0.135369476	0.270042316	-0.442410309	-0.073801864	-0.018604824	-0.163514553	-0.194177423	0.311936774	0.397968107	-0.153518479	0.138113143	0.033485746	0.159200234	-0.096311017	0.182913108	0.252470485	0.004748159	-0.04149214	0.022314844	0.119487409	-0.080855804	0.109748036	0.048405523	-0.257984726	0.255934872	0.211155394	0.130690462	0.002197936	0.19449732	0.024088001	0.199015802	0.142027919	0.102608112	-0.111495137	-0.126456587	-0.146062841	0.167090138	-0.329676284	0.002757127	-0.302299584	0.215442111	-0.091424522
1367891_a_at	-0.020371611	0.494403314	0.215748576	0.255822029	0.110993764	0.022131762	-0.095169852	-0.095735541	-0.629306707	0.096761571	-0.106544137	-0.214196084	-0.288256162	-0.695975224	-0.163127293	-0.104245268	0.263561003	-0.033895412	0.069424643	0.273195488	0.112805762	-0.738937248	-0.144056672	0.091298024	-0.03628162	-0.025116819	0.131595729	-0.006884733	-0.131907163	-0.130600597	0.098105909	-0.213803996	0.054794729	0.086710053	-0.263894076	-0.081898099	0.299087699	0.211194173	-0.019696984	0.099014917	-0.463049702	0.175777015	-0.223408608	0.122376967	0.126846502	0.163144037	0.252066629	0.049801953	-0.310052161
1367894_at	0.281835304	0.171159518	-0.684549102	0.288783431	-0.086662617	0.036928429	-0.585624521	0.502016207	1.048888566	0.192375562	0.786114227	0.080537337	0.066800295	-0.623134953	0.056841162	-0.368140394	-0.651279199	0.466678713	-0.189756996	-0.549002167	0.426449749	0.643766408	-0.142823619	0.431099795	-0.24673825	0.196894683	0.295522292	-0.510181797	-0.121170323	0.336381492	0.048557007	-0.328554345	-0.005505393	0.2539504	-0.383849142	0.076852173	0.124453947	-0.511515797	0.54443487	-0.08854497	0.536802149	-0.174730398	-0.017032854	-0.228228133	-0.464638916	-0.945688175	-0.854954822	-0.378751135	-0.172416208
1367896_at	0.467977668	2.639159889	-0.905925249	-2.387003459	3.82822898	-1.842413023	-2.269497151	-0.342720469	0.836532431	-0.736711931	-0.447429481	-0.707811567	-1.589194554	1.885619378	-0.730090889	1.516987464	-0.044761505	-1.309350234	-0.092066635	-1.985244354	-0.262820921	0.894050049	-1.194855758	-0.905972388	2.447542486	-1.255825451	-0.290146432	-1.412367583	-0.393985785	-1.910333446	-0.401632538	1.845701335	0.888442238	-2.045186425	-1.375842666	-0.99132812	1.022179448	-1.272490113	0.044377683	0.542083105	-0.601454998	-1.98485197	-0.261590284	-0.313608825	-1.330535315	-1.914594907	-2.426309762	0.070509066	-1.941705469
1367899_at	-0.109237006	0.456494103	0.082809479	0.024310665	0.127534067	0.197596751	0.319639033	0.069049482	0.364233888	-0.184210966	0.426105207	0.239072592	-0.39353259	0.208072824	0.058781934	0.099898981	0.140875959	0.178407914	0.198250281	-0.31358652	-0.043707179	0.28670717	0.185121143	0.048914072	-0.130931481	-0.019311625	0.276519525	0.019572644	0.280822043	0.057402002	-0.02072576	0.099730755	0.046825652	-0.002643696	-0.075483782	0.119972457	0.137058696	0.321546148	0.124135932	0.16168901	0.353583135	0.183296751	0.207692284	0.3348545	0.038991346	0.243533733	0.047327087	0.02496778	0.203140631
1367902_at	0.189817939	0.366970334	0.050228733	-0.126573486	-0.187503567	-0.210943453	-0.335433518	-0.067087767	-0.09872938	-0.248008275	-0.058823875	0.077124534	-0.245046851	-0.026298498	0.029569126	0.101360016	0.253865889	-0.165551347	-0.485174106	-0.098176541	0.058680607	0.155834264	-0.172362387	0.027143825	-0.289980381	-0.023573807	-0.015496784	-0.487385546	-0.019569228	-0.231564565	0.031031744	-0.398166177	-0.038177626	-0.21984815	-0.433928001	-0.228889281	-0.096178803	0.032832314	-0.200762555	0.270931835	-0.355817332	-0.09164367	0.08521859	0.224535756	-0.388977989	-0.424433505	-0.418518903	0.210078372	-0.305961418
1367904_at	0.464726821	0.45339838	0.004904096	-1.470619288	-0.925028082	-0.026779229	0.228985753	0.135068244	-0.436143215	1.603122065	-0.627825844	-1.540841231	-0.371900183	0.323153438	1.045204825	0.394698118	-0.75102629	-1.075022767	0.381539658	0.967447031	-0.253018561	-1.000074924	-0.107717818	0.995613176	0.936281079	-0.984519429	-1.769582847	-0.791544398	-1.680975922	-0.376779196	-0.310310236	-0.922239792	-0.27832166	0.481887567	0.323204428	-2.273637379	0.284671179	-1.250769422	0.917220736	0.269149414	-0.85122832	0.389417231	0.898714784	0.793390148	-2.211973571	0.354757436	0.352851051	0.040297941	0.09271371
1367905_at	-0.074262482	-0.302104863	-0.035735135	-0.13546485	-0.11692826	-0.098100696	0.018943341	-0.101727894	-0.293923576	0.194900421	0.048606228	-0.038092595	-0.361447837	-0.097082244	0.05887665	-0.241245903	-0.16153339	0.046056407	-0.055736475	0.1451478	-0.313258109	0.178121371	-0.674842104	-0.378776319	-0.03498977	-0.031348364	-0.007972136	-0.366760491	0.200255774	-0.033725165	-0.051630363	0.025768095	-0.122642476	-0.016211589	-0.132898662	-0.115536016	-0.310127175	-0.229274325	-0.001188416	-0.091891993	-0.642884556	-0.259691971	0.084792317	0.056147477	-0.314052704	-0.391649386	-0.132470344	-0.001297002	-0.001625049
1367909_at	-0.165555058	-0.237694319	0.029005176	0.016724081	-0.31164167	-0.332049136	-0.371874893	0.000502181	-0.080877322	0.071295131	-0.564236839	-0.121224792	0.068925866	-0.301841497	-0.189578545	-0.209060883	-0.110224271	-0.062195036	-0.164657919	0.057321185	0.036942897	-0.464846442	-0.175415812	-0.235447945	0.034937967	-0.092074824	-0.015171677	-0.533945816	-0.279174008	-0.01814833	-0.117936126	-0.076158872	0.046977753	0.075814154	-0.102594384	-0.224314866	-0.080996826	-0.156605645	-0.324620271	0.043077578	-0.091950115	-0.155879673	-0.19679393	-0.066633674	-0.346717802	-0.220550771	-0.086013156	-0.00903216	-0.116744077
1367910_at	-0.137386231	-0.259513814	0.162032469	0.164577064	0.093392867	0.083818628	0.096275445	0.054415415	-0.019447451	0.011138237	0.057973357	0.018804205	-0.187536857	-0.308544885	-0.076069072	0.345222071	-0.08667492	0.138123459	0.169738253	0.044634309	-0.179959203	-0.153784547	-0.016139066	-0.042682927	0.372099062	0.112092003	0.203338942	-0.074340895	0.05893094	0.131512975	0.186345554	-0.012574212	0.248793088	0.330732412	0.080262799	-0.067787796	0.439131884	0.141365935	0.101151859	-0.19765312	-0.203272172	0.158311833	-0.137776354	-0.01984278	-0.045014542	0.201804183	0.104683448	-0.09791701	-0.001305354
1367912_at	-0.024839776	0.530984663	0.013429465	-0.114973765	0.329455705	-0.186861095	0.011696893	-0.078039582	0.056734497	-0.306580632	-0.145004172	0.059349217	-0.544818518	0.137970887	0.349726841	0.459459484	0.318540277	-0.463815831	-0.345950747	-0.391723858	0.124428552	0.217462849	0.236984328	0.059888435	-0.137209188	-0.314180739	0.01517972	-0.391810197	0.092439928	-0.030080854	-0.17165629	-0.060965641	0.388468772	0.144286008	-0.239374393	-0.14897143	0.118342241	0.228478549	-0.115198198	0.411462229	-0.39189941	-0.015115959	0.074648895	0.007712113	-0.154289655	-0.199244641	-0.493697856	-0.19151026	-0.203641882
1367913_at	0.400915003	1.222973219	0.383460905	0.151368329	0.36572181	0.387485461	0.188882017	0.151606447	0.177144276	-0.114678277	-0.007233113	0.063959836	-0.112283035	0.309537919	0.025074882	0.15005122	0.435551974	0.352911332	0.286197091	-0.135684219	-0.505070681	0.106908345	-0.067201697	0.338508998	0.234986647	0.233036547	-0.009239217	-0.337905871	-0.231320952	0.29410199	0.064672515	-0.271974594	0.052634919	0.290848819	-0.149344277	0.434945138	0.475614585	1.482859481	0.174291983	0.493164971	0.056771518	0.188934971	-0.225527496	0.316869999	-0.162404005	-0.147451661	0.321593964	0.135050169	-0.056645577
1367914_at	0.320480042	0.994147405	0.180758237	-0.107552702	0.391617564	-0.167368234	-0.37558187	-0.042337953	0.068220045	-0.165947745	0.05949103	0.130465301	0.121633491	0.04164172	0.070919088	0.23186655	0.010868788	-0.015673045	-0.101206412	-0.074091944	-0.125257436	0.018837367	-0.127256781	-0.050358136	-0.146080434	0.003796826	0.024340576	-0.079480847	-0.119867373	-0.252947801	-0.019438634	-0.112854854	0.016356316	-0.451793469	0.108113792	0.336121416	0.205417057	0.795931546	-0.416925089	0.210615546	0.446053257	0.23887645	-0.194661373	0.029614679	-0.11668146	0.06799087	-0.214876086	-0.081166744	-0.40422118
1367917_at	-0.353711188	-0.648815811	0.156261544	-1.000146041	-0.426752898	-0.051474744	0.562058412	0.002589729	-0.457770122	-0.194753205	-0.006231446	-0.030270609	0.242457491	0.458786123	-0.154173762	-0.374650525	-0.164755765	0.183846415	0.261887233	0.343397811	0.16354154	-0.254949825	-1.20208476	0.062212698	0.000498659	0.135988447	0.098611446	-0.31046214	0.13449249	-0.138508505	-0.036143128	-0.116858252	-0.089670858	0.288146855	0.035623687	0.254190437	-0.427200467	-0.188550235	0.172965758	-0.79265135	0.102480857	-0.115175397	0.230327963	-0.030627754	0.262212056	-1.22404684	0.297938839	-0.077369644	0.355536398
1367918_at	0.179967997	0.105479747	-0.175174469	0.386905299	0.02094473	-0.068505984	-0.039878709	-0.130494682	0.107945063	0.101790345	0.218788575	-0.171807081	0.184039187	0.130296064	-0.062015579	0.097605557	-0.181091567	0.072886474	0.080871631	-0.170908415	0.176720995	0.127740757	0.055757424	-0.032264378	0.108165981	-0.035872648	-0.089159425	0.173787361	0.035731992	0.111915228	-0.184805374	-0.070449309	-0.194649828	-0.243165858	0.16420363	0.011467553	-0.196340274	-0.050821219	0.029588228	-0.002932459	0.111648994	-0.034805829	-0.024733743	-0.293880918	0.154523498	0.105288091	-0.005939821	-0.15515615	0.167200007
1367919_at	0.125606924	0.051675879	0.344630165	-0.091608364	-0.139138828	-0.106078415	-0.120768547	-0.180168803	-0.297321837	-0.056494937	-0.197793303	-0.03789879	-0.304187336	-0.061153612	-0.152105744	-0.401086922	0.260535376	-0.007894556	-0.302897039	0.057445563	0.207473463	-0.19863855	-0.54423644	0.186648082	-0.247896884	-0.081163241	0.051001472	-0.088891978	0.025384844	-0.415150341	0.09973825	-0.257695671	-0.108054088	-0.085530211	-0.341700855	-0.220561263	-0.044279739	-0.094181767	-0.106751975	-0.110388764	-0.005947341	0.08531866	-0.143027216	0.24683632	0.104040659	-0.561338274	0.10266294	0.055399619	-0.082400482
1367920_at	0.164404629	0.656288138	0.481443481	0.254711304	0.304633236	-0.031693246	-0.118993303	0.024869705	-0.200744237	-0.055961731	-0.244577401	-0.195913671	-0.106096797	-0.252429107	-0.000459743	0.153553236	0.173607019	0.167696095	0.187251674	0.100645158	-0.055209136	-0.385435747	-0.006863146	0.050865157	-0.084301572	0.114187727	-0.022278781	-0.100013823	0.097068146	-0.067018887	-0.203962619	-0.093055588	0.053419223	0.058516489	-0.107145125	0.131542205	0.102690736	0.403875226	0.031510492	0.120893314	-0.214650312	0.22805158	-0.307109598	0.068393663	-0.067023749	0.256727298	-0.056457551	0.099115654	-0.177855013
1367922_at	0.033104658	0.350007449	-0.026993566	-0.274942843	-0.18710394	-0.131587758	-0.478681163	-0.000436588	-0.41961885	-0.077085276	-0.538276695	-0.029733915	-0.037310622	-0.36816573	-0.09381503	-0.139492478	0.029414537	-0.209673312	-0.345885685	-0.090331896	-0.061534328	-0.362766466	-0.200631925	-0.156085424	-0.333552149	-0.090011832	-0.230917106	-0.4504483	-0.019093918	-0.0003801	0.055527815	-0.244507693	-0.306871953	-0.181512733	-0.652757787	-0.043763139	0.000600731	0.106850854	-0.272875263	0.07825019	-0.109757315	-0.027239984	0.067811142	0.06924129	-0.412590261	-0.367499571	-0.403685846	0.171338699	-0.448974942
1367929_at	-0.197665646	-0.332256191	0.15655262	0.207921547	-0.018964149	0.022644911	0.179982461	-0.00789134	0.214683167	-0.137343357	0.127411697	0.16861492	0.054304497	0.056643685	0.098228233	0.295093067	-0.138872444	-0.144007606	0.336051841	-0.066368591	-0.300447634	0.220190364	-0.087072272	-0.09836222	-0.049502419	-0.043377269	0.030864189	-0.1628245	0.103307447	0.052830887	-0.197434157	0.046992117	-0.116741398	-0.018910834	0.100296737	0.085606248	-0.011743336	0.129356337	-0.17184807	0.036001349	0.196529845	-0.075158376	-0.144632666	0.224037949	-0.009602636	-0.049014136	0.04524864	-0.090659604	0.121327569
1367932_at	-0.079102366	0.264191391	-0.800358847	0.0601276	-0.113589938	-0.655069541	-1.23683708	0.609671376	0.910985509	-0.009508942	0.422451482	0.365243754	0.025129598	-0.529405313	0.063512415	-0.332881614	-0.680208366	0.235615525	0.121192442	-0.525302554	0.042334651	0.640602256	-0.33384438	-0.038648969	-0.68289888	0.04708272	0.212394112	-1.179706364	-0.12303875	0.041597881	0.114012895	-0.304354331	0.115142637	-0.487920018	-0.86942248	-0.03569149	0.091893897	-0.460547907	-0.427049399	-0.174992339	-0.15231745	-0.155052109	-0.024147	-0.243826496	-1.10438755	-1.119765408	-0.95372631	-0.487816583	0.036078307
1367936_at	0.009350626	0.220041074	0.021898397	-0.058053255	0.024569963	0.007180716	-0.04850056	0.002293718	0.0643847	-0.168431012	-0.117608697	0.06844208	-0.288440672	-0.113063845	0.027103861	0.08343458	0.078161363	0.332579371	-0.041170815	-0.107343349	-0.340208843	0.220228873	0.118276876	0.067399094	0.131268059	0.087628574	0.301622375	-0.349991887	-0.01595822	0.004493284	0.145829638	0.004290131	0.180915865	0.046993564	-0.142870482	0.289518038	0.268648039	0.553442716	-0.106008014	0.064331755	0.305811059	0.51322232	-0.40149143	0.121827786	-0.19024457	-0.091708086	-0.153444441	0.249574128	-0.185265393
1367938_at	-0.119485126	-0.10375626	0.12407263	1.359852752	-0.152613386	0.101726015	-0.003622301	-0.064363959	0.23540961	0.000399533	0.123837187	-0.116775756	-0.12225478	-0.496377817	-0.085801172	-0.065514868	-0.235515532	0.068239325	0.140407432	0.12063442	-0.037189567	0.482935508	-0.625851791	0.192033617	0.173490485	0.013390526	-0.094264362	0.131626177	-0.226782982	0.101523504	0.016813075	0.172140639	-0.10406046	-0.071797501	0.308520687	0.386844897	0.132904556	0.407376259	0.079778519	0.027882726	-0.211985834	-0.324127095	0.02916594	-0.071144942	0.388224809	-0.671648488	0.234444093	-0.05699284	0.058827244
1367939_at	0.506184189	-0.026838849	0.038628575	0.153148055	-0.4025607	-0.876742823	-0.532741945	0.066294571	0.361590865	0.150772259	0.242828238	-0.111945178	0.114215543	-0.460660088	-0.34035836	-0.345845283	-0.46605175	-0.426711155	-1.029558261	0.35262038	-0.284375464	-0.578684445	-0.62458664	0.049963965	0.09969654	0.042321117	-0.005919649	-0.835861043	-0.234658368	-0.149835688	0.128445507	-0.24160919	-0.098057927	0.252361573	0.177648938	0.083631458	0.375325649	0.054021013	0.068409871	-0.257188651	-0.350896348	-0.253701687	-0.135943783	-0.650175339	-0.674534068	-0.975181484	0.058442098	-0.04723998	0.026767497
1367940_at	-0.202006257	-0.017470207	-0.189260344	-0.529598856	-0.077177496	-0.197117655	-0.49261465	0.148708191	0.272530339	-0.357692625	-0.108620896	0.108725352	-0.175159039	-0.047226624	0.159226063	-0.197382395	0.040763697	0.133351543	-0.33224788	-0.336794538	-0.130207939	0.107795293	-0.377765096	-0.101210804	0.068565542	0.116871925	0.112633849	-0.466591027	-0.075464775	-0.302685733	0.232844814	0.18960231	0.17377945	0.096846046	-0.132116057	0.163356714	0.249312748	0.024488829	-0.54680879	-0.023887082	-0.789019298	-0.180458614	0.227539073	-0.116857942	-0.59805589	-0.449946736	-0.22782705	-0.426519593	0.349457591
1367942_at	-0.429817778	-0.156413493	-0.024852046	0.097237543	0.018212946	0.155402148	0.182209737	0.126605303	0.388708603	0.043658584	-0.080131025	-0.03256801	0.229350742	0.186466915	-0.043644829	0.001966961	-0.13598706	0.032994122	-0.324269094	0.11862256	-0.149955251	0.125373265	0.2538722	-0.041637688	0.192520585	0.175118215	0.113544327	-0.055459204	0.010790419	-0.104331615	0.048745885	0.08079501	0.184691588	0.13697851	-0.039386434	0.273362514	0.262110911	-0.03013362	0.254402921	-0.109352671	0.518584392	-0.042038173	-0.014510686	0.105261362	-0.103003515	0.224223585	0.052098253	-0.049495201	0.037011586
1367946_at	0.039771893	0.126779223	0.102347498	0.102788909	0.30939751	-0.018818348	0.12170145	-0.065597905	0.344227786	-0.235531519	0.290643246	0.037462678	-0.124359398	0.010462665	0.154634648	0.29196877	-0.175719975	0.319342	0.068557021	-0.163359501	0.015733931	0.095168575	-0.215871942	-0.170426264	0.002969199	0.17224973	0.271553646	0.410116092	-0.028786215	-0.051211035	-0.100262277	0.119312309	0.186206471	-0.00495544	0.508014879	0.435390349	0.28186893	0.267332902	-0.236259462	0.06340281	0.066663195	0.004755036	-0.170750908	-0.003220404	0.154258761	-0.261412188	-0.048574849	-0.263149437	0.347573723
1367948_a_at	-0.086297981	-0.221323466	0.051621059	-0.20785011	-0.209472605	0.092072158	-0.173494705	0.030483483	-0.276204075	-0.122003876	-0.340282193	0.068486379	-0.152955175	-0.33029744	0.027580922	-0.107710223	0.288463902	-0.04731075	-0.136727799	0.072530438	-0.022403969	-0.192333907	0.100701669	0.097088996	0.12743706	0.036199857	0.034097291	-0.569813101	0.107113078	0.165545669	0.085156948	-0.124178971	0.014137662	0.268810603	-0.498807545	-0.249128976	-0.045886922	0.053038581	0.087538378	0.132698464	-0.565054011	-0.071989467	-0.194202418	0.19475411	-0.343316301	-0.050476394	-0.141575484	0.324277409	-0.347580867
1367949_at	0.28378636	0.13164612	-0.077409149	0.308628564	0.210784781	0.016292085	0.185589249	-0.239275099	0.10178653	0.054206075	0.059074309	0.015805949	0.131091908	-0.05961915	-0.039301912	0.23156867	-0.063219982	0.322260045	0.340995478	-0.093863935	0.223924567	0.049402633	0.320415494	0.015516911	0.138456835	0.032725982	-0.019246894	0.141419527	-0.098336647	0.064936293	-0.155723652	0.127031427	-0.174340552	0.052739916	0.169870255	0.366054191	-0.031202251	0.145415223	0.050748529	-0.072890124	0.078511707	0.045447646	-0.117185207	0.021069165	0.130644349	0.352404001	0.16056247	-0.255021216	0.204793356
1367950_at	0.031400019	-0.086576365	-0.142329182	-0.378746504	-0.12484769	-0.337405878	-0.003193601	0.198548881	0.062719739	0.266872643	-0.467318222	-0.366373464	0.016607923	-0.15518571	0.111162251	0.309738703	-0.031964061	-0.200468827	-0.081649482	0.076149777	-0.197619783	-0.182264809	-1.228512985	0.411873555	-0.012677948	-0.16519042	-0.096449679	-0.679818311	-0.30576989	-0.283622089	0.02224186	0.114362892	-0.305522731	0.03250703	0.085024421	-0.151135928	-0.03710443	0.218109377	-0.144763988	-0.173674861	-0.489470524	-0.033242493	0.274309347	-0.045678716	-0.309730785	-1.064245489	0.017350115	-0.20256634	0.219660206
1367951_at	-0.242654655	-0.394396472	-0.048681557	-0.183888889	-0.06945872	-0.047972496	-0.176894101	-0.315134794	0.066408186	0.213496336	0.826094517	-0.02168075	0.284558924	-0.3551902	-0.110594714	-0.316978922	0.137413547	-0.021715968	0.319548436	0.161725451	-0.08500891	0.159527027	-0.269652233	0.326441456	0.661941859	0.02857036	-0.132696587	-0.131025554	-0.273514336	0.027787359	-0.203636798	-0.09075546	0.172929029	-0.107662872	0.052428587	-0.430988022	-0.182309309	-0.747630745	0.717072125	0.464494516	-0.456082989	-0.498934686	-0.189338239	0.680195943	-0.224064433	-0.261897886	-0.213231541	0.300456231	-0.366501489
1367953_at	-0.035534749	-0.197799638	0.030598362	-0.488327962	0.050865647	0.299145236	0.637659505	0.039783948	-0.330591316	0.084336814	-0.288658294	0.03792115	-0.392473896	-0.200649942	-0.096912095	-0.247694349	0.329387936	-0.092445827	-0.010937294	0.153722759	-0.037855674	-0.253029505	-0.696858283	0.035437926	-0.144593454	0.00151293	-0.046261014	-0.460483898	0.389500472	0.114760222	-0.212967278	-0.173027683	0.219690595	0.211964386	-0.204549135	-0.018789022	-0.209374701	-0.328748667	0.289242609	-0.260632392	-0.049183031	0.138931607	-0.201296323	0.520822525	-0.245480502	-0.380173732	-0.118668722	0.068932127	-0.297245652
1367954_at	-0.157086211	-0.07922728	0.039929262	0.031125537	-0.205227585	-0.112911138	-0.157251982	-0.034238947	-0.20964077	-0.159005301	-0.437597325	-0.27355834	-0.172515939	-0.290415503	0.083280225	0.133647376	-0.077171767	-0.147933627	-0.184867022	-0.078931905	-0.031422088	-0.189314632	-0.042831425	-0.206761251	-0.016552111	-0.036561516	-0.030620617	-0.375233226	-0.286859336	-0.036787014	-0.192780525	0.099041797	-0.169938491	-0.097239961	-0.033767401	0.021972896	-0.116278619	-0.148688074	-0.279685005	0.278895228	-0.281962814	-0.40567144	-0.388403246	-0.04829848	-0.357071206	-0.064869512	-0.082575428	-0.027781776	-0.267576727
1367956_at	0.049693671	0.0460811	0.226777541	0.45066435	0.081850684	-0.035865656	0.032649916	0.042348759	0.006862447	-0.181963376	-0.18233729	-0.076137014	-0.247080748	-0.245951577	-0.152904685	-0.196354489	0.023493213	-0.330974914	0.122367587	0.263482541	-0.205651726	-0.479357411	0.119418981	0.026078818	-0.059390509	-0.099121145	0.116744752	0.009855391	0.089075863	0.083850923	0.051339114	0.004709932	0.241157442	0.269603203	-0.046662954	0.228835689	0.432962197	0.67981985	-0.068441213	-0.086062039	-0.134380795	-0.01438777	-0.355024645	0.129762389	0.076956452	0.354075195	0.157944121	0.216839034	-0.017347151
1367959_a_at	0.101043765	-0.343604131	0.018705458	-0.361928428	0.083398007	0.618951805	0.323585577	-0.094042068	0.304797906	0.219777737	0.000478295	-0.138124587	-0.208347371	0.44711377	-0.289557575	-0.47620602	0.207695041	0.13559213	0.359173558	-0.092989839	-0.027810677	-0.065387748	0.259968141	0.399856341	0.186268008	0.165810584	0.160456294	-0.272473513	0.30695791	-0.091837475	-0.189262545	0.211208823	0.231176041	0.651007347	0.220257836	-0.05712704	-0.030131125	-0.23544896	0.628225928	-0.080068084	-0.335853434	-0.170300955	-0.355485397	0.622606657	0.004249969	0.489467616	0.162902565	-0.005852676	-0.039193055
1367960_at	-0.400502296	-0.500855624	-0.384840309	0.214151185	0.085390808	0.256003326	0.990377125	0.385890454	1.104919561	-0.133071143	0.258776887	0.651971246	0.414184088	0.188324064	0.098537959	0.291938329	-0.357492885	1.132910348	-0.276916819	-0.425144356	-0.152918618	1.397932504	0.208396222	0.020029696	0.638166723	0.797518869	0.659871772	0.127393575	0.71646766	0.560296252	0.294223513	-0.203400994	0.528832973	0.851787232	0.467555695	0.951567826	0.862361986	0.487525288	0.352923455	-0.447972207	0.320513028	0.507462252	0.437572434	-0.059947679	-0.048110329	-0.32788971	0.28174745	-0.13004723	1.451720076
1367961_at	-0.803462156	-0.681422182	-0.073137034	-0.246989414	-0.238442835	-0.049657786	0.002527945	0.028404897	-0.308096482	0.178273415	0.244130595	0.127874265	-0.024930764	0.089337679	-0.197247257	-0.364513939	-0.194639519	0.063524718	0.333317829	0.376273856	0.039229182	0.083823414	-0.038444871	0.056585141	0.745627295	-0.018529702	0.23537616	-0.275092279	-0.054914203	-0.13111218	-0.158581845	0.378996319	0.295501909	0.05013508	-0.131671931	-0.124371173	-0.020073905	-0.303039869	0.211281048	0.074334721	0.425077657	0.479895463	-0.318826757	-0.058459065	-0.166771595	0.085729076	-0.214383837	0.371590269	-0.340887786
1367970_at	-0.116439155	-0.154866832	0.191812551	0.336939367	0.300898921	0.082849502	0.073936912	0.060439913	-0.052940871	-0.399819212	-0.086553954	0.196966967	-0.147734121	0.030491825	0.168684504	0.011683126	-0.03060242	-0.165119691	-0.16639009	0.11914774	-0.177150375	0.235415082	0.239422878	0.023754179	-0.257894254	-0.02718164	0.158605188	-0.507369361	0.291942863	0.009832324	0.008545333	0.217459791	0.028366994	0.087354645	-0.180900876	0.156602797	0.057704292	-0.010672794	-0.265545543	-0.053671543	-0.218897284	-0.157597986	-0.056704473	-0.013780192	-0.348780508	0.14479066	-0.007229201	-0.135475697	0.167660672
1367973_at	0.959058657	2.758221691	0.347631757	-0.754953613	0.661017214	-1.302216157	-2.152021006	0.555548935	-0.527992491	0.242536467	-1.779681886	-0.772113526	-0.620284238	-1.54094057	-0.371422079	0.410444684	0.000215265	1.348419732	-1.576191921	-0.394836607	0.901070933	-0.823989121	-0.633674637	-0.395608395	-1.738893781	0.609300743	-1.196328067	-1.451796752	0.434580138	-1.532479908	-0.232560217	-0.025069267	-0.9296848	-2.238848966	-1.740893483	1.223463422	-1.151346244	1.292032358	-2.013263971	0.987235815	0.883627544	-0.319360264	0.261882784	-0.393251616	-1.159368527	-1.884763731	-1.739005642	0.420813958	-1.149823152
1367974_at	-0.034222884	0.406648627	-0.236687377	0.157209476	0.084610098	0.030391006	0.322821558	0.005380764	0.048759846	-0.265027267	-0.025559835	0.079758977	0.109097634	0.045040544	-0.024333155	0.142881264	0.212215409	0.29595143	0.123908842	-0.022295172	0.02424392	0.194693857	0.006794091	-0.046709531	-0.06881527	0.020358249	0.125967264	0.178364864	0.089179812	0.032864916	-0.057737132	0.090188862	0.050856445	-0.047121664	0.136941908	0.401300933	0.292344679	0.358783102	-0.047207866	0.008222902	0.346902085	0.317341196	-0.131079753	0.32242744	-0.101173784	-0.008245185	-0.276200563	-0.017164178	0.017717825
1367976_at	-0.058365682	-0.146386696	-0.020280418	-0.368245982	-0.158395437	0.023906904	-0.102220928	0.140930486	-0.167292908	-0.033331124	-0.217842099	0.072168533	-0.030225595	-0.132051003	0.036003259	0.12885398	-0.223219719	-0.219080088	-0.07379697	0.034247402	-0.404353919	-0.027204427	-0.391342776	-0.077273866	0.006685319	-0.09724217	-0.068407626	-0.421295973	0.054053585	-0.054212992	0.120247083	-0.026090649	-0.009560707	-0.006011895	-0.299345227	-0.097817354	0.067128452	-0.043861283	-0.196357954	-0.035401122	-0.230866571	-0.259685288	0.028846715	0.059378293	-0.459190552	-0.41619392	0.010598758	0.02821162	-0.038560213
1367977_at	-0.461119914	-1.058379386	-0.775466124	-3.704307463	-0.697476547	-1.257678627	-2.744377359	-0.513159192	-2.128990041	-0.615148511	-1.592977336	-0.277788203	-0.715498917	-1.391640651	0.299478774	0.503313017	-0.765889687	-1.308484833	-0.128685702	0.28163571	0.2011112	-0.517183724	-2.915469061	-0.807110073	-0.971350252	-0.480904146	-0.160386327	-2.476267696	-0.767642861	-0.146672537	-0.275815324	0.174622257	0.227941164	-1.126253733	-1.312745148	-2.113414409	-1.237440124	-1.89985973	-1.944336378	-0.141607264	-3.036310463	-1.061543052	-0.765087658	-0.34121292	-1.4490593	-2.757598792	-0.338019485	-0.670915025	-1.10517421
1367978_at	0.069358625	0.259294814	0.145235994	0.494717724	0.399926789	-0.117769674	-0.20024063	-0.267696355	0.08604267	0.036004852	0.101497134	-0.220328692	-0.1260976	0.199898601	-0.084421652	0.173871697	0.115354058	0.198524055	-0.007501105	-0.044596267	0.25682851	0.031972894	0.072164981	-0.163727542	-0.045982851	0.0106515	-0.101338452	0.212005066	-0.040486398	-0.015336629	-0.097863151	0.05341417	0.067301055	-0.096416947	0.102577703	0.260076729	-0.139534712	-0.022198143	0.025300057	0.196431487	-0.034548968	-0.055044837	0.001053831	-0.157848839	0.189879777	-0.059127574	-0.025713712	-0.170519343	0.048763567
1367979_s_at	-0.040523733	0.131756675	-0.276655671	0.347378059	0.296621356	-0.742594448	-1.105409225	0.146199871	0.341794099	0.051133081	0.336822827	0.021267861	0.036543758	-0.633866013	0.165200296	-0.257858641	-0.682672399	-0.193886667	0.142894778	-0.392988439	0.17339902	0.19315891	-0.40407703	0.247404376	-0.654789966	-0.011097551	0.071672661	-0.600549735	-0.43268209	0.161214263	-0.076594046	-0.067898014	0.039780788	-0.356627653	-0.646725111	0.095684494	0.005348255	-0.339853717	0.096705317	0.195192597	-0.137809548	-0.128390559	-0.175554645	0.041182858	-0.533033044	-1.153963662	-0.873388431	-0.191246812	-0.406425267
1367981_at	-0.155736895	-0.092443742	0.085127698	-0.091969763	0.05887876	0.167900694	0.055195111	0.04164218	-0.159059677	-0.042688314	-0.265325041	0.011682164	0.026846651	-0.532690845	-0.003457828	-0.200633857	-0.060825467	-0.273781182	-0.032727771	0.096322003	-0.083403492	-0.021464997	-0.195521728	0.070127122	0.064771991	0.107869786	0.080414547	-0.365266133	-0.010921326	0.109206588	0.030307049	0.043327964	0.01898109	0.144225363	-0.395100476	-0.117167107	0.106845297	-0.05294347	0.115974951	-0.000297494	-0.096416805	-0.119726187	-0.067434408	0.089801111	-0.346190349	-0.143507371	-0.042977648	0.070367192	-0.281584744
1367982_at	0.482397103	-0.277548424	0.856913576	0.660392019	0.047843358	0.445139027	-0.121536773	0.166877131	0.831387409	0.896112354	0.564463388	0.028838821	-0.103905163	0.001197264	0.246528224	0.507030545	-0.252857288	0.42774148	0.258923517	0.007868528	-0.039971674	0.388950715	0.686473656	0.277199935	0.394083954	0.202520852	0.32122737	0.275108847	0.402519417	0.043960699	-0.166323837	0.490678939	-0.131530242	0.572552086	0.370348803	0.774052929	-0.021188603	0.389012753	0.71557807	-0.258643329	-0.264348664	-0.271095519	0.350731941	0.217180395	0.167818965	0.221922191	0.050731723	-0.300794692	0.288556607
1367983_at	0.29794764	0.253736783	0.198213287	0.345857499	-0.295775342	-0.684843682	-0.578033963	-0.067810432	-0.442037681	-0.105564006	0.027748835	-0.077966635	-0.148175777	-0.078174037	0.184379299	-0.299682736	-0.097138643	-0.229110179	-0.369058491	0.308168632	0.168154434	-0.339273628	-0.567411729	-0.337032792	-0.42607629	-0.165751758	-0.147297343	0.295766678	-0.242831558	-0.466547138	0.405641523	-0.164420655	-0.138466958	-0.477535062	-0.302460945	-0.229031134	0.323477315	0.188324141	-0.583807201	-0.068996963	0.072295359	-0.02834068	-0.319263191	0.00996899	0.105141957	-0.553706693	-0.086245636	0.164252454	-0.379824565
1367984_at	0.293464374	0.005678231	0.350547157	0.665429853	0.153826244	0.249727335	0.05364979	-0.038929735	-0.025678851	0.040816946	-0.515957864	-0.187991708	-0.296615458	-0.106661944	-0.272174867	-0.566272038	0.335211732	-0.261744982	0.090245673	0.038466017	-0.024256138	-0.644907349	0.203448227	0.104293783	0.103165359	-0.172284825	0.060909626	-0.378077345	0.159692714	0.067793844	-0.065064572	-0.081600488	0.265427838	0.341335398	-0.164151357	-0.059918222	0.165676946	0.034242577	-0.021217332	0.118863787	-0.20337151	0.181427384	-0.380191499	0.235107864	-0.267842147	0.543153869	-0.128075874	0.087538648	-0.190878509
1367985_at	-0.006693141	-1.157571749	-0.904934991	0.017683737	0.243922644	-0.855980422	0.140232328	-0.811823505	-1.599375546	0.021903643	0.086714186	0.087911055	-0.474861881	-0.187692275	-0.308887828	-0.785387912	-0.22343692	-0.220729716	-0.22614427	-3.367764479	-1.40015588	-0.766422763	-2.744886876	-0.918879639	-1.386861712	-1.831128602	0.050805825	-1.174632632	0.163550699	-1.349347961	-0.436776598	-0.174796658	-0.895588704	-1.038012774	-1.906982194	-1.038082353	-1.13955094	-2.969005671	-2.153002357	0.297079396	-1.545055432	-1.16678256	-3.474205391	0.657372678	-1.220638611	-1.948967906	-3.113655698	-2.039825668	-3.714410129
1367986_at	0.173530023	0.447058357	0.439453496	0.145990712	0.184416322	-0.071583853	-0.32330561	0.068493601	-0.399748175	-0.262133045	-0.431738156	0.211723125	-0.253318619	-0.107481827	0.219319068	0.129594051	0.24814497	-0.289489915	0.052638543	0.084747744	-0.032025908	-0.364850061	0.288610401	0.190586706	-0.121581385	-0.276782097	-0.074929454	-0.435416075	0.201952081	0.002463738	0.006039758	-0.117354163	0.209820842	-0.113370226	-0.611818793	0.106854295	0.193205783	0.347087877	-0.283315732	0.187787442	-0.194245854	0.063324773	-0.13532806	0.208024075	-0.176504034	0.416268829	-0.164377826	0.154951811	-0.36234894
1367989_at	-0.493492994	-1.054674101	0.40817662	-0.154699303	0.588131461	0.393042222	0.77798139	-0.297893964	0.835435688	-0.549297934	0.709093569	0.028467597	-0.430732657	0.267073104	0.198612055	0.398002329	0.172880797	-0.245125252	0.740460318	0.236839283	0.107736424	0.432337264	-0.114216115	0.394189476	-0.32246851	0.204556914	0.575996293	0.364605251	0.356300017	0.116103291	-0.381863168	0.382684722	-0.025200017	0.283263321	0.361835156	-0.033543437	0.501570419	-0.760589199	0.4532019	-0.002452812	0.030587464	-0.408663566	-0.141066612	0.781975694	0.594682092	-0.095012354	-0.214854365	0.06609485	-1.037945367
1367990_at	-0.09826347	-0.13033019	-0.16890363	0.232502954	-0.028731231	0.077693862	0.127771267	-0.088094158	0.008183142	0.360644447	-0.134620939	-0.094755742	0.326055798	0.144739045	0.138149455	0.131745144	-0.167867112	0.0697893	0.107202646	-0.126178607	0.102400473	0.008845433	0.09440811	-0.018791889	0.24038104	0.029365114	-0.048284715	0.081091989	-0.170780795	0.259864684	-0.195791598	0.176866743	-0.048872888	0.058316478	0.043519887	-0.094498742	-0.161404366	-0.201890572	0.064854617	-0.069546925	0.019623663	0.010930667	0.293732076	-0.211393381	0.09392185	0.136756615	0.058642294	-0.161927318	0.124965409
1367992_at	-0.204592163	-0.225516354	0.01891839	-0.140427121	0.285426837	0.022487829	0.464862051	-0.064622002	0.242289138	-0.024794071	0.144555596	0.292246625	0.031937735	0.031315153	-0.09145731	-0.089161839	-0.081982843	-0.160712786	0.23449451	0.321325072	0.049949636	0.092068364	0.051732581	0.085970206	0.100077335	0.000495792	0.122602304	0.063863905	0.196183211	-0.119323504	-0.094944981	0.095273379	0.031481262	0.218046548	0.203721255	-0.198123248	-0.340338051	-0.575999297	-0.1460067	0.075571684	0.03910434	-0.12343202	-0.152021415	0.109721288	-0.114737238	0.048219128	-0.107310796	-0.16895411	-0.000610214
1367994_at	-0.094001105	-0.42558414	-0.246990664	-0.71960923	-0.410876686	0.886104527	1.060377277	0.201031222	0.041201954	0.127884482	0.02472461	0.027542838	0.257560064	0.294098893	0.195015	-0.212112046	-0.18644209	-0.26501183	-0.00539559	0.004103718	-0.269993786	-0.221826103	-0.35750516	-0.035525093	0.025463451	-0.253988577	-0.273802728	-0.181955702	0.134829671	0.073593084	-0.304133398	0.00024931	0.322475364	0.120827628	0.291551465	0.271511746	-0.696433359	-1.408948507	0.336145522	-0.340336523	-0.041412703	-0.168529303	0.304781622	-0.113798958	-0.332093367	-0.56373404	-0.106291151	-0.589284842	0.216853479
1367996_a_at	0.368208918	0.067987348	0.006854312	0.045464987	0.036298414	-0.387635043	-0.079655689	-0.025902979	-0.016636415	-0.106634047	-0.817757745	-0.295189915	-0.086031652	-0.273294009	-0.217496786	-0.137792714	0.146158493	-0.153157285	-0.383484245	0.165065555	-0.356889369	-0.47666177	-0.708579455	-0.306484281	0.137787743	-0.216675651	0.026735126	-0.465609632	-0.210052829	-0.164296607	-0.013513723	-0.259891719	-0.021363098	-0.071573992	-0.234824734	-0.03709416	0.052603074	0.076937733	-0.175330491	0.049825588	-0.246332861	-0.236307106	-0.280762322	0.029924419	-0.264730687	-0.321011329	0.047166886	0.034407325	0.105082055
1367998_at	1.703893525	2.274704954	0.46257562	-1.084444007	0.677459121	-0.127096291	-0.467104525	0.298149034	-0.086353414	-0.166864122	-1.389629547	0.079532413	-0.204414622	-0.646746302	0.381713613	0.796026809	0.122723019	0.723271619	0.501292544	-0.287161864	-0.328355731	-0.071984157	-0.126878252	0.830483318	0.024658284	0.151734372	-0.048771922	-0.262535595	0.594545724	0.027580139	-0.301979787	-0.327175032	-0.460731484	0.873185426	-0.277933087	-0.013510899	0.532596894	1.311537033	-0.451659163	-0.356499167	0.115243088	-0.15564489	-1.290142387	-0.377710401	-0.321539161	0.478100002	-0.959151441	-0.236745728	-1.308620175
1368000_at	0.028583128	1.031406747	-0.480451272	-0.394149228	-0.197465015	-0.981588917	-1.33441633	0.142838594	-0.402635063	-0.276316887	-1.295706375	-0.217443051	-0.281446014	-1.824909746	-0.410325503	-0.518798686	0.304467911	0.1160671	-0.66031666	-0.795701092	-0.42068333	-0.00507964	-0.253577276	-0.610066011	0.138301703	-0.01762025	0.272429837	-1.188631561	-0.276040116	-0.139622727	-0.346153754	0.536222891	-0.002113923	0.069103137	-1.267552274	0.689194166	-0.529871192	0.048014813	-0.828407052	-0.270515637	-0.12625436	0.747977874	-1.274266222	-0.358284121	-1.035441413	-0.929235194	-1.659765739	-0.813520225	-1.743993359
1368003_at	0.229144842	0.659513087	-0.185354742	0.009106005	0.056586544	0.117133096	-0.194806349	-0.101014307	-0.147826047	-0.147450531	-0.078454489	0.100519724	-0.30692324	0.131890206	0.118038822	0.066203137	-0.09250225	0.005618609	0.003745223	0.112404455	-0.03432678	-0.254010708	0.256924939	-0.066760578	-0.429805507	-0.027781498	0.095011611	-0.384202581	0.115495537	-0.156194291	-0.016656453	-0.175735947	-0.138329527	-0.342401335	-0.578391882	0.253280469	0.044170482	0.50760035	-0.402401004	0.239239112	0.101323245	-0.034299422	-0.253095305	0.203183372	-0.341969852	0.216075668	0.006734123	-0.055269852	-0.19330098
1368005_at	0.005847419	0.534964405	0.340710948	0.250708489	0.221198029	0.424656645	0.347152355	-0.183396991	0.044304558	0.005185271	-0.025041217	-0.143309914	-0.159403503	0.001381475	-0.095026985	0.083234197	0.081266207	0.1627649	0.323171777	0.371323459	0.012836964	-0.093503498	0.163031393	0.10390503	0.230589103	0.112143511	0.245184672	-0.047268396	0.285776737	0.143736727	-0.007874381	0.371941002	0.149152976	0.103028611	-0.154246937	0.722945022	0.396113152	0.603184432	0.20430432	0.261836679	8.71E-05	0.183106908	-0.21126796	0.409541355	-0.057236004	0.280786271	-0.02120321	0.112956779	-0.171699984
1368006_at	0.121297164	0.927886436	0.252919622	0.120697578	0.361500669	-0.240965946	-0.188282546	-0.063877954	0.013936439	-0.127511096	-0.681916603	-0.02371853	-0.187548504	-0.490864445	-0.232320309	-0.073152718	0.044588427	0.948931608	0.046824685	-0.189786305	-0.21371951	0.096554691	-0.128428074	-0.087322468	-0.168905207	0.188104633	0.113188777	-0.562767962	0.228369872	0.02474252	-0.174864466	-0.21145263	-0.026142855	0.023912847	-0.176786218	0.288275276	0.097680914	0.652788276	-0.034508631	-0.243569815	1.205479131	1.176241179	-0.672627784	0.497837961	-0.6809187	-0.115076651	-0.629318793	-0.179976303	-0.870859868
1368007_at	0.148909173	0.360310904	0.180566457	0.260385948	1.367587832	0.141381727	1.121599553	0.008743626	0.142056224	0.149713395	0.73073318	0.120546341	-0.14724059	1.074252552	-0.163284018	-0.048103285	-0.25199039	1.674767379	0.707219681	-0.130418723	-0.230336669	-0.067536896	0.036434789	0.038965062	0.245973979	0.754286197	-0.029106922	1.013626725	0.095928612	0.468454752	0.21617908	0.369682396	0.2027599	0.668404621	0.544289562	1.08334918	-0.076744373	1.11991556	0.290100437	-0.163086709	0.20916902	-0.21378791	-0.293218619	1.139665804	0.523836702	0.280802451	0.585190053	-0.355097807	0.661556847
1368008_at	0.126278678	-0.063753496	-0.139243598	-0.71392661	-0.330886875	-0.418478821	-0.566602034	0.081173388	-0.125636371	0.023129928	-0.504525855	-0.025632423	-0.433762706	-0.733249967	0.059799847	-0.214683629	0.020228152	-0.468988771	-0.015637334	0.109748953	-0.096932945	-0.145154593	-0.697991145	-0.210218976	-0.139651202	-0.179980505	0.032333988	0.022347086	-0.117741796	-0.117244875	0.069082821	0.389220226	-0.263738626	-0.357446794	0.289563809	0.225971388	0.400276177	0.733804389	-0.2277671	-0.069115688	-0.58193634	-0.46876432	0.035312032	0.158772949	-0.033998169	-0.681425383	0.105381142	0.036960689	0.343087195
1368012_at	0.107822375	0.26195193	0.288386327	-0.13598574	-0.000851357	0.264407085	0.071694253	-0.136124928	0.020758974	0.064975387	0.095727115	0.150432422	-0.141321057	0.011886131	0.077575258	0.044871327	0.210960561	0.109950948	-0.062827605	-0.019579735	0.156722967	-0.191573151	-0.202395272	0.158639198	-0.064223056	0.143201284	0.120470993	0.090987528	0.057071204	0.057816951	0.031599975	0.060874938	0.050241723	0.128811788	-0.022181724	0.181195373	0.118844845	0.076364442	0.17749023	-0.040452336	0.2019322	0.191487881	-0.099722878	0.306928149	-0.010284665	-0.226058498	-0.159678058	0.055254965	-0.117944562
1368014_at	-0.460719243	-0.623358561	-0.209618542	-0.213376225	-0.194645965	0.300128538	0.286311066	0.07362444	0.341148051	0.098491066	0.130386529	0.396225232	0.278893806	0.211210721	0.270692385	0.285397767	-0.144375251	0.226886811	0.402614042	-0.075971261	-0.419514498	0.575644622	0.294231769	0.315357982	0.566670191	0.121464563	0.384096824	-0.24750558	0.033412307	0.328395068	0.019934333	0.347168607	0.269541292	0.611062935	0.267240797	0.489668754	0.393080666	0.301712465	0.321977944	0.047778664	0.114739785	0.309050967	-0.009581756	0.196678553	-0.239068526	0.088546626	-0.308413181	0.037142008	0.740428013
1368015_at	-0.183751605	-0.338099983	-0.067224235	0.022701879	0.11635435	0.152915958	0.202491755	0.034783373	0.207474155	0.006885796	0.122142366	0.139075713	0.211450055	-0.084247358	0.05241004	0.151270729	-0.00457384	0.28630282	0.295887973	0.107037005	-0.191484179	0.445170248	0.302502908	0.100246556	0.425676862	0.220712256	0.371301299	0.027119072	0.014928091	0.213643626	-0.073691996	0.131971994	0.124680242	0.381906052	0.31897545	0.468784975	0.239514254	-0.00338955	0.260146813	0.080841473	0.054316403	0.298773183	-0.056152087	0.069711455	0.031684351	0.167315206	-0.067240851	-0.069748245	0.326617556
1368016_at	-0.123223555	-0.023904766	0.307490274	-0.048604751	-0.2154618	-0.59345322	-0.71371745	-0.030138748	-0.591284314	-0.082269647	-0.374821888	0.080072667	-0.177490453	-0.278933864	0.14775361	0.098506591	-0.374780704	-0.286014477	0.118084629	0.094367705	-0.077875397	-0.31935632	-1.879043241	-0.317804155	-0.152738415	-0.438147168	0.077384025	-0.363741261	-0.144438892	-0.333764552	-0.209646253	0.399830008	0.074974092	-0.172809346	-0.157057428	-0.35529218	-0.170129076	-0.391979742	-0.652670633	-0.180460342	-0.271820842	-0.272822122	-0.119539848	-0.143172446	-0.301598068	-1.402257012	0.01243529	-0.075890762	-0.134863047
1368020_at	0.235004613	0.121491022	-0.230843323	0.089049118	-0.01247855	-0.624932297	-0.794461778	-0.050579235	0.049145479	0.003852038	0.274549954	-0.150598476	-0.272967288	-0.466104826	0.063495946	-0.199418244	-0.219853284	-0.079671994	-0.340813283	-0.077278683	0.125894495	-0.40764482	-0.30355824	-0.009162119	-0.316901348	0.010854864	0.057792756	-0.307125995	-0.056458025	-0.304748348	-0.015281819	-0.122149774	0.019482255	-0.446500011	-0.444270242	-0.018830604	-0.009712912	-0.071916927	-0.02668893	-0.00949592	-0.469387802	-0.261805697	-0.172193363	-0.346961976	-0.21282021	-0.355730085	-0.320593819	0.115928206	-0.359743057
1368021_at	-0.085837781	-0.008531237	0.311035798	1.875587628	-0.273805954	0.358499321	0.830155099	0.124717922	0.824177925	0.072552894	0.812749003	-0.240864267	0.756095527	1.209720416	0.101063413	0.081405268	-0.407431148	0.605580213	0.200360964	0.249068727	-0.021664141	0.216080528	2.763303706	0.426299565	0.588763602	-0.279492238	-0.068009396	0.632397793	-0.265002637	0.27598518	0.172771972	0.018684808	-0.149504448	0.889379838	0.493954316	0.814305042	0.548410001	0.011774574	0.914514918	-0.132935704	0.502510964	0.612994784	0.135323257	0.30345104	-0.147132599	2.858753829	0.503792119	0.133823983	0.75484903
1368023_at	-0.048635517	0.230933743	0.482471344	0.169386973	0.89804786	-0.167371814	0.404261918	-0.305019957	0.208259758	-0.173012211	0.078802744	-0.068640378	-0.32856955	0.231053505	0.073969626	0.563076825	0.407619256	0.088639032	0.042291998	0.037831549	0.709456891	-0.184128936	0.526618796	-0.122778985	-0.028071937	0.109315027	0.206521928	0.305546052	0.539723598	0.077424734	-0.248796548	0.842099549	0.03389856	0.065521808	-0.112808027	0.35227481	-0.117646739	-0.240711	0.090063446	0.662895322	0.091710441	0.138980069	0.150566892	0.450376744	0.410927209	0.155392686	-0.313446039	0.555572375	0.144138184
1368024_at	0.061975337	0.43457191	0.596410944	0.193419037	1.004859771	-0.066938831	0.309465734	-0.233309573	0.330176269	-0.326446443	0.120685501	0.003533422	-0.532404219	0.147977258	-0.146441524	0.378365692	0.53087505	0.200544283	0.177869681	0.125403537	1.002178606	-0.003103747	0.476266865	-0.266393315	0.077226944	0.187165094	0.205141498	0.266242034	0.586602139	-0.002623841	-0.201417782	0.69290771	0.284345933	-0.078732813	0.125541838	0.523430392	-0.057752793	-0.256534339	0.272362217	0.693150355	-0.104560816	0.238377644	-0.076289786	0.377172209	0.599656639	0.289331794	-0.217272121	0.314367145	0.14597706
1368025_at	-0.802562049	-0.638783408	-0.253050453	-0.620173219	0.170758197	0.308123585	0.627021066	0.907749809	0.962223972	0.454229666	0.287556524	0.645514845	0.812096139	0.070748257	-0.000530984	-0.230154902	-0.33736327	1.272300566	-1.07590235	-0.498298508	0.346059516	1.13263024	0.254865824	-0.146186776	0.250766498	1.300924518	0.487864742	-0.445824249	1.105574295	1.037820635	0.351115246	-0.104610464	-0.024607163	0.957613511	0.124406131	0.790182553	0.857642073	-0.097970048	0.500059235	-0.527011097	-0.036080073	0.862942904	1.108292851	0.199607611	-0.029130042	-1.042590508	-0.056163471	-0.709025969	0.887710855
1368027_at	-0.021610134	0.206675845	0.018974041	0.391086222	-0.008794986	-0.008827997	-0.092345254	-0.024979399	0.130101071	0.080298934	0.225907242	-0.068935451	0.145276953	-0.1427107	-0.086391837	-0.095669577	-0.157569389	0.484367623	0.029654799	-0.12299853	0.265766388	0.050975385	0.22400582	-0.006815252	0.074300655	0.190908711	0.039221082	0.1375657	-0.137797502	0.006920876	-0.120744887	-0.136972817	-0.078431543	-0.042295642	0.186675957	0.098325217	-0.233086508	0.12126879	0.044910875	-0.206589709	1.036214377	0.512855406	-0.100837375	-0.343910563	0.249413891	0.167140783	-0.080133389	-0.285237993	-0.098051243
1368032_at	-0.268044888	0.11401078	0.114076393	0.824449796	0.068278729	0.252031477	0.144226818	0.186664873	-0.032640251	-0.054986964	-0.111328284	0.025559672	-0.258709796	-0.384663138	0.107385627	-0.034292454	-0.005698069	-0.192287621	0.070115983	0.160076756	-0.227518302	0.027127066	-0.082997961	0.216190389	0.069927206	-0.182132986	0.060604458	0.053677441	0.04799215	0.062055105	0.145072848	0.222778182	0.011348547	0.305865663	-0.038958224	0.267572816	0.47703188	0.802352112	0.076094924	-0.31961566	-0.264350806	-0.046998821	-0.191664688	0.07748168	0.041046076	-0.11438428	0.185852803	0.125399906	0.143127055
1368033_at	-0.064575654	0.094245276	0.124064018	0.610179852	0.015602256	0.214321348	0.094119267	-0.065366317	-0.059855349	0.139203762	-0.15651763	-0.106679073	0.081248943	-0.309932866	-0.135981901	-0.025860475	-0.064638339	0.100050311	0.079954903	0.248230771	0.056413583	-0.212040729	-0.025987035	0.164844687	0.197317764	0.103586526	0.172239172	0.092393811	0.075037267	0.125100379	0.046350155	0.194525062	-0.046528343	0.126266611	-0.061257963	0.3133074	0.44876491	0.251289176	0.132192507	-0.113044824	-0.057280243	0.00093904	-0.145747791	0.057893994	-0.050445477	0.177715446	0.059234324	-0.151861135	0.025745813
1368036_at	0.217648125	0.133662163	0.252475136	0.008138258	0.044372372	0.234848071	0.167691821	-0.089543273	-0.003455782	0.023621049	-0.296619427	-0.00832766	-0.241968771	-0.136586279	-0.103163446	-0.089068106	0.095549316	-0.130265575	0.002148761	0.1071275	-0.0481936	-0.132628691	0.498851353	-0.007584614	-0.019155416	-0.223579269	0.073170147	-0.138781481	0.031632673	-0.008600017	0.008823311	0.035671471	0.048749119	0.222806019	-0.067330296	0.383871355	0.156514187	0.357398302	-0.036749007	0.054019158	-0.150266422	0.069898026	-0.158202827	0.104969916	-0.039940491	0.541648049	-0.019006658	-0.011087214	0.098000142
1368038_at	0.088580425	-0.245256147	-0.130153305	-0.596989736	-0.248668582	-0.237116451	-0.322453297	0.019938754	-0.580281347	0.045001749	-0.50405764	-0.11933947	-0.108729358	-0.512422773	-0.031629468	-0.189270538	-0.258362756	-0.210639393	-0.206275557	0.02123285	-0.222171647	-0.232601835	-0.792906759	-0.100298825	-0.006418193	-0.178327741	-0.021959036	-0.701158909	-0.177810178	-0.114979628	0.012325253	-0.035816666	-0.015823037	-0.163226066	-0.333373761	-0.344849213	-0.439883508	-0.415195297	-0.279504519	0.001530895	-0.640817831	-0.20330968	0.001558115	-0.224609614	-0.586258374	-0.83556228	-0.237093677	-0.22172524	-0.124721816
1368039_at	-0.029248932	-0.063014564	0.073890556	-0.547415311	-0.106398435	-0.393766356	-0.323548071	0.183777119	-0.646892047	0.13494253	-0.469911212	-0.245057202	-0.081826238	-0.750077365	-0.14175006	-0.641422616	0.369014747	-0.268930648	-0.3044759	0.007899529	-0.061823278	-0.352941422	-1.065480551	-0.328075865	0.072672751	-0.19984666	0.047423646	-0.688903417	-0.177730795	-0.144869141	0.161404309	-0.289520417	0.210240232	0.066532737	-0.37985535	-0.192430145	-0.250732736	-0.271459155	-0.150323705	0.29537276	-0.959514667	-0.259472356	-0.044452016	0.135685692	-0.463145696	-0.333274458	-0.06955416	-0.019992889	-0.306750883
1368045_at	0.045778749	-0.071720531	-0.067985471	-0.380294835	-0.121971884	-0.254790755	-0.116184144	0.234185707	-0.013368272	0.003428999	-0.02770303	-0.038230276	0.247930149	-0.170475701	0.033906595	-0.004106069	-0.199225976	-0.200579129	-0.221137927	0.017002598	-0.143196969	0.098223414	0.165205746	-0.036939416	0.020653895	-0.17356891	-0.133664193	-0.193715378	-0.341193437	0.075428933	0.052593209	-0.07782647	-0.164319553	-0.052092923	-0.074261758	-0.26854471	-0.0227213	-0.275985682	-0.050576874	-0.207384083	0.261488208	-0.030766093	0.064893808	-0.043055438	-0.039598158	0.292498002	0.113709162	-0.171114934	-0.04861501
1368046_at	0.248944478	0.192327611	0.197460372	-0.256848973	-0.088157514	-0.294192266	-0.177849331	0.148937104	-0.402174324	0.025418019	-0.381769216	-0.313920334	-0.205077147	-0.655451905	-0.166777114	-0.188651048	0.027152769	-0.092603656	-0.337415161	0.175646787	-0.142582977	-0.4886005	0.242204491	-0.092520854	0.098220962	-0.049102025	0.133329637	-0.563968026	-0.229168406	0.080802257	0.19433406	-0.174967736	-0.097440543	0.217933617	-0.590844729	-0.05212036	0.288399179	-0.135651121	-0.129201361	-0.010555116	-0.426139461	-0.008591485	-0.063395245	0.07334689	-0.262410488	0.297276846	0.00756962	-0.011766041	-0.078398711
1368047_at	0.160879485	-0.09507451	0.17412583	0.333694902	0.091602456	-0.401576087	-0.145626836	0.061355117	-0.133478883	0.134047081	-0.45671805	-0.322325012	-0.065988924	-0.396569373	-0.145200203	-0.237677128	0.268309296	-0.053640159	-0.116282779	0.138030296	-0.139602001	-0.390623563	-0.633176596	0.074029089	0.219468188	-0.040453797	-0.036153054	-0.662439294	-0.160315888	-0.030696185	0.012680302	-0.145260388	0.074458956	0.083689361	-0.023833419	-0.009114675	0.095556509	0.078492464	-0.036687633	0.025451213	-0.457620545	0.006633437	-0.214346168	-0.062631827	-0.499086167	-0.36211847	-0.087137486	-0.219237426	-0.06658752
1368048_at	0.052959626	-0.065984953	-0.610523452	0.20443398	0.027311523	-0.985970725	-1.085570161	0.246159483	-0.320443488	-0.700008249	-0.418786037	-0.611166058	-0.893068343	-0.000815896	-0.324857878	-0.621534298	-0.088108233	-0.378448236	-0.695082192	-0.748759345	0.416052478	-0.032894839	-0.46582199	-0.858359978	0.488809709	-0.281443242	0.368106265	-0.411426705	-0.345114349	-0.047688247	-1.6567373	1.559322459	0.558302755	-0.212059995	-0.436264738	-0.108530075	-1.136581015	-0.754484918	-0.967573902	-0.1560595	-0.54461748	-0.524563265	-0.902018373	-0.324280829	-0.239517598	-0.274861658	-1.575194247	-0.313037522	-1.292478553
1368050_at	-0.221318738	0.012734957	-0.091447075	-0.179651095	0.038503743	0.3767409	0.407229381	0.328756377	0.440558144	0.070208148	-0.154072789	0.103540951	-0.09145475	-0.001622587	0.050019643	0.250326484	-0.204451042	0.569203796	-0.089840806	-0.056081012	-0.100654159	0.50275277	0.266985695	0.025449733	0.035233442	0.174645294	0.169589835	-0.245220391	0.398566384	0.127595897	0.049468143	-0.058930115	0.091301997	0.181027999	-0.195938843	0.531202328	0.415927677	0.518848196	-0.025820107	-0.185593302	-0.019106141	-0.016325576	0.3749011	0.220971581	-0.293169161	-0.268392708	-0.014119245	-0.139230124	0.536524171
1368051_at	0.006729849	-0.095121137	-0.081759077	0.068965912	0.133374245	-0.187686353	-0.422970025	0.12700755	-0.181498767	-0.22152265	-0.0647378	0.030449434	-0.162577189	0.041902264	0.114930152	0.301082779	-0.143274773	-0.241047271	-0.0637594	-0.051635107	-0.145632209	0.010920628	-0.021180177	-0.10777422	-0.158962267	-0.181385803	-0.00250194	-0.199380648	-0.062643375	-0.034612058	-0.067195204	0.045006335	-0.035362327	-0.219479559	-0.140686021	-0.05310405	0.082440137	-0.098628511	-0.378676771	-0.05517324	-0.196191742	-0.322961677	-0.042838733	0.081230933	-0.14292098	0.233389104	0.080809494	-0.264620107	-0.2091047
1368052_at	-0.020025957	0.783088648	0.250664378	0.48156024	-0.044696637	0.109058678	0.29256811	-0.061089122	0.733149278	-0.096114852	0.535566995	0.356048295	-0.369286556	0.340980978	0.185317818	0.206326067	0.266497894	-0.159767607	0.264864571	0.046469232	0.393320758	0.295937094	1.260529991	0.207537182	-0.391573399	0.043651114	0.174242762	0.234011861	0.472292871	-0.200913746	0.067886916	0.241441316	0.208802985	0.004551145	0.192878498	0.865459746	0.58158719	1.2706588	0.128164425	0.20271975	0.273134197	0.169600152	0.171272617	0.435553576	0.184299365	1.715619358	0.032118998	0.054847804	0.030709868
1368053_at	0.056723309	0.223284607	0.250686763	-0.103272105	0.35705073	0.277190545	0.253804439	0.109765542	-0.165026781	-0.411154515	0.032965817	0.397855359	-0.290830798	0.070955364	0.069347398	-0.007304156	0.206796046	-0.380846159	0.407912312	0.380761269	-0.119083793	0.010754715	-0.075642663	0.17310984	-0.010051032	-0.352973139	0.051258264	-0.079357268	0.143972711	0.012719663	0.058560474	0.094228743	0.153821774	0.144981963	-0.3018931	-0.11303633	-0.190782956	-0.199982962	0.028876941	0.118621483	0.119243559	-0.116357723	0.054103991	0.423690643	-0.023141249	-0.024914409	-0.014537347	0.491614241	-0.085986568
1368054_at	0.25507395	0.223592457	0.427022942	0.463320099	-0.158275345	0.02062209	0.011421352	0.076970882	-0.024096695	-0.189461293	-0.311225655	-0.112323514	-0.169386705	-0.24625325	-0.192768748	-0.296009062	0.070020542	-0.309363397	-0.203579135	0.20063059	-0.299572948	-0.053437781	-0.400886909	-0.014027762	-0.170800434	-0.210080062	0.155047288	-0.306575189	-0.001090236	-0.050480602	-0.17094468	-0.078204793	0.022483086	0.097268688	-0.30936727	0.062937819	0.301192511	0.566221981	-0.168008448	-0.023032287	-0.363606814	-0.176159026	-0.251618115	0.13574222	-0.183988404	-0.512767506	-0.144170741	-0.134690683	0.087646499
1368055_a_at	0.010211281	0.336648312	0.357546554	0.54572061	0.118143455	-0.011045111	-0.080253131	0.068710895	-0.026325424	0.020130085	-0.079913185	-0.073970624	-0.218624156	-0.498402659	-0.019412474	-0.1440081	-0.131733397	0.009075225	-0.14145491	0.134633853	-0.1065374	-0.134564399	-0.401957149	0.009070064	0.048954283	-0.122734917	0.170773148	-0.105650153	0.095190556	-0.104945873	0.147090938	-0.000236399	0.16681017	-0.095344246	-0.079853598	0.342239201	0.506435672	0.525880338	-0.035385315	-0.068125689	-0.348820138	-0.042393105	-0.150168649	0.164247697	-0.102124297	-0.602732347	0.0179608	-0.096598614	0.176644645
1368057_at	-0.190129144	-0.163076813	-0.242406389	-0.213894026	0.01250696	0.149877539	0.275951332	0.18837299	-0.010213044	0.116741512	-0.010467953	0.070533683	0.097714449	0.257503432	0.174708073	0.232371396	0.158567007	-0.200650364	0.2335561	-0.095183521	-0.149839628	-0.010983882	0.728750465	0.461365636	0.095049896	-0.179180677	-0.078830583	-0.27598077	-0.101053584	0.138141726	0.016098676	0.099367333	-0.144362186	-0.019411735	0.081783581	-0.0072755	-0.040964771	-0.137296413	0.281093612	-0.175851243	0.037760948	0.067425889	0.028246999	0.184081802	-0.139191574	0.816364772	0.143484599	-0.038903604	0.238287713
1368061_at	0.100517397	-0.236299472	-0.211214238	0.447380761	-0.148055586	-0.035923909	0.118945774	-0.028287613	0.083287791	0.087458688	0.493222687	-0.081403756	-0.023385606	0.125247509	-0.030300963	0.19788999	-0.130152716	-0.03692232	0.113859381	-0.152893368	0.198805772	-0.103729894	0.091762268	0.150610107	-0.065390529	0.092991128	-0.136596203	0.222451883	-0.161215845	-0.006801225	-0.11569143	-0.225616553	-0.113250333	-0.07705068	0.271598673	-0.18954105	-0.256032574	-0.103426733	0.138345636	-0.094508302	-0.049149081	0.096788042	-0.088211419	-0.187477023	0.324426676	0.180321031	0.145797863	-0.224988773	0.090010247
1368064_a_at	-0.337668472	-0.368063208	-0.186151715	0.075447372	-0.391475697	-0.44747003	-0.333061753	0.18509009	-0.160787993	-0.222631237	-0.653149145	-0.226659113	0.281534665	-0.076915114	-0.152685453	-0.211772706	-0.192141624	-0.127464416	-0.814649608	0.012878888	-0.406537423	-0.658853236	-0.9101631	-0.311112987	0.036144654	-0.058669077	-0.036034809	-0.766756587	-0.506551271	-0.036094621	0.089660129	-0.237429234	-0.079693645	0.228673531	-0.077975775	-0.293193159	0.174970821	-0.303671485	-0.41644436	-0.147331134	-0.04821991	0.028278823	0.002877111	-0.725092502	-0.699167733	-1.273431961	0.101698799	-0.071477721	0.034329612
1368066_at	0.298389231	0.286379945	0.437597047	0.534763164	0.30804419	-0.226069961	-0.118150993	-0.133771358	0.099520584	0.043823657	-0.015617027	-0.036593702	-0.055564113	-0.146266424	0.177664574	-0.093027371	0.092370484	0.114386414	0.024067513	0.140946966	0.056996358	-0.166730939	-0.030500666	0.07400881	-0.082257169	0.002224012	0.135412316	0.0288506	0.182188918	-0.032772183	-0.07397169	0.055252257	0.347273881	0.083519012	-0.117139737	0.347944634	0.417722139	0.756635772	-0.111080665	0.024399527	-0.104904564	0.113384889	-0.233838737	0.175850849	0.272236776	0.249648079	-0.088005938	0.089776788	-0.16257107
1368071_at	-0.059299095	-0.021516086	0.112157348	0.157045617	0.051970365	-0.034915221	0.093427211	-0.142347999	-0.058995585	0.022229021	0.004114887	-0.121269519	0.152046008	0.257913942	-0.142918916	-0.128148751	0.202951399	-0.067771663	-0.037730744	0.200852824	-0.082734485	-0.415752981	-0.034973362	0.155017603	0.264146084	0.016683833	-0.033330418	-0.08973736	-0.119209142	0.124292368	-0.013920589	-0.127300619	0.072077708	0.397609347	0.089206147	-0.313010436	0.202787706	0.010034776	0.108607599	-0.074887839	0.175042661	0.016977978	-0.096388545	0.061787767	0.0036367	0.017887894	0.209942196	0.197621981	0.11326646
1368073_at	0.535219042	1.10194926	-0.062033386	-0.10803176	0.196858999	-0.161702094	-0.212024412	0.584608134	0.47490603	-0.325894495	-0.633735116	-0.221210681	-0.481732989	-0.538956784	-0.03098907	0.379149416	0.544147823	0.561142345	-0.441633675	-0.45490689	-0.384428022	0.533730367	0.112552705	-0.027507693	-0.164938701	0.117791744	0.024042277	-0.667883722	0.182299298	-0.544328009	0.024659729	-0.217418176	-0.283998678	-0.497913114	-0.595707173	0.659301718	0.111867501	0.980194243	-0.416926217	-0.070644195	-0.193423732	-0.16737219	-0.464499095	0.151770551	-0.554023314	-0.493459435	-0.496854341	-0.081988155	0.270746643
1368075_at	0.096329756	0.195483388	-0.030357209	0.688253103	0.140392971	0.245772142	0.343271731	0.121815197	0.267261066	-0.12236914	-0.016040383	-0.150587412	-0.191180007	-0.504353988	-0.030889704	-0.069160262	0.385443266	-0.037624027	-0.144594093	-0.092439134	-0.19343671	0.012318588	0.341219028	0.439767377	0.094337717	-0.002369789	-0.017951137	-0.060595667	0.072956947	0.136918207	-0.063761884	-0.212798865	-0.010165703	0.316205897	0.005177533	0.18262935	0.057612647	0.406874623	0.31626468	-0.111478706	-0.008152139	0.315159993	-0.107702382	0.070583391	-0.125556393	0.443185707	-0.097842224	0.001815312	0.207929154
1368078_at	0.044974073	0.768074969	0.487083258	-0.429709123	0.031277107	-0.064622313	-0.434470238	0.076958454	0.214397	0.186084206	-0.995751628	0.227423064	0.061400252	-0.49332113	-0.420656225	-0.628721516	-0.087638362	-0.643316853	-0.15610517	0.404941749	-0.050220945	0.050300047	0.039829983	0.252272203	-0.135312078	0.058242752	-0.054895507	-0.821912181	0.198583938	-0.211873091	0.032742531	-0.009279651	-0.442341575	-0.178472949	-1.192670614	-0.406833677	-0.354550775	-0.587779584	-0.014130572	0.252757095	-0.767797545	-0.153567412	0.262534501	-0.038379594	-0.500647684	0.115869226	-0.082792398	1.053209841	-0.584089783
1368079_at	-0.276031195	-0.287250189	0.421678672	0.315148254	0.254942882	-0.104102148	0.312346257	0.058547297	-0.169833573	-0.119807798	0.195024038	0.194631958	-0.064093119	0.008216816	0.0668932	0.149691679	0.04761864	-0.062530274	0.283849526	0.036339987	-0.173211424	0.233237892	0.151988553	0.197149215	0.197324267	0.060746749	0.243507747	-0.232257971	0.145773605	-0.015034219	0.059593936	0.162047827	0.171780136	0.441314288	-0.039549781	0.053254864	0.526641075	-0.208326454	0.382248491	-0.023296604	0.29324381	0.23324595	-0.325887122	0.507546214	-0.14014509	0.078580468	-0.124533378	0.500605021	-0.1415528
1368080_at	-0.431767214	-1.321344289	-0.62335525	0.600896606	0.437936515	0.305297382	1.21886714	0.055775045	0.99513214	0.074071267	0.836497185	0.721866905	0.511914923	0.527507222	0.349799158	0.490487863	-0.609769118	0.759371803	-0.025092577	-0.210662163	-0.548373676	1.513741587	0.206799837	0.07854294	1.070900583	0.41561285	0.838551313	-0.031180112	0.283470272	0.760629759	0.07595973	0.093097377	0.806167487	1.072554076	0.928048737	0.712664929	1.099067317	0.982571124	0.972517743	-0.354938191	0.618517674	0.641118341	0.24542336	0.178386023	-0.524452198	-0.008508259	0.601430005	-0.218724375	1.163611822
1368081_at	0.009994907	-0.092574956	0.099454313	0.016463167	-0.199387118	-0.385474338	-0.160135775	0.078048346	-0.130168932	0.146330368	-0.525220005	-0.194287148	0.187440087	-0.308790025	-0.181891907	-0.160553223	-0.067561142	-0.116741325	-0.2553376	0.21165689	0.023171283	-0.422036995	0.005131641	-0.288540904	0.021960514	-0.046505648	0.033236103	-0.348822259	-0.156924837	-0.033653989	-0.022315259	0.110281861	0.054232712	0.010797684	-0.196721861	-0.130305574	0.113130687	-0.216030503	-0.397239202	0.116576483	-0.283381072	-0.142299612	0.034684699	-0.180446118	-0.125145251	0.121939669	-0.013619835	-0.201341704	-0.101227114
1368082_at	0.14233962	0.144341456	0.236235278	0.29240246	-0.153274609	-0.103547925	-0.116268223	-0.13021918	-0.242732014	-0.075084265	-0.404504832	-0.110292861	-0.313237064	-0.491668536	-0.124678755	-0.39096624	0.175222408	-0.241172469	-0.096540195	0.232857574	-0.036596432	-0.471937535	-0.119136655	0.090224259	-0.033077161	-0.121180099	0.292712019	-0.544767423	0.159366186	0.026293012	-0.07986992	-0.051248794	0.186222735	0.140663062	-0.3987806	0.038053017	0.19950396	-0.026667995	-0.005508352	0.254171879	-0.427009339	-0.012034464	-0.390201262	0.295994324	-0.359257364	-0.073886046	-0.194640577	0.024509075	-0.303933923
1368084_at	-0.995110768	-1.308743076	-0.052700722	-0.01770111	0.290324943	0.115814555	0.684407802	-0.291622638	0.594341972	0.115100647	0.979842035	0.289461561	0.176619848	-0.202114764	-0.040044021	-0.070113763	-0.478020414	0.058494132	0.44939393	0.268732998	0.050011153	1.047322575	0.070081179	0.405757823	0.281892201	0.068604006	0.375651707	0.460629051	0.452639787	-0.037303213	-0.142578741	0.285753579	0.357724561	0.252419266	0.607270236	-0.368374012	0.046733002	-1.311396903	0.627943374	-0.158630512	-0.10074698	0.02563775	0.378284265	-0.028370588	0.192973894	-0.326120615	0.193343663	0.319160957	0.277546903
1368085_at	-0.012609857	-0.236807194	0.053826919	-0.155642353	-0.17652386	0.060407431	0.210453443	0.047738966	-0.123456205	0.035387053	-0.36750502	0.099401582	0.12012197	0.032418238	-0.105871477	-0.273840407	-0.156813166	-0.138941387	-0.098356486	0.07385122	-0.053004529	-0.260728725	-0.614021131	0.037143591	0.064848306	-0.135512449	-0.033546095	-0.226653824	-0.17573686	0.11751672	0.052930539	-0.112798527	-0.026703639	0.149844092	0.049415269	-0.106736985	-0.16569859	-0.164432241	0.152695456	-0.082308249	-0.123260937	-0.117457013	-0.059907462	0.153481662	-0.235469342	-0.78688458	0.130502123	-0.17319969	0.120881887
1368086_a_at	0.259655879	0.09203403	0.118385076	0.040303106	-0.041753116	-0.218537439	-0.076577346	0.071091162	-0.108987617	0.34143282	-0.218751137	-0.028144925	-0.068429901	-0.35837511	0.171309109	0.136348851	-0.062253603	0.070321511	0.146085002	0.126479087	-0.026279468	-0.300749107	0.052400889	0.213975341	-0.092761071	-0.183800126	0.128296919	-0.275814904	-0.04320899	0.148883375	-0.127063488	0.086628677	0.116378296	-0.133039597	-0.187198999	0.00244877	0.124946332	-0.091729004	0.149622267	-0.101098514	-0.283993086	-0.040877875	-0.017811608	-0.074072029	-0.0779141	-0.078548133	0.023130633	-0.576997375	-0.187037348
1368087_a_at	-0.026738105	0.099643531	0.177107515	0.060409148	0.019564422	0.324227634	0.079366333	-0.05927952	0.2948641	-0.010048816	0.1587712	-0.038094569	-0.090113602	-0.163169774	0.039557177	0.04591092	0.075402844	-0.154768108	0.117724286	0.310343462	0.042997349	0.059572445	-0.067845546	0.268288416	-0.070781275	-0.041635821	0.035386796	0.020090339	0.161645141	0.176713023	0.020061803	0.069622196	0.028319907	0.208399361	0.20931305	-0.094397459	-0.001874698	0.074602242	0.031305367	0.080243703	0.517277689	0.154474591	0.162903807	0.216911338	0.159465344	0.024329658	0.220868437	-0.003985716	-0.055675773
1368091_at	0.017450272	-0.114033689	-0.062237921	-0.13415654	-0.262968768	0.138074849	0.012677114	-0.142917012	-0.554069154	0.076121043	-0.267246982	-0.038651162	-0.23173558	-0.021188183	-0.010028516	-0.18393971	0.197169556	-0.152678067	0.155644209	0.06362087	-0.202549836	-0.514231214	-0.027533201	0.156259127	-0.122831248	-0.17309467	-0.054489451	-0.365220298	0.126059994	-0.179707373	-0.037323705	-0.022660795	0.021622088	0.159773482	-0.26514219	-0.274110032	-0.041058322	-0.234199508	0.047352508	-0.071745316	-0.528694042	-0.112409242	0.067685572	0.161896549	-0.26184726	0.19795373	0.066003537	-0.454012422	-0.038961734
1368097_a_at	0.085923688	0.123754769	0.309119432	0.066745484	0.027815961	-0.063535544	-0.002663243	-0.021041433	0.384345541	-0.19427365	-0.075266538	-0.054927025	-0.253067193	-0.159985352	0.262152776	0.150818141	0.337905321	0.061713432	-0.00362978	-0.015232494	0.134139339	0.296683115	0.298755568	0.11419785	-0.064586897	0.054596855	-0.043669797	-0.120529326	0.09705871	0.075544972	-0.228154181	-0.175760883	0.134436368	0.188478091	0.158268556	0.130449931	0.083001869	-0.159169844	0.169379578	0.136458286	-0.144550873	0.171787229	-0.108076429	0.331167017	0.145968649	0.172584561	-0.031294946	0.486349342	0.039702507
1368102_at	-0.000665469	-0.069016692	-0.16178099	-0.544360298	-0.040419271	-0.092794235	-0.682470218	0.050194327	-0.613196186	0.157684885	-0.497109701	-0.037741011	-0.115415958	-0.373184922	0.010980323	-0.145215485	0.2268619	-0.267986325	-0.171384654	0.117903937	0.005127471	-0.306231923	2.090289041	-0.02649658	-0.006754783	0.071466345	0.025537895	-0.580125006	-0.070560899	-0.004507081	0.053599238	0.19951178	0.192454044	-0.39193073	-0.600085703	-0.638729417	-0.14622234	-0.437847681	-0.15168057	0.326033499	-0.259264674	0.17328755	-0.29215522	-0.201312765	-0.51085355	2.160124209	-0.205144056	0.138209245	-0.449257682
1368103_at	0.512684204	1.023594792	0.344117634	-0.036915275	1.641586172	0.687377196	1.281908112	0.139483885	-0.084014748	-0.380372152	-0.006412515	0.166694934	-0.546074904	0.37752298	0.354191078	0.655454142	0.939720705	-0.105885258	0.93406983	0.36745455	0.370638239	0.503152087	-0.137703153	0.396411688	0.446052827	-0.234088066	-0.112227051	0.064994484	1.03608218	-0.02713754	0.00977258	0.390637637	0.294663886	-0.065973283	-0.300213926	-0.050356934	-0.107529341	0.047819338	0.630964874	-0.006617734	0.273077032	0.4603001	-0.337194134	0.042297723	-0.115908317	0.056443781	-0.143081192	0.497395509	-0.457950804
1368105_at	-0.167325502	-0.299588518	-0.103497715	-0.703304617	0.115733454	0.190576535	0.008243185	0.081848215	-0.023876546	0.021997727	0.076754087	-0.085213007	-0.015352573	-0.226261586	0.146110526	0.227599956	-0.092902889	0.242992517	-0.104808902	0.195502888	0.064225174	-0.043493662	-0.025025081	0.086944799	0.185968553	0.090919568	0.10144323	-0.389854527	-0.040798531	0.016289537	0.054293852	-0.044148967	0.158728259	-0.088649975	0.084448771	0.009107767	0.061264022	-0.121235992	0.007920253	0.085253285	-0.241282166	-0.035618972	-0.378535299	-0.340403379	-0.057317376	-0.210594603	-0.169716721	-0.226871083	-0.321393866
1368106_at	0.060698501	0.513845179	0.115508861	0.808306597	0.194594764	0.291785714	-0.011571099	-0.014750452	-0.030054986	-0.243841753	-0.142236747	-0.114878845	-0.260820902	-0.13215027	-0.115534058	0.033210656	0.3328038	0.100703551	0.105896853	-0.17125113	0.384797922	0.797671225	0.166503009	0.023047838	-0.389967577	-0.244899058	0.067032088	0.045679474	0.146133007	-0.433186646	0.861435034	0.258088438	-0.134124217	-0.209071644	-0.122742189	0.095147251	1.532319957	2.174007878	-0.261010062	0.255360643	0.24808068	-0.032437497	1.582101229	0.36912017	0.076772436	-0.041054939	0.397659761	0.022683198	0.851779773
1368109_at	0.030139488	0.169893706	0.272553626	0.016755383	-0.174406659	0.088630648	0.082588586	-0.077474772	-0.170120431	0.154929473	0.040798283	0.014377881	-0.099761704	-0.09347233	-0.027068707	-0.1300656	-0.132649497	-0.193743649	-0.005847285	0.19168893	-0.127381333	-0.228324067	-0.252669731	0.074214883	0.075103639	-0.036604669	0.181939026	-0.41359647	-0.014126052	-0.030636037	-0.00587492	0.127288441	-0.121802597	-0.024150292	-0.298517955	-0.113696566	0.088807283	0.089716614	-0.139465749	-0.050357063	-0.252437158	-0.08565109	0.052868725	-0.065969292	-0.301160559	-0.391539085	-0.018372865	-0.064735051	-0.030971578
1368111_at	-0.081170626	0.099852422	0.074419786	-0.006052679	-0.07176653	-0.114344989	-0.148062553	-0.012513443	0.047724233	0.086867798	-0.10876211	-0.093725733	0.058896609	-0.278811528	-0.018227376	-0.136150297	-0.263959557	-0.000364957	-0.18766166	0.059675375	-0.094393633	-0.025500294	0.16401399	-0.161508612	-0.004775477	0.049002343	-0.091640263	-0.40387103	-0.154242278	0.075502344	-0.046020871	-0.173404461	-0.034358867	0.053598576	-0.227585831	0.038226248	0.061497409	-0.050817814	-0.099736703	-0.301758807	-0.081364509	-0.156184949	-0.141548914	-0.240851683	-0.201933744	0.138564135	-0.056272221	-0.046873952	0.071540257
1368114_at	0.121123563	-0.165901028	-0.15086039	-0.599748658	-0.773960507	-0.658687951	-0.726293733	0.166809515	-0.692943823	0.028722902	-0.428148868	0.010879645	-0.084577631	-0.09461532	-0.014555463	-0.27776059	-0.437360695	-0.203279868	-0.929441083	0.117190705	-0.015327389	-0.27170263	-1.576604462	-0.342089781	0.170829498	-0.292020115	-0.221176201	-0.731114896	-0.345628432	-0.848749094	-0.025838595	-0.065734266	0.059265086	-0.124730214	-0.176364306	-0.390462595	-0.213333243	-0.261392821	-0.459705404	0.066535505	-0.727546822	-0.556153519	-0.07495902	-0.112010109	-1.033325036	-1.570097708	0.007849993	-0.355895894	0.155359347
1368115_at	-0.280819749	-0.509002149	0.175736299	-0.472104115	-0.189897421	0.457758717	1.041167811	0.201825388	0.583325775	0.077946837	0.428677692	0.246140269	-0.164574114	0.288119832	0.280809222	0.128911245	-0.200914268	0.153174039	0.605146809	0.004970935	-0.012534759	0.534573716	-0.204026532	0.044282497	0.218540207	0.208086987	0.476539568	0.421674086	0.295268334	0.319778008	-0.113218527	0.272259923	0.505715635	0.584771226	0.519744227	0.6124496	0.425948612	0.380518691	0.27102262	-0.242588892	0.573100345	0.334565933	-0.185577902	0.256107496	0.256438193	-0.160326807	0.07022952	-0.190141799	0.603975756
1368118_at	0.013559105	0.083358282	0.026358481	0.141242259	-0.174783287	-0.110546567	-0.027949936	0.211299119	0.405874512	-0.109904857	0.3943678	0.179433962	0.047435097	-0.131390147	0.21821836	0.180347143	-0.344090328	0.089975792	-0.09658823	-0.198901096	-0.079747363	0.400369505	-0.102835391	0.070467577	0.000262871	0.152501438	0.209602032	0.308382767	0.239676956	-0.02628965	0.198768379	-0.121729105	0.156852977	-0.123272837	0.335391829	0.569391423	0.139972726	0.436568345	0.126535272	-0.219653903	0.115732682	-0.0740125	-0.005653937	0.050284573	0.22629332	-0.1427915	0.024933373	-0.112896066	0.396070035
1368119_at	-0.247861306	-0.286372426	-0.078468415	-0.064412195	-0.01044364	0.18549649	-0.270626787	-0.146786794	-0.106909867	0.141884291	0.020190254	-0.115901408	0.030007006	-0.256277182	-0.106993009	-0.057707724	0.037722586	0.10960763	0.176224736	0.076067154	0.165204085	-0.046906748	-0.075200593	0.097364889	0.045632644	0.297471987	0.012792011	0.038540287	0.23853642	0.062767114	-0.169786168	0.227543683	-0.13422899	-0.159618029	-0.213123741	-0.102552167	-0.438838103	-0.823405194	0.349969374	0.16811154	-0.182736835	0.055925839	-0.030440732	-0.194252595	-0.006086431	0.120878358	0.010264401	0.251790473	-0.331455812
1368121_at	-0.236304	-0.36172009	0.247303392	0.709521003	-0.284356366	0.164557559	-0.012782374	0.003092259	0.55953334	-0.069063456	0.054322907	-0.065034775	-0.016180376	-0.644543007	0.105799619	0.146273409	-0.192153139	-0.204705501	0.235586565	-0.01731747	-0.161922658	0.509243394	0.234123647	0.006969306	0.036890523	0.145027964	-0.121577541	0.158413631	0.059405182	-0.068380591	0.186215389	0.129495609	-0.023093274	-0.148705942	0.451132214	0.271204929	-0.066047861	0.187850331	-0.39757027	0.006364851	-0.10696847	-0.335331961	0.047815397	-0.001934421	0.358664539	-0.296276147	0.088054585	-0.419306423	-0.091808599
1368123_at	0.139608017	-0.067084538	0.118480532	-0.080982509	-0.012684965	0.241221934	0.479687277	0.087619388	0.265272231	-0.123712824	0.295689067	0.032204777	0.04090722	0.382453308	-0.00701671	0.039521029	0.212411097	-0.106080407	0.483492109	-0.010385704	-0.191670014	0.11735946	0.062277049	0.073194537	0.26850327	-0.096523172	-5.97E-05	0.545892839	0.011939213	0.174712447	-0.069086755	0.134146473	-0.104881488	0.442869887	0.516547607	0.057218813	-0.100472755	-0.071863611	0.3748771	-0.104086406	-0.002022392	0.013838465	-0.085144508	0.241477514	0.469066165	0.331312921	0.286950133	-0.107713087	0.06509575
1368124_at	0.028503857	0.011099993	-0.17062781	0.662315625	0.474144449	0.866102242	0.920431378	1.424497893	1.373549319	0.698216913	0.46514176	-0.043418161	-0.173795039	-0.172567602	0.046547801	0.309889797	-0.549746142	1.805820909	0.007691403	-0.059877283	0.179266107	1.363852425	1.375425353	0.025499435	-0.173815285	1.397531771	0.151580716	-0.03841414	1.633128675	-0.113779435	-0.116358373	0.100047731	-0.028775358	-0.040022989	0.233530057	1.519807765	-0.216536059	0.928610722	-0.047291816	-0.501091943	-0.597689697	0.15759024	1.944526055	0.224861027	-0.284604455	0.250141825	-0.057060751	-0.477978197	1.127677048
1368125_at	0.120601904	0.311980087	0.017538817	0.330239851	-0.069360166	-0.091666471	0.112321176	0.039352019	-0.124937851	-0.033462988	-0.150276922	0.069519823	-0.128565289	-0.342575051	0.255994689	-0.018588274	-0.060904858	0.166539448	-0.006100544	0.495719193	0.184369655	-0.168905531	-0.003943175	0.094376701	-0.137252382	0.081883672	0.107322667	-0.111849757	0.2173775	0.170144112	-0.048369536	0.227428306	0.284331172	0.208369435	-0.094761465	0.200001011	0.501678693	0.763932996	0.076344072	-0.053303131	0.046044828	0.173277642	0.156541685	-0.055502743	-0.003237442	0.1778288	0.104703865	0.090582487	0.15591089
1368126_at	0.031818783	0.114211578	-0.041934115	0.141273718	0.542693711	-0.379049443	-0.359016579	-0.164753608	0.095588378	-0.165393354	0.094835637	-0.01748033	-0.225755551	-0.06529998	0.00110087	0.157195965	-0.116299807	-0.112279018	-0.178502967	-0.073554125	0.255334517	-0.012242953	-0.167293825	-0.009623425	-0.40550022	-0.044686889	0.076197761	-0.049394944	-0.104826672	0.038856716	-0.354798331	0.153748809	-0.031688164	-0.398520998	-0.131713786	0.044613956	0.124679976	-0.091861848	-0.192508547	0.10700721	0.011268922	-0.299436993	-0.166273201	-0.242892722	-0.03761132	-0.220717017	-0.322181054	-0.102865778	-0.154212354
1368127_at	-0.21056851	-0.493366188	-0.29959855	0.391429005	0.287876667	0.4334228	0.416468116	-0.289003011	0.150420355	0.067191024	-0.180341457	-0.195127366	0.211702782	-0.115300538	0.033702337	0.125238005	0.036392076	0.356560243	-0.101056835	0.007087478	0.172596182	-0.098402419	0.349687091	0.057058741	0.261512703	0.125265802	-0.109270409	0.063534723	0.031221139	0.178145945	-0.226945605	0.074613818	-0.336749857	0.185816577	0.308936884	0.277868612	-0.118049776	0.131752811	0.436622322	-0.041495873	-0.007233735	0.087675395	0.168242034	0.143236838	0.126702556	0.328382726	0.127791423	-0.075463794	0.066814006
1368128_at	0.150513102	-0.266034073	-0.017844246	-0.048234527	1.506778548	-0.04963781	0.142873909	-0.370872347	0.111615227	0.001237323	0.153765746	0.038716239	0.173898985	-0.080245726	-0.314782571	0.194391769	-0.046333311	0.387476244	0.077146925	0.120422849	0.291340081	-0.064591931	0.238187648	0.008266602	0.124250308	-0.006807174	-0.147974677	0.230425776	0.170659155	-0.072071651	0.141740025	0.002495233	0.155071703	0.088539577	0.246841308	0.547961497	0.271534106	0.001737832	0.121390773	0.037703872	0.391181717	-0.006448256	-0.127953669	0.115780023	-0.015426932	0.141289557	0.072202332	-0.264532563	0.007154687
1368131_at	-0.266527662	-0.420535967	-0.091327141	-0.376320516	-0.380626297	-0.382402399	-0.486667234	0.149086557	-0.828524444	0.32835904	-0.834364184	-0.053229339	-0.032595474	-0.490972213	0.218478453	0.038174057	-0.092739044	-0.25778662	-0.355347201	0.227858913	-0.262398823	-0.047991048	-0.185774741	0.079842334	-0.075971098	-0.083445408	0.098006803	-0.497759475	-0.429137751	-0.158639902	-0.226918363	-0.029988798	-0.107859311	-0.517606593	-0.621716143	-0.511988607	-0.448650371	-0.933169625	-0.22412903	0.098548724	-0.713598608	-0.548847691	-0.389251075	-0.353862452	-0.451888111	-0.257679425	-0.386588203	-0.130767084	-0.395528738
1368132_at	0.061785652	-0.201608912	-0.213958388	-0.102660851	0.217365068	0.221327367	0.429172559	0.487413174	0.301090039	0.451066821	0.093119845	-0.273451377	-0.354872021	0.149620107	0.080846915	0.025161908	0.129630918	0.696233887	-0.20415949	-0.017746875	0.371136255	0.275210851	0.267753095	-0.066963295	-0.125300642	0.341657432	-0.098750663	-0.093665453	0.940987837	-0.14352541	-0.085698881	0.179416608	-0.071110821	-0.003733153	0.118713551	0.098688479	-0.090380472	0.202545274	-0.001027842	0.0644481	-0.0961757	0.2489803	1.078376857	-0.100853943	0.030098337	-0.25325405	0.071625474	0.075075449	0.081205284
1368133_at	0.024566291	-0.106694491	-0.12226347	-0.556909621	-0.001339433	0.044275534	-0.38921539	0.157766574	-0.270034301	-0.061831493	-0.088740392	0.147099152	-0.220508242	-0.155398622	0.168412417	0.044734565	-0.016511539	-0.160373781	-0.042203447	0.171047316	-0.142676661	-0.32925128	0.083536568	-0.134646827	0.116843534	-0.010936671	-0.0841025	-0.773354041	0.130553353	0.030050185	0.045773752	-0.12979069	-0.085399463	-0.004772687	-0.508800768	-0.356386669	-0.185443085	-0.266934343	-0.155195105	0.141047777	-0.735297763	-0.085939928	0.132242574	0.232536372	-0.486790345	0.253873484	-0.279756232	0.157128501	-0.335879798
1368134_a_at	0.152629024	-0.426964949	-0.283798916	-0.348472191	-0.472089851	-0.047784478	0.143838853	0.158623143	-0.125762488	0.097351997	-0.389724359	-0.035546266	-0.166067298	-0.454298785	-0.182107527	-0.099580552	0.061496493	0.136214564	-0.131516525	-0.09745489	-0.213753422	-0.117885478	-0.066658896	-0.170696922	0.044738096	-0.045963146	0.137719208	-0.60525359	-0.133451908	-0.015474754	-0.147292322	-0.179557899	0.025113077	0.408825452	-0.388063816	0.05569654	-0.0086246	0.053581172	-0.333538232	-0.288445192	-0.338974607	0.073968655	-0.344267107	0.231325967	-0.559679045	-0.26405186	-0.217947416	-0.352409372	-0.071398208
1368136_at	0.063878926	0.243909632	0.179544819	-0.162069553	0.013642211	0.061747342	-0.219112898	-0.001148216	-0.486044264	0.096390111	-0.282597223	0.004783139	-0.229152482	0.000714629	0.087116516	-0.14043613	0.137119282	-0.213510125	-0.155339179	0.103037882	0.027975796	-0.349726044	-0.364058871	-0.18406226	-0.1799623	-0.322372377	-0.089204214	-0.116509073	-0.103700918	-0.092135708	0.190106584	-0.147596543	-0.286975138	-0.256570656	-0.695600246	-0.413943214	-0.12776912	-0.109581939	-0.159965303	0.269466902	-0.181802481	0.068220089	0.119341755	0.064671513	-0.17712235	-0.379139322	-0.205522567	0.271214732	-0.336909218
1368137_at	-0.023465857	-0.267989031	-0.139300433	-0.464097352	-0.489225361	-0.115861726	0.118344377	-0.039386137	-0.197640471	0.019353562	-0.067496267	-0.106813727	-0.026568137	-0.095489547	-0.012931585	-0.240901805	0.185960985	0.097380346	-0.027898192	0.35890481	-0.143265783	-0.126291006	-0.265499405	-0.243756872	0.093201702	-0.048807045	0.070353812	-0.333450305	-0.07264944	-0.073517639	-0.231970681	-0.188849382	0.19873315	0.307236964	-0.126460177	-0.234956747	-0.155696547	-0.299520662	-0.060551822	-0.133528595	-0.297277592	-0.275716576	-0.348123682	0.096532397	-0.251783743	-0.498216047	-0.180728446	-0.066054054	-0.054018889
1368139_s_at	-0.022435819	-0.391899944	-0.071021002	-0.326015698	0.21431191	0.31601575	0.012962693	0.069132682	-0.071971371	0.122029604	-0.52111518	-0.179848844	0.148060794	-0.239914479	-0.269831476	-0.254989464	0.10377879	-0.357616912	0.357565705	0.11381012	-0.431726006	-0.495556779	1.120487242	0.201707803	0.159981211	-0.053135596	-0.021859407	-0.686349208	-0.419559633	0.441308469	-0.101222646	-0.104680734	-0.039704572	0.363047457	-0.134376702	-0.453920793	-0.124615923	-0.307481797	0.052883467	-0.176832632	0.006317742	0.414772914	-0.207068117	0.102868695	-0.267433398	1.326948268	0.03358122	-0.046877357	-0.08553344
1368140_at	-0.286053961	-0.056850505	-0.349932124	0.097871272	0.527450384	0.08033943	-0.063454733	0.037799856	0.080565116	0.189874809	0.144648734	0.131864283	0.131248502	0.298855527	-0.024398741	0.183035714	-0.093964224	0.042596258	0.103470688	-0.260322545	0.087212365	-0.046095119	-0.223400548	-0.347661373	0.307633043	0.233921189	0.096831274	0.292840928	0.178801866	0.050784468	0.396459586	0.04864087	0.29164823	-0.056088022	0.007492381	0.279608883	0.389742824	0.057985465	-0.142053329	-0.001963078	0.193930573	0.274233413	0.203191057	-0.034883365	0.286735774	0.200653273	0.21417604	0.134174635	0.291453165
1368142_at	0.210977508	0.290069776	0.352880275	0.903435707	0.289921551	0.094431053	0.207082119	7.20E-06	0.537816838	0.020577821	0.337424156	-0.049608738	-0.173211796	-0.031412758	-0.003351467	0.075898372	0.019769387	-0.030481984	0.037446437	0.022081667	0.088407989	-0.05844437	0.26115395	0.056290376	-0.024841632	0.129713048	-0.021584415	0.278100888	0.170119035	0.034234969	-0.110063212	0.296040365	0.292318425	0.099388027	0.300575476	0.535957566	0.31639819	0.533933578	0.194439385	0.15167009	-0.101630233	0.078479152	-0.047574952	0.255890573	0.350281237	0.269771416	0.016121912	0.009102841	0.089057208
1368143_at	-0.02975272	0.540199699	0.534059873	0.865329306	0.39820726	0.240684667	0.18245694	-0.032554346	0.423395137	-0.194498769	0.332649514	0.105359075	0.008701438	0.10271705	0.058648058	0.144963941	0.025678124	-0.082117447	0.125143415	0.172368939	-0.005824711	0.131122277	0.325874947	0.152612701	-0.080714658	-0.071266915	0.019930943	0.636684411	0.180024184	-0.043100083	0.096750176	0.270041319	0.068828861	0.165811779	0.219781843	0.557009858	0.417930498	1.051789422	0.169831816	0.072744099	0.37206024	0.168666003	0.012662459	0.465006482	0.465899128	0.377597683	0.27405616	0.169074306	0.239835652
1368144_at	-0.263290121	0.259732313	-0.141181788	-0.160397241	0.255594319	0.644987268	0.194761002	0.365207861	0.52222883	-0.204715375	-0.030306255	-0.117809909	-0.218674473	0.084547835	-0.276273652	0.04644375	-0.438503073	1.501825854	-0.278324852	-0.200762638	0.440702324	0.580425292	0.027623654	-0.183550424	-0.251130664	0.928384151	0.525916065	0.082851602	0.752070193	-0.119040457	0.055599616	-0.158652791	0.261106631	-0.062391318	0.165289163	0.684532859	0.269084041	0.058993726	0.020841763	-0.34407196	-0.254066801	0.031550395	0.862427651	0.759787757	0.188784984	-0.580924696	-0.653747518	-0.032713478	0.074957538
1368145_at	-0.005197146	-0.163678866	-0.208755304	0.101886233	0.438648462	0.023243043	-0.12920697	-0.162152298	0.07102601	0.043325879	-0.125091089	-0.157558966	0.228707043	0.191500619	0.082566493	0.275351193	-0.254660296	0.180949914	0.211438526	-0.023772783	0.049852998	0.020150575	0.140904754	0.070509922	-0.068088878	-0.047695973	-0.106806914	0.123045616	0.001484209	0.084956593	-0.144076848	0.21154284	-0.089285407	-0.162812197	0.002982283	0.196595472	0.139199646	-0.225641354	-0.175302443	-0.067169472	0.12751291	0.224118904	0.104215124	-0.367184923	0.021681294	-0.12315696	0.042155595	-0.191380693	-0.015668062
1368146_at	-0.43817119	-0.498426743	-0.921878744	-0.285980602	0.061070876	0.575993573	0.244156675	0.756801209	1.307136641	0.836795358	-0.005111873	-0.72984023	-0.782831455	-0.199888659	-0.517907969	0.229212857	-0.240421078	2.110061679	-1.467087475	-0.817172727	1.198396032	0.620090467	0.35078358	-0.554341333	-0.792619621	1.267465503	0.443839289	-0.255798073	1.785092902	-0.278874632	-0.242153152	0.117162467	0.11618918	-0.111467014	0.033190154	0.924787285	-0.00714076	-0.73541018	-0.52728185	-0.020766033	-1.142368553	-0.17691446	2.011461624	0.371535748	-0.15328364	-1.23477444	-0.810388102	-0.221259787	0.270924516
1368147_at	-0.558826779	-0.446686449	-0.793769667	-0.019853741	0.094613338	0.647604686	0.203593816	0.804390747	1.071884647	1.07940026	-0.206806213	-0.838424669	-1.180470767	-0.275966113	-0.517973116	0.275120331	-0.607264742	2.307889928	-1.436680233	-0.700255276	1.192570273	0.532115087	0.32819133	-0.722854835	-0.82149135	1.391347279	0.54509764	-0.36653382	2.030964792	-0.315525406	-0.046979187	0.097239417	0.023065967	-0.106561891	-0.205014364	1.032658404	0.251789247	-1.070144365	-0.577556116	-0.220435814	-1.410602818	-0.201634023	2.176755544	0.528566421	-0.218855442	-1.394788439	-0.786168462	-0.17235518	0.227095083
1368148_at	-0.011535261	0.200195298	-0.291092832	-0.181970565	-0.063330884	0.001081324	-0.03844064	0.041617514	0.02828249	-0.069603505	-0.24892611	0.08686361	0.289469282	-0.000577908	-0.003060235	0.106374882	-0.152231957	-0.091848008	0.087517633	-0.252750322	0.024188556	0.058825605	0.303860152	0.167011913	-0.04648149	0.127338224	0.098820343	-0.116835022	-0.004577564	0.188361319	-0.07682863	-0.041904723	0.094909444	-0.027807806	-0.14912533	0.056164574	0.13852672	0.202070093	-0.034681286	-0.002158127	-0.026541022	-0.013457299	0.046232758	-0.028483069	0.023745281	0.174519803	0.039482846	-0.127676669	0.212518446
1368150_at	0.002909153	-0.128020267	0.110890928	-0.26681463	-0.113565165	0.358171077	0.592998141	-0.036672076	0.179718174	0.214501314	0.057608597	-0.137648402	-0.00324632	0.152432401	-0.122091228	-0.119054225	-0.043036675	0.149381437	0.266358536	0.168877313	0.044214536	-0.002068908	-0.227249437	0.560935605	0.208603386	0.103938753	0.010604462	0.082295422	0.160291226	0.168734375	-0.001482097	0.069778429	0.11358286	0.40179841	0.20669831	-0.00445162	0.036530107	0.039110269	0.604402207	-0.177526932	-0.421490805	0.016133607	0.065569134	0.147897605	0.013656808	-0.188425453	0.265898626	-0.145708116	0.198381984
1368153_a_at	-0.030987913	-0.047516368	-0.008957066	0.409600962	0.124615077	0.127302658	0.084716687	-0.00504976	0.109415834	0.11693692	0.216684759	-0.118323929	-0.01756605	-0.101644684	0.011769415	0.141051097	0.012321072	0.155015772	0.237230891	0.03566258	0.208635001	0.098874296	-0.009514867	-0.010143153	0.037275295	-0.053713119	0.065373235	0.124598573	-0.012834535	0.047063579	-0.149471013	0.100572305	0.034484191	-0.134113879	0.151304034	0.011207329	0.069022607	0.181722431	-0.012570438	-0.075233978	0.191404824	0.089430225	0.017946723	-0.222987038	0.257936557	0.172165262	0.100592525	-0.155795629	0.038139745
1368154_at	0.042592441	0.974535725	0.049216075	-0.32081963	-0.300291282	-0.448415514	-0.821297283	0.094349452	-0.8117737	-0.181058692	-0.769030224	0.041772134	-0.014783657	-0.309456795	-0.075101293	-0.090769753	0.344108995	-0.2902237	-0.38818447	-0.112533023	-0.401734854	-0.558954885	-0.871411156	0.218540558	-0.13129973	-0.044606005	-0.364634422	-0.864033101	-0.189032896	-0.33434018	0.201391744	-0.456386496	-0.055020057	-0.402144485	-1.177351661	-0.716277899	-0.082963672	0.116732486	-0.605595746	0.347398912	-0.204712337	0.151581563	-0.093495647	-0.151804123	-0.634083872	-1.065843641	-0.223630534	0.255228358	-0.573799747
1368156_at	0.218564668	0.259832806	0.187556568	0.05874626	0.274114483	-0.068473251	-0.160002005	0.092799087	-0.229024605	-0.260176007	0.022945675	-0.100954395	-0.058710962	0.13665501	-0.024660524	-0.081278293	0.218889038	-0.119410721	0.43005575	0.458396197	-0.177735683	-0.033910445	-0.1027247	0.113698098	0.117603076	0.154001288	0.094203672	-0.054036481	-0.032397335	0.128352753	0.055879122	0.219319427	0.230441412	0.215681492	0.09355742	0.291506372	-0.151979311	-0.036193358	0.055733902	0.141473218	0.130599905	0.004453033	-0.215908689	-0.052015577	0.038498859	0.277127638	-0.043669829	0.190077549	-0.312010839
1368160_at	-0.361616452	-1.174203869	-0.555252346	0.884696996	-0.694990288	1.331676455	3.467368038	0.78559335	2.809742689	-0.029636014	1.668685381	1.086863607	0.862514105	1.478848704	0.244718265	0.550492503	-0.820289135	1.952916066	0.445749474	-1.014057126	-0.252486528	2.941457255	1.511227503	0.232206503	1.327831684	1.410543286	1.855576985	0.982750051	0.50540173	1.872830218	0.39256976	-0.128124974	0.7012934	1.981000981	2.204661665	2.806384812	2.352822068	2.893564497	1.857135034	-1.012289944	1.284338335	0.599064217	0.598348181	1.465595801	0.49027983	0.223046113	-0.141625455	-0.715019001	2.519494379
1368161_a_at	-0.071176204	-0.067942783	-0.551076641	0.326417438	0.115905647	-1.101555946	-0.98483715	0.188302404	-0.240254573	-0.49600939	-0.51121961	-0.66810639	-0.915237352	-0.158774511	-0.065895728	-0.315602618	-0.183743042	-0.474123056	-0.591097259	-0.778770896	0.389888336	-0.126612505	-0.646326603	-1.098696187	0.090687491	0.040294384	0.431022644	-0.65386408	-0.358117052	0.087349408	-1.657153776	1.357282758	0.59966975	0.036695367	-0.460695073	-0.088614054	-1.054193506	-1.065593599	-1.12054459	-0.069661364	-0.453661962	-0.645728838	-1.21270563	-0.09256167	-0.371529536	-0.792982394	-1.61158485	-0.339826463	-1.276316323
1368164_at	-0.284347733	-0.145413267	-0.068547343	-0.745451591	-0.92674512	0.318641904	0.154152811	0.116280402	-0.364466382	0.004401619	-0.03531208	0.423966355	-0.392423913	-0.156506799	0.241277292	0.313416656	0.010900848	-0.081899482	0.50353037	-0.161544883	-0.101351097	0.18966724	-0.926306454	0.291686158	0.121980482	0.013334721	0.062260211	-0.357470464	-0.311427632	-0.172267334	-0.05376426	0.131463749	0.030310062	0.284137056	-0.191128831	-0.411809221	-0.496812137	-0.668600007	-0.135260849	-0.018796195	-0.446379326	-0.142904148	-0.302112096	0.364672543	-0.276043419	-0.565765134	-0.001061024	0.173628534	-0.016703635
1368166_at	-0.116082669	-0.154329885	-0.055624661	0.207531036	-0.074073384	0.126643605	-0.120977873	-0.183352318	-0.211168052	0.090375657	-0.263677275	-0.038690111	-0.231597795	-0.328994724	-0.115943226	-0.069415657	-0.080037202	-0.04470262	0.07522003	0.208295744	0.123874741	-0.242888474	-0.148500076	0.042101475	0.024668299	-0.074909143	0.203835613	-0.18971235	-0.117491154	0.084222294	-0.209134734	0.204718461	0.235937069	0.021739185	-0.341730127	0.001554888	0.07063693	-0.149071854	0.161958407	0.022322454	-0.024808296	0.073800253	0.120184549	-0.064577149	-0.010775701	-0.280109528	0.042805303	0.100980316	0.039486116
1368167_at	0.559269351	0.924536114	0.373054613	-0.535441673	0.745748151	-0.373358411	-0.08087638	-0.194745725	-0.012934819	0.054760012	-0.257029452	-0.284219963	-0.168425669	-0.053012045	-0.068217951	0.664550442	-0.095582904	0.439454838	0.251252112	-0.213866389	0.086517567	0.173769793	-0.154239944	-0.022747812	0.085598634	0.256213402	0.12054591	-0.325804245	0.254208669	0.022795218	-0.296136112	0.066032362	-0.189190313	0.015490837	-0.152164389	0.29077726	0.408319766	0.187738683	0.069394246	0.080051359	-0.067763246	0.229557074	-0.64668475	0.277877292	-0.090792249	-0.146042787	-0.70207246	-0.211188896	-0.751834303
1368168_at	0.741058043	2.118612744	0.138595407	-0.577311325	-1.243065775	0.331070084	0.066239101	0.078313552	0.396559993	0.164669341	0.034850683	0.151506568	-0.528617891	-0.639536446	-0.07092932	-0.422272867	0.239279769	0.072888082	-0.749302649	0.042153518	0.084242634	-0.176733275	0.647003454	-0.0661903	-0.638559823	0.044521058	-0.089952486	-0.23634518	0.660146499	-0.21225278	0.278636112	-0.122069509	-0.268718072	-0.175354193	-0.610123796	1.517090128	1.118049689	2.708780212	0.016589872	-0.262455376	0.025435135	-0.559071297	0.256120987	0.229706909	-0.401130068	0.297150718	-0.524761705	-0.482413243	0.346256161
1368171_at	0.214632382	0.690445986	0.530515885	0.087963363	-0.663799315	0.652376403	2.007751967	-0.022709266	0.820437231	-0.163173792	1.194711719	0.229077723	-0.217236923	0.162155055	0.188354251	0.347754058	0.037842082	0.701123319	1.179787019	-0.34549583	-0.12541203	0.710757383	0.8404822	0.310651368	-0.166948042	0.340128941	0.679622577	1.235382965	-0.041664013	0.71637375	0.067691867	-0.20309556	0.213625166	1.071167394	0.873810793	0.820712973	0.273926876	0.700142584	0.451013988	0.046046721	0.600131196	0.187826432	0.041546001	1.242830088	1.201282901	0.657142633	-0.309303224	-0.076535613	0.153395783
1368172_a_at	0.097000537	0.410792654	0.547608816	-0.141937355	-0.68433066	0.607121205	1.792501371	-0.059433794	1.168704207	-0.170258379	1.440318646	0.197328792	-0.165355838	0.614401624	0.043659276	0.091751185	0.213087408	0.433732575	1.03294993	-0.266448276	-0.480507084	0.730406072	0.909107274	0.088187972	-0.227664027	0.267860707	0.468885663	0.991355381	0.032296699	0.443319398	0.238807209	-0.373896807	0.079954961	0.822084656	0.812407145	0.34906393	0.271199194	0.316235346	0.234472842	0.281437127	0.861616901	0.101796218	0.077576031	1.439250686	1.011751832	0.375609234	-0.138317011	0.179810466	0.252135646
1368174_at	0.199853768	0.095946956	-0.024185489	-0.329506873	-0.131156905	0.303780802	0.307861901	0.399146273	0.626225295	-0.550784766	1.129354032	0.170304497	-0.774958093	0.370927457	0.10092724	0.801907741	0.16921797	-0.35285721	0.541022961	-0.206445065	-0.165865521	0.506973318	0.210207871	0.338508149	-0.076489066	-0.535332575	-0.266778902	-0.024258054	0.42754295	-0.431560564	-0.283844488	0.670420282	-0.195645082	-0.245188533	-0.26691691	0.159435024	-0.691905332	-0.126422238	-0.237569267	0.314070484	-0.055639038	0.020039309	-0.032614636	0.31669777	0.096390965	-0.190179845	-0.472668836	0.555088002	-0.227925845
1368177_at	0.025851018	-0.151177898	-0.019114462	-0.148740386	-0.114023821	-0.098758149	-0.298689604	0.033164072	0.154566661	0.120483502	0.136556698	0.026588725	-0.153149036	0.044591584	-0.007520494	-0.22366475	0.169003917	0.06282203	-0.266477896	0.122932427	0.17421355	0.009566138	-0.689493833	0.468850634	0.283821229	-0.129529203	0.088702102	-0.068375703	-0.240726197	0.061337317	0.10071875	0.071641327	0.014277741	-0.194067143	-0.033120724	-0.023691701	-0.115883275	-0.182726967	0.753135244	0.016469849	-0.405055132	-0.170123365	-0.275426363	-0.02959197	0.003056333	-0.876447132	-0.016848776	-0.019591629	-0.261980354
1368183_at	0.049457775	0.147724224	0.143292771	-0.126106406	0.001203457	0.095069938	0.186300674	-0.084810341	-0.295156503	0.236869839	-0.527826969	0.01711688	0.064373973	-0.397462077	0.105107197	0.055182311	0.002251083	-0.111863982	0.0875447	0.152169026	-0.018203805	-0.177217128	0.332021835	0.186170895	0.202115337	-0.033374222	0.003785922	-0.249180168	0.109593868	0.330152506	-0.095835954	0.162488665	0.110103456	0.235774756	-0.322946864	-0.045136459	0.300813312	0.10347578	0.050974013	0.019467837	-0.176980817	0.065687431	0.009434157	-0.052976533	-0.15963863	0.272397852	-0.148550143	0.042400153	-0.085014314
1368186_a_at	0.272103835	0.329164443	0.011317707	0.108513559	0.082470778	-0.064218923	0.003183887	-0.106908272	-0.16722896	0.191360851	-0.046877816	-0.172756647	0.00469081	-0.367827948	-0.268243336	-0.193139871	0.226320804	0.366008623	-0.002051065	-0.036819431	0.326210437	-0.274517443	0.056614297	-0.066585074	-0.001871547	0.050754224	-0.006739347	-0.009081242	-0.013570623	-0.021844038	-0.195072615	-0.044469975	-0.072062329	-0.105672768	-0.086535313	0.004684905	-0.21721821	0.007629255	-0.109532464	0.103142317	0.185982097	0.352405255	-0.208151618	-0.05125244	-0.06519826	0.32886537	-0.248306668	-0.162414925	-0.409956988
1368187_at	0.851519839	2.700316672	1.023790955	1.248878322	1.041871414	-0.067580236	0.764311092	-0.089256482	0.201483387	-0.019887532	1.325268266	-0.033684202	-0.089474744	0.123767873	-0.224454946	0.178973464	-0.002722948	0.725256315	0.597449658	-0.166566736	0.096193725	0.181691116	0.223888291	0.154375042	0.16492534	0.052733685	0.02881786	3.003712935	0.269841866	0.203570144	-0.1153948	-0.207048891	0.146017975	0.081183042	0.578757158	1.37097107	0.688129955	2.702521987	0.555330602	0.080627908	2.038285097	1.470444474	0.156225342	0.608576814	2.014445918	0.200745011	0.339332558	0.142013432	0.448449245
1368188_at	-0.191573333	-0.138619534	-0.168148208	0.380099864	0.245944585	0.519610084	0.563165012	0.045038329	0.511403993	0.060730486	0.470002501	0.017209823	0.230519564	0.436269332	-0.1815179	-0.013343792	-0.107821392	0.06627747	-0.222852209	0.055693497	-0.154202051	-0.334631961	0.510023031	0.003967928	0.601875998	0.058626097	0.08965411	0.561793435	-0.169489204	0.496889825	0.175700178	-0.053505716	0.035858111	0.180980018	0.161603186	-0.084942127	0.066267868	0.102838218	0.756638678	-0.346544985	0.567185556	0.171897532	0.240742115	-0.18735806	0.562031985	0.353591103	0.426101253	0.038760768	0.281248474
1368189_at	-0.212119416	-0.550899982	-0.281292701	0.411902004	-0.843854477	0.106723541	0.041258019	0.14199712	0.351786676	-0.074593476	0.1191208	-0.045156218	0.020498965	-0.796890929	0.007544394	-0.099755635	-0.209977326	-0.079404545	-0.109791101	-0.443368776	0.078658731	0.376840135	-0.549310209	-0.022326052	-0.775074754	-0.203365581	0.182694182	-0.050809406	-0.258894034	0.071134451	0.0623384	-0.192932498	-0.211290883	0.346280429	-0.197963391	-0.189533288	0.02436623	-0.447216515	-0.033961531	-0.560809867	-0.744664296	-0.667380249	0.089473941	-0.151198767	0.263866445	-0.617258931	-0.495516202	-0.495152148	0.177029886
1368190_at	-0.68210014	-0.907619599	-0.145082012	-0.205223046	-0.010652761	0.610032229	0.45824563	0.24861948	-0.149329749	-0.81927398	0.600233588	0.143166362	0.265537102	1.267818486	0.079073211	-0.386861132	-0.594064675	0.77241801	0.054129376	0.023842705	-0.711457747	0.153127358	-1.310764186	0.289932639	0.49224235	0.378555482	0.285404118	0.609561127	1.800435643	-0.108402408	-0.235304126	0.14829676	0.164859473	0.029335359	0.088698907	0.113175713	-0.307789604	-1.026241516	0.306111303	-1.17841997	1.653668998	1.2978241	-0.376902188	-0.44389616	0.32197992	-0.987442962	0.079493229	-0.255590719	-0.491626438
1368191_a_at	0.186564859	0.066298982	-0.04132708	0.17709558	-0.151888839	-0.435633162	-0.751651398	-0.022693148	-0.284038313	-0.00469982	-0.837372086	-0.246880135	0.091327335	-0.787562334	-0.223092617	-0.349140519	0.081632139	-0.239071846	-0.311832156	0.159793751	0.05932748	-0.612018415	-0.5264479	0.262245169	-0.06275086	-0.257470781	-0.12895238	-0.380715429	-0.435505041	-0.105063421	-0.078661574	0.005679216	-0.080655754	0.258500418	-0.268111785	-0.241657793	0.033449793	-0.093616208	0.238555524	0.030965859	-0.524104542	-0.458267054	-0.122273638	-0.136219752	-0.114830328	-0.431389297	0.084441202	0.268810794	-0.092497851
1368192_at	0.123609729	0.774117164	0.371915737	0.226214883	-0.02530499	-0.258618249	-0.240764575	-0.25767302	-0.255941473	0.038849392	-0.237482048	-0.262631016	0.017105639	-0.081435956	0.142663372	0.266597423	0.059498875	0.120202816	-0.039024144	-0.065647232	-0.107501991	-0.08583653	-0.083531221	0.036800873	-0.225164155	-0.085800638	0.111731728	-0.072406212	-0.1419604	-0.197689056	0.039405114	-0.344294545	0.075038729	-0.07099707	0.014003143	-0.04814648	-0.168666926	0.171262233	-0.010039244	0.100850185	-0.10091788	-0.119938819	-0.417185382	-0.18884458	-0.298557717	-0.15603185	-0.060273009	0.206195307	-0.282976158
1368193_at	-0.555944468	-0.58861051	-0.440061793	-0.302342347	-0.168491555	0.126684897	0.280714166	-0.010015502	0.153595	0.106068439	0.269544278	0.173790281	0.213580278	0.289438259	-0.060566325	-0.337505543	0.182208279	0.136537111	0.403542449	0.314543356	-0.411640714	0.253219714	-0.240228052	0.04249396	0.255688737	-0.007408871	0.128426497	-0.607484029	-0.188301003	0.179421729	0.006562504	0.338494779	0.194098899	0.157024407	0.196894157	-0.083862515	-0.150371569	-0.050756716	0.503827373	0.268675795	0.015797472	0.016261528	-0.398820389	0.521558202	-0.558614263	0.129252314	0.125156809	0.307766706	-0.185858348
1368194_at	-0.054172226	0.208563237	0.145593237	-0.051444331	-0.027928959	0.258589886	0.161601926	-0.014034179	0.148824193	-0.19318149	0.002105059	0.213866624	-0.141587775	0.207076139	0.062539531	0.050936516	0.024286599	0.043194741	0.013708967	0.103722655	-0.394664376	0.092033135	0.33917626	-0.027979887	0.011136801	-0.010649211	0.004042272	0.116592626	0.069565161	-0.003592402	0.084262273	0.093011574	0.15187631	0.177678915	0.119716569	0.324405748	0.397642038	0.591297501	0.054499153	-0.016257777	0.225621097	0.198516657	-0.104981803	0.298725526	0.085135041	0.648527908	0.213918858	0.088967038	0.218645764
1368195_at	-0.548463576	-1.227755374	-0.225757925	-0.055485033	-0.464648285	-1.137405099	-0.926395952	0.455753996	0.085959405	-0.13036792	0.010695126	0.423806586	0.840650942	-0.286004855	0.250970546	-0.120127442	-0.837364764	-0.035910261	-0.337537614	-0.50149806	-0.622379395	0.022183105	1.147210002	-0.196000398	0.776715752	0.198657683	0.114755854	0.077843196	-0.639627788	0.127753988	0.057353623	-0.05528925	0.415133287	0.4779923	0.108871038	-0.545005787	0.437308889	-0.2205389	0.003870084	-0.686825596	0.001431768	-0.284877924	-0.099294546	-0.577816114	-0.284926692	1.343090604	-0.129813149	0.105789353	0.583748831
1368200_at	0.24688759	0.379184883	-0.09704383	-0.319930208	-0.31915087	-0.062222299	-0.386765653	0.05070316	-0.032179001	0.079178957	-0.532408007	-0.202808772	-0.399891345	-0.603727198	-0.087162742	-0.023135671	0.469530593	0.243130498	-0.241517988	-0.170051195	-0.073937441	-0.126215258	-0.251451551	-0.09024262	-0.155786497	0.173442408	-0.067840692	-0.7423863	0.04089437	-0.072602538	0.056866195	-0.201181788	0.05103429	0.026784784	-0.420001649	0.038772825	0.019928431	0.464958365	-0.185825119	0.274628428	-0.434372834	0.025395442	-0.216484749	0.197048274	-0.498700801	-0.124285979	-0.315912673	0.105370582	-0.09147409
1368201_at	0.085118948	0.303131099	0.197521951	-0.372955376	0.66889922	0.069333709	0.05935705	-0.053661922	-0.218279774	-0.133999927	-0.179562483	-0.050054384	-0.051754329	-0.039309982	0.047490735	0.07482899	0.13872313	-0.131353559	0.023401799	-0.011868996	-0.050628724	-0.209415154	-0.095319973	-0.096576411	-0.098134676	-0.136681596	-0.043504732	-0.323897981	0.143659876	0.029240283	0.089769502	0.104091014	-0.01169494	0.075907178	-0.346502158	-0.135506203	0.018983089	-0.076390493	-0.335787945	0.412143685	-0.247264658	-0.029776701	0.006545003	0.441981377	-0.303069414	-0.046084148	-0.16269671	0.400762356	-0.224697726
1368203_at	0.004791466	-0.29081508	0.462131897	0.843571627	0.43474129	0.515874984	0.557494367	-0.033348708	0.160746249	0.29095379	0.115501997	-0.322869299	-0.461719532	-0.400106341	-0.077615782	-0.418286621	0.317373987	0.672564479	0.854896079	0.421873281	-0.137951148	-0.450581504	0.185545457	0.261383882	0.746157808	0.313415826	0.57566043	0.189170595	0.20881066	0.455712146	-0.365952933	0.521558587	0.599275265	0.498762444	0.215632793	0.205660983	0.173991521	-0.086182564	0.794542773	0.256508961	-0.291692201	0.266349787	-0.531100348	0.542141968	0.345194239	0.682562315	0.144269767	-0.012223467	-0.495215932
1368204_at	-0.085906195	0.286801302	0.178393525	-0.008052875	0.021647976	-0.161041104	-0.327265045	-0.130303036	-0.197655136	-0.020429399	-0.026358186	0.084742827	-0.244421832	-0.027220278	0.14776004	-0.047252149	0.195838429	-0.042489409	-0.402142745	0.290630355	0.193472807	-0.284963504	-0.395151237	-0.197900506	-0.358245724	-0.105357756	0.192174146	-0.088608063	-0.138313378	-0.275332804	0.396422275	-0.07525064	-0.024361417	-0.229262806	-0.308380504	0.254479747	0.293062894	0.14495849	-0.259715873	0.141035746	0.029963947	0.196639434	-0.187932151	0.24239028	-0.219347269	-0.478658251	-0.019588885	0.261302345	-0.085107346
1368205_at	0.368967529	2.044136174	-0.285063831	0.542576438	0.494841034	-0.254258366	-0.254978951	-0.101918013	0.041900843	-0.124372799	0.114427803	-0.43942377	-0.234227076	0.028980999	0.068738984	-0.105430383	-0.001868417	1.080215197	-0.222608711	-0.15047044	0.12038198	-0.145976881	-0.284771602	-0.275300856	0.327789344	0.215474651	-0.00942476	0.162012908	-0.242346537	-0.095665378	-0.531435575	0.380576097	0.309643585	0.22551971	-0.180059313	0.253388781	-0.291734619	0.299636254	-0.272720912	-0.214860201	0.269916716	-0.068889706	-0.195602048	0.079387623	0.040869453	-0.221676159	-0.421845679	-0.254833741	-0.262787134
1368207_at	0.310944438	0.894496898	0.41055833	-0.124904516	0.60989827	0.000618412	0.001075996	-0.224324562	0.015813702	-0.055756678	-0.259373719	-0.030865248	-0.192452467	-0.033685776	-0.059314132	0.18862092	0.119125193	0.580283673	-0.238915158	-0.035883819	-0.12605975	-0.063332098	-0.158684036	0.066222172	-0.113612279	0.194531149	0.112137269	-0.41730209	0.143076505	-0.037881203	-0.213901038	-0.02605382	0.189739124	-0.024962796	-0.249455702	0.317315686	0.265354365	0.942144847	-0.1867613	0.321918476	0.634925691	0.570368189	-0.265905464	0.442640679	-0.384497339	-0.133525552	-0.538660537	0.199930139	-0.572856369
1368208_at	-0.306310777	-0.461260702	-0.565408268	-2.000155979	-0.246720302	0.099740364	-0.823630247	0.046499052	-0.043285974	0.118965494	-0.416713456	-0.098838705	-0.102571365	-0.72174037	0.062449362	0.010505117	-0.096939927	-0.436456787	-0.090717707	-0.010975639	0.036153777	-0.234515437	-0.159122289	0.12203934	-0.189076397	-0.223338682	-0.017384535	-0.405643552	-0.13246893	0.240003844	-0.234203227	0.13066213	-0.193573981	-0.103838218	-0.013957798	-0.567127333	-0.623648125	-1.26408577	-0.191384726	0.052144223	-0.907737955	-0.303871742	0.083165581	-0.177059871	-0.364585711	-0.330042192	-0.056973445	0.653926327	-0.415283547
1368210_at	0.073143201	0.517662661	0.027592467	0.264091692	0.278416246	0.022898483	0.194061028	0.014041503	0.207187508	0.174589118	0.140920543	-0.081545339	0.170026987	0.115342291	-0.189802921	-0.062786662	-0.167019774	0.20123601	0.192007206	-0.013922656	0.177003504	0.056855044	0.206665353	-0.007079591	0.09541637	0.159098124	-0.008624511	0.209477332	-0.052189478	0.018177898	-0.125469117	0.110194837	-0.044180954	-0.164998847	0.267353807	0.257082995	-0.109340377	0.501089822	0.11392557	-0.045031843	0.236741083	-0.006298062	0.107763773	-0.292289647	0.469312184	0.242720183	-0.040060338	-0.199891725	0.101149921
1368213_at	-0.146920375	-0.25922539	0.637183176	0.445905634	0.274298919	-0.056475065	0.606079488	-0.103282032	0.223495862	0.098058391	-0.167533966	-0.264654221	-0.253887299	-0.182056678	0.023148154	0.344669976	-0.208679947	0.268279878	1.15151784	0.543443112	-0.476871264	-0.259058357	0.152403542	0.332206309	0.783855105	0.361052127	0.674220714	0.255805978	0.136255002	0.466260261	-0.252700465	0.557315963	0.543082595	0.455285136	0.483215772	0.758520299	0.800983596	0.325647759	0.585158151	-0.075686553	-0.386609447	0.312970248	-0.568414128	0.161855352	0.235382634	0.835302161	0.590566455	-0.154973113	0.136708902
1368218_at	-0.011910563	0.082836189	0.41718177	0.029776192	0.15565151	0.162213462	0.302896387	0.150045013	-0.071006163	-0.059246303	-0.198989103	0.132111785	-0.290919551	-0.176116679	-0.07247679	-0.082554746	0.308873678	-0.044460652	0.10980855	0.353972024	-0.014035549	-0.285264809	0.19767392	0.045392489	0.02038938	0.003601508	-0.033290233	-0.212393275	0.062899831	0.166511806	0.137055021	0.025678995	0.137481163	0.366728018	-0.218540515	0.215865772	0.295991774	-0.027399756	0.222684555	0.136530122	-0.230025807	0.135536891	-0.11809899	0.480685101	-0.073466117	0.341850263	0.052359691	0.125638157	-0.216212984
1368219_at	0.034889851	-0.23117391	0.141786437	-0.468605208	-0.182900138	0.299872475	0.491039273	-0.070502334	-0.0758684	0.070157382	-0.259489373	-0.029149381	-0.020969168	-0.128440489	-0.052707274	-0.206388632	0.089514269	-0.086133418	0.284013085	0.298751463	-0.280517401	-0.176328453	-0.276762094	0.022256892	0.182432332	-0.123469958	0.049810801	-0.17265441	0.076624195	0.1279647	-0.049482977	0.06770335	0.02767915	0.209242157	-0.02583033	-0.098202388	-0.01398606	-0.201909045	-0.045461687	-0.181949622	0.192220547	-0.057671209	-0.111110176	0.29824122	-0.184631916	-0.049671436	0.0973878	-0.118888999	0.000356654
1368221_at	-0.019657344	0.303121202	0.010434945	-0.576467712	-0.099140751	-0.080484315	-0.270694324	0.02208641	-0.37589896	0.036681274	-0.364274964	0.001920028	-0.113848335	-0.254226181	-0.042559191	-0.140473415	0.226566011	-0.187957341	-0.131862239	0.156281755	0.013298947	-0.216771958	0.050384152	0.019762753	-0.049017461	-0.055976349	-0.178690121	-0.55702805	0.141764783	-0.171887759	0.005862673	-0.092917314	-0.12231411	-0.136481604	-0.535273567	-0.427943798	-0.13652919	-0.108653358	-0.176593396	0.198682408	-0.457920553	-0.032183289	0.095104202	-0.061260624	-0.286141875	0.024848622	-0.102846591	0.372143414	-0.308020937
1368222_at	0.040892771	0.287580558	0.4197974	-0.099798984	-0.036660679	0.069379313	-0.191899953	0.03463374	-0.282697368	-0.032308323	-0.301619574	-0.028706737	-0.194030259	-0.450400425	-0.008140865	-0.148991517	0.164012758	-0.022035498	-0.092116365	0.167205149	-0.068399797	-0.19692451	0.077848424	-0.03601437	0.071131305	-0.101480135	0.111372428	-0.183701844	0.143885325	-0.056120475	0.181031873	-0.08552226	0.023242809	0.073376535	-0.461085222	-0.111897429	0.158201271	-0.16905406	-0.132175816	-0.02920943	-0.191508834	0.124073101	-0.046595328	0.020497916	-0.3597907	0.084912069	-0.026714736	0.098373565	-0.163577167
1368223_at	0.806472915	2.610250772	0.30221939	-0.025069472	-0.221462494	-0.308965924	-0.620679294	0.546967435	1.137930451	0.120644136	0.355676011	-0.209045667	-0.700953533	-0.092283588	-0.021316722	0.353958746	-0.73794243	0.889035959	-0.541517123	0.213953413	0.161372129	0.820725483	0.571364338	-0.132858811	-0.581973769	0.466923721	0.11077435	0.053960989	0.714495163	-0.731111117	0.222821971	-0.254042027	-0.011112789	-0.816889177	-0.452762793	1.367325855	0.46280916	1.839287847	-0.346904688	0.007258628	-0.530306388	-0.96956702	0.583181706	0.295786573	-0.19320968	-0.127066314	-0.324100623	-0.250843765	0.727822291
1368224_at	1.829751891	3.241490727	0.924188766	0.801305398	3.531155641	-0.659644115	0.480634132	-0.283855569	0.065122498	-0.657965679	-0.622180435	-0.351114797	-0.798972578	0.412400146	0.531516936	1.048324803	-0.588400211	-0.729504401	-0.434712326	0.050860137	-0.479482606	0.445202974	-0.058284543	-0.429412106	0.381005313	0.481970801	-0.407268905	-0.326131691	-0.532473839	0.407976301	-0.546083391	1.209104453	-0.109588052	0.975203145	-1.005592489	1.880832961	1.03755263	0.717957531	-0.678765505	0.450124556	1.163477147	0.094837256	0.188697541	0.401484262	-0.130277094	-0.416776881	-0.804595661	0.019497843	0.288457321
1368226_at	0.058853372	0.160248402	0.388108549	0.699380387	-0.152138029	-0.002307008	-0.146288786	-0.096726442	0.142936583	0.124763192	0.548848297	0.184958734	-0.202823526	0.074809483	-0.160826688	-0.016046178	0.004916331	0.011899948	-0.237654539	0.232493142	0.241656019	-0.036536277	-0.338212123	0.300020343	-0.360467242	0.053060037	0.042463043	0.813752935	0.128362173	0.047573904	0.244826548	-0.160934848	0.051793721	0.163031009	0.108462892	0.024360711	0.332270718	0.250604571	0.220237554	-0.257001501	0.38620958	0.092482818	-0.057291523	0.548416381	0.534143894	-0.322627724	0.368233369	0.225547511	0.041807103
1368231_at	0.084288065	0.008533342	-0.011023502	0.060370731	-0.089775511	-0.160993619	-0.127637015	-0.030684174	-0.089979096	0.064630162	-0.071518748	-0.157207529	-0.075133627	-0.257735941	-0.095302556	-0.101622146	0.215794037	0.101620671	0.142936968	-0.040609301	0.328811124	-0.148783248	1.155014698	-0.063877462	-0.061845627	0.072126023	-0.084668635	0.130018881	-0.123858732	0.097319111	-0.262737199	0.008416741	-0.058643866	-0.238138907	-0.16186058	-0.134838954	-0.324733095	-0.251341803	-0.215981189	-0.001106669	-0.0815164	0.083748615	-0.441433191	-0.290154483	0.054239887	1.731506378	-0.068775802	-0.088375343	-0.211789186
1368234_at	-0.110948626	-0.157125874	-0.159131444	-1.188141657	-0.593837616	-0.016224036	-0.384724628	-0.363812143	-0.242053337	0.142465515	-0.253360251	0.024071203	-0.343574392	-0.742855998	-0.081501463	0.02002124	0.284255959	-0.162282528	0.076709252	0.062911732	0.269081219	-0.058753784	-1.913236093	0.127752803	-0.397105872	0.018854764	-0.129707016	-0.429074952	0.228637007	-0.136498179	-0.124337715	0.674370268	-0.070482515	-0.064930007	0.045116313	-0.133210756	-0.651930295	-1.521106806	-0.304688683	0.128857428	-0.879091551	-0.403892287	0.057428933	0.407460444	-0.091684414	-1.859003686	-0.260733456	0.429393226	-0.611273197
1368237_at	0.040775569	-0.055715005	-0.383757831	-0.406942232	0.064748462	-0.133485543	-0.096636796	0.017376805	0.189107484	0.096253346	0.175183311	-0.218996148	0.17805492	-0.215807964	-0.094989799	0.049322688	-0.33455051	0.194395104	0.05586326	-0.088512054	0.145976701	0.006371975	0.003954957	0.141441879	0.183008894	0.059224034	-0.0336928	0.261964844	-0.227908428	0.060667782	0.024834566	-0.01311958	-0.001210518	-0.103114371	0.190701398	0.019394202	-0.196982728	-0.33034669	-0.145048176	-0.050146803	-0.058863198	-0.086692712	-0.121942451	-0.575087819	0.218172615	0.146724361	-0.021109336	-0.193740347	-0.065225414
1368239_at	0.27060634	-0.142784588	0.033034231	-0.081240503	0.057389671	-0.216957284	-0.056449893	-0.030051867	-0.124409495	-0.01518775	0.014952775	-0.068209302	-0.123709459	-0.129763322	-0.379971558	-0.099128399	-0.327786372	-0.01891121	-0.067429623	-0.055495893	-0.174268047	-0.634378871	-0.143287133	-0.241396458	0.155262878	-0.148857637	-0.07541019	-0.38460114	-0.38109592	0.088136458	-0.210271066	-0.275344746	-0.138509368	-0.085455498	-0.076993906	-0.236850315	-0.132204307	-0.212441704	-0.153593351	-0.204168978	-0.099858414	-0.021885708	-0.225883293	-0.54066442	-0.100275895	-0.034826382	0.039615797	-0.198900677	-0.265667523
1368240_a_at	0.032092299	0.478229071	0.448910033	0.267868323	-0.006192991	-0.278611256	-0.280779055	0.159338246	-0.095349464	-0.161085404	-0.29548212	-0.022344334	-0.016346057	-0.263390203	0.010444163	0.195769674	0.092215153	0.332813186	-0.095356618	0.0741582	-0.165505188	-0.0591549	-0.11994163	-0.002412091	0.100811353	-0.012084985	0.067281105	-0.348883201	-0.100526863	-0.217892944	-0.045312346	-0.082265579	0.023371076	-0.082779648	-0.273973613	-0.125471929	-0.028993326	0.010999418	-0.137611121	-0.04934525	0.327829755	0.740715065	-0.319821851	0.067270054	-0.060127121	-0.158556646	-0.217294383	-0.10959815	-0.345990446
1368242_at	0.162270263	0.023805071	0.236931091	-0.33751805	0.030074433	0.065404655	0.169490165	0.032694929	-0.291830317	0.065657417	-0.422392697	-0.129459807	-0.033271114	-0.06129845	-0.160348878	-0.020922062	-0.105128577	0.009301088	-0.100596041	-0.020773268	-0.340984302	-0.192557271	-0.56646166	-0.263324628	0.193702196	-0.087091841	-0.076772363	-0.221169458	-0.065171825	-0.079198352	-0.071849977	-0.173282377	-0.156906046	0.090252013	-0.136025005	-0.137823792	0.119789817	-0.027800885	-0.044728013	-0.203082596	-0.193689599	-0.089747555	-0.125058224	-0.037866337	-0.320641582	-0.479807489	0.165001903	0.046362379	-0.162551986
1368243_at	-0.027278165	-0.28147964	-0.094833161	0.222249038	-0.069960318	-0.225467502	-0.190343704	0.011933315	0.118689395	0.005680942	0.757042764	-0.154180228	0.005944174	-0.189747776	-0.128544762	-0.049491343	-0.191938516	-0.065295813	-0.102499787	0.28574838	0.275604957	0.004519034	-0.228650575	0.079183662	-0.05330848	-0.099438402	-0.013914352	0.160843189	-0.155884432	-0.107417365	-0.077297595	0.123680827	0.01995719	0.093709501	0.305987797	0.234530926	-0.161015865	-0.18665203	0.156172318	0.040933949	0.033756453	-0.180605195	-0.137026102	-0.229517724	0.12155729	-0.258249395	0.008567803	0.25827806	0.001385705
1368245_at	-0.331760313	-0.429286321	0.26531825	-0.212902187	-0.26102161	0.628409277	0.53378936	0.0314229	0.07009792	0.23793544	0.210166858	0.09054276	0.435578796	0.07635939	0.354293078	0.333349556	0.138146615	0.021667512	0.490223775	-0.297152829	-0.128658682	-0.100339809	-0.25850691	0.059891297	0.244138108	0.263482427	0.131663223	-0.21484014	0.024512439	0.37009837	-0.119416667	0.316281519	0.013656007	0.510160497	0.062482969	0.152125664	-0.409129625	-0.750592429	0.344677527	-0.314701255	0.669318781	-0.149044373	-0.058578157	0.615183709	-0.123950015	0.054410861	-0.084925448	0.221929669	-0.222715489
1368246_at	0.274116344	0.360746894	0.26349776	0.097140724	0.175434461	0.252744302	0.185924043	-0.259964738	-0.447181283	0.118983363	-0.31613936	-0.280328805	-0.509179261	-0.569592685	-0.022272534	-0.186013642	0.447436842	-0.199859126	0.083404225	0.438585309	0.143613707	-0.523057797	0.004726273	0.039644481	-0.212241489	-0.052152632	-0.230537772	-0.261137514	0.122800627	-0.161977467	-0.165518631	0.178943121	0.125931226	-0.012687741	-0.39812568	0.217775604	0.054303679	0.282449059	-0.032639942	0.076241126	-0.240102521	0.138286131	-0.342377631	0.410231164	-0.095282491	0.159460668	-0.000879428	0.325327052	-0.586000319
1368248_at	-0.201534208	-0.309797695	0.032440031	-0.214691122	-0.074934877	0.212259485	0.296445153	-0.074825127	-0.036098869	-0.034849248	0.13381043	0.058385233	-0.177049247	-0.279480126	0.017255931	-0.105294647	0.087780973	-0.037276524	0.104434908	0.114061854	0.156138639	-0.046940674	-0.363974541	0.140076543	-0.015916397	-0.054990292	0.244249978	-0.241374558	0.225919254	0.08835871	-0.150091728	0.1293453	0.16151126	0.097600036	-0.065184414	-0.06437387	-0.083936415	-0.393911167	0.274800252	0.070044229	-0.324274368	-0.129989114	-0.113641414	0.426028904	-0.185007851	-0.576525132	-0.156427829	-0.00165531	-0.135715168
1368249_at	-0.514006457	-0.692169416	-0.007390334	0.150040983	0.217233329	0.699840728	0.703879603	-0.183328979	0.097289793	0.347096223	0.330513456	0.061729097	-0.152729398	0.101656051	-0.002612954	-0.333096284	0.204241562	0.235314877	0.144016287	0.249077886	-0.085539236	0.173685475	0.087503207	0.450453814	0.565812441	0.291769335	0.084973995	-0.140720343	0.295716041	0.539904357	0.061401439	0.084108791	0.316140484	0.635224461	0.319781079	-0.169802312	0.313622745	0.022295531	0.815910629	0.357767434	-0.209805533	0.251214955	0.110617272	0.401992626	-0.183215207	0.312527227	0.47262012	0.734191376	-0.107775473
1368250_at	0.340345414	1.06255273	0.16333034	0.217589209	-0.079783893	-0.063364564	-0.228564063	-0.015984363	-0.117873323	-0.097208682	0.207000828	0.242948054	0.139190478	0.154460257	0.077089147	0.2244663	0.137926158	-0.259817054	-0.307372231	-0.076017867	0.388490396	0.058357899	-0.144022348	-0.151646541	-0.455654811	-0.293045562	-0.223484332	0.279277376	0.255536926	-0.180034648	0.092557398	0.015068649	0.123999821	-0.074744145	-0.1023058	0.334663928	0.461871049	1.03939963	-0.269386219	0.020985305	0.156544429	-0.129485761	0.025363414	0.149878019	-0.049569381	0.16491638	0.061076619	0.123511295	-0.01734016
1368251_at	0.252803	0.345432994	0.466899963	0.438487944	0.605280503	0.191406562	0.13022223	-0.111816224	0.319587113	-0.094115142	-0.02605086	-0.098854274	-0.190202596	-0.286861231	-0.164051801	0.015011523	0.022042113	0.238154164	0.254388992	-0.208133809	0.008804535	-0.444226607	-0.421993999	0.196603666	-0.119920035	0.098678915	0.208654286	-0.341823025	0.370580511	0.112850125	-0.132276148	0.11752384	0.321253467	-0.100595618	-0.342407016	0.579975047	0.501464597	0.575901317	-0.065074334	0.281843297	0.042930054	-0.108125071	-0.30670034	0.194195447	-0.17836619	-0.006747686	-0.378075277	-0.012864392	-0.340186695
1368253_at	-0.016324994	-0.232838535	0.079271859	-0.477295321	0.080274407	0.468880534	0.503822736	-0.075467276	-0.213958445	0.09123579	-0.101387377	-0.078550077	-0.158516762	0.190318495	-0.043514482	0.085215724	-0.008912954	0.073784173	0.289670288	-0.020357657	0.074692854	-0.281995956	-1.126137323	0.136458077	0.002020298	-0.063806415	-0.012742629	-0.074854998	-0.2242124	0.058322377	-0.192237724	0.00402275	0.040576819	0.14857257	0.212420283	-0.118125405	-0.127331832	-0.346139087	0.231121425	-0.257490075	0.297649141	-0.017925978	-0.096499794	0.272287865	0.275826046	-0.742734883	0.201104132	-0.099861156	0.179039731
1368254_a_at	0.065892033	0.066863705	-0.10153433	0.071872808	-0.233147516	0.20361808	0.122051213	0.003558007	1.079832399	-0.243563552	0.654365225	0.37917229	-0.489003644	0.002651276	-0.02743339	-0.260433561	0.554412397	0.45345681	0.189233253	-0.184773742	0.348518691	0.520228054	0.188966961	0.22515302	-0.353878164	0.14495683	0.26824621	0.316392141	0.653787645	-0.02916618	-0.132364207	0.100264125	-0.09146652	0.069002801	0.474665717	0.944501702	0.180022188	0.929632467	0.229219584	0.143262062	0.059315163	-0.026693485	0.160489304	0.666621152	0.121562542	0.306416171	-0.261636074	0.17655617	0.566174234
1368256_at	0.129876324	0.317508089	-0.042029908	-0.299216373	-0.184529335	-0.112805112	-0.317472506	0.181106917	-0.094613639	-0.149997085	0.195729171	0.22506723	-0.01536738	0.029233742	0.102216139	0.262523143	0.296465787	-0.275340366	-0.221147319	-0.10002942	-0.160085218	0.202421806	0.101271373	0.133937668	-0.116688908	-0.154656411	-0.095897044	-0.235243356	-0.087037033	-0.144921219	0.114808168	-0.25274116	0.131771397	-0.006185478	-0.276198559	-0.114763757	-0.080202774	0.065642716	-0.084990158	0.023139204	0.109492859	0.333126723	0.373047201	-0.034602924	-0.099736099	0.026511779	0.056754776	-0.00582447	0.121412475
1368258_at	0.35079769	0.222795951	0.096673201	0.398851247	-0.615094049	-0.412150342	-0.455953584	0.003531852	-0.132285365	-0.121140377	-0.241763459	-0.079277694	-0.093444759	-0.485320414	0.149304755	0.111249531	-0.059523484	-0.185638539	-0.482755552	-0.002948448	0.325982369	-0.359317012	0.062395863	0.038749394	-0.248827108	0.010311705	-0.192565155	-0.314416322	-0.388807929	-0.226810908	-0.222080345	-0.114858356	-0.184214632	-0.488361525	-0.235715961	-0.196511573	-0.449924354	-0.379236395	-0.376601565	-0.081773362	-0.241195983	-0.244352695	-0.357252149	-0.460166816	-0.049926935	0.088747482	-0.285787332	0.16929158	-0.085750512
1368259_at	0.012643042	0.4738541	0.496051854	-0.40199682	1.174610678	-0.086774258	0.557841868	-0.443590995	0.031501861	-0.274752645	-0.221650991	-0.084240676	-0.843360406	-0.09911633	0.049275813	0.913077666	0.390243233	0.068931294	0.225283238	-0.073144658	0.953245467	-0.309187283	0.414808301	-0.357912973	-0.111154044	-0.114478787	0.228748623	-0.100806252	0.680785172	0.006338997	-0.313284454	0.917690361	0.114188242	0.001572577	-0.182121061	-0.075945967	-0.216418194	-0.276224634	0.11755365	0.836134313	-0.305642268	-0.147094768	0.104758907	0.606762432	-0.167323429	-0.179233561	-0.502075199	0.385712016	-0.020463993
1368260_at	0.57678738	0.554703107	0.132766086	0.567166423	-0.080344945	-1.08248637	-0.973541541	0.000546008	-0.764896908	0.065470176	-0.221663182	0.22569857	-0.192349333	-0.144912006	0.245477192	-0.121941695	-0.323673975	-0.084554312	-0.584005126	-0.350803064	0.310693423	-0.313281302	-0.677850016	-0.439383502	-0.750980186	-0.39210725	0.285433961	-0.071444633	-0.423041157	-0.809736228	0.360797136	-0.435801023	-0.416514517	-0.959343101	-0.808961979	-0.678194895	0.144379418	-0.046340586	-0.962004717	-0.334885807	0.349020497	0.241200932	-0.327907687	-0.300752763	-0.008401976	-0.546545795	-0.379687868	0.036504834	-0.328314489
1368262_at	-0.220130356	-0.102530899	0.054667146	-0.22983852	0.02637475	0.127136928	-0.004038294	0.054522926	0.085844607	-0.227516026	-0.14564137	-0.024169262	-0.161771528	0.094576232	-0.16252505	0.04365277	0.222755484	-0.081999695	-0.109300018	0.158596808	-0.222543944	-0.030532501	-0.21396583	-0.094637661	0.116582544	-0.039095444	0.081699227	-0.224569305	0.198367183	-0.019747385	0.069073395	-0.240478452	0.113938764	0.083882782	-0.096462554	-0.15365492	0.054652733	-0.044310669	0.001033058	0.120785324	-0.097513921	-0.030856092	0.105264512	0.06277786	0.075480516	-0.458261895	0.04975118	0.276278512	-0.11841426
1368264_at	0.069642004	0.104495313	0.276502913	0.25294748	0.158096788	0.2721528	0.285982298	-0.125325861	-0.074462756	0.116818858	-0.148509642	-0.125855975	-0.243227593	-0.43892299	-0.073764384	0.267955446	-0.087680582	-0.050706274	0.179123163	0.269003359	0.048598333	-0.397473783	-0.048386611	0.358945842	0.106499845	-0.043754836	0.122745876	-0.23341757	0.107044479	0.23295279	-0.118712149	0.093910381	0.076200149	0.178818296	-0.161863041	0.117967794	0.414003678	0.110089827	0.320026836	-0.045575716	-0.522261109	0.015321805	-0.241805366	0.089392035	0.01651067	0.213131012	-0.018412949	-0.060532177	-0.369749719
1368265_at	-0.296918756	-0.112465979	0.019438968	-0.224750597	0.073884513	0.281333582	0.189594588	-0.146006624	0.095978413	0.019430682	-0.294979498	0.12712656	-0.029198968	0.178121825	-0.020827572	0.004689291	-0.028323831	0.029041577	-0.040556493	0.234140995	-0.101484449	-0.147900222	-0.481065714	0.227855633	-0.054392759	-0.105270837	-0.042668254	0.124589169	-0.152223379	-0.028876027	-0.073375365	0.144964371	0.036063101	0.256143418	0.286826857	0.001443224	-0.020833555	-0.263838296	0.177887318	-0.160841337	0.051103756	-0.055555403	0.041505503	0.365781016	-0.028626255	-0.305392527	0.312991566	0.044444934	0.159877857
1368266_at	0.147991284	0.085111324	0.246092468	-0.01090717	0.123098693	-0.540905408	-0.702070479	-0.067538344	-0.508107461	-0.408972244	-0.279502363	-0.138847817	-0.089008535	-0.029879154	0.139664916	-0.292667944	-0.179018877	-0.570857345	-0.469048137	0.135996974	0.304715516	-0.245944013	-0.507995392	-0.340354286	-0.316874174	-0.679625571	-0.241035855	-0.30292819	-0.293141949	-0.613715845	-0.397872468	0.429646337	-0.266118962	-0.127932878	-0.455684031	-0.27126251	-0.586160085	-0.782566245	-0.54990422	-0.240455387	-0.22075846	-0.149593517	-0.596603737	-0.010323966	-0.447304377	-0.783926448	-0.689017018	-0.062473858	-0.894250462
1368270_at	-0.609349674	0.97715036	0.259050535	1.142185457	0.170166637	-0.684144012	-0.690361326	0.327526968	-0.220003814	-0.096939428	-0.872422274	-0.174783368	0.390346079	-0.6786613	-0.297670077	-1.019016838	0.474366708	0.585306882	0.236724951	0.0466764	-0.487410542	-0.422777825	-0.185028067	-0.000267778	-0.458029942	0.275877261	-0.258315037	-0.914078442	-0.144207303	0.070188504	-0.301510103	-0.027376762	0.862059432	0.33587717	-0.241082464	0.609252332	0.858293913	-0.344339088	0.889650419	0.08211536	0.853553265	0.89773125	0.073275802	0.747789805	-0.318891669	-0.627599304	-0.635872357	-0.262902499	1.238959995
1368271_a_at	0.003302946	1.064614635	-0.069340986	-1.145312044	2.521353885	-0.38165994	0.043501767	-0.423062191	-0.087795474	-0.328197014	-0.323658627	0.253544137	0.153878995	1.347155969	0.354752275	1.744019183	-0.001046385	-0.809255885	0.703706326	-0.207981671	-0.337180155	1.737401775	-0.134536281	0.285404249	0.658581267	-0.266393882	0.295067307	-0.179055566	0.459745815	-0.136717843	0.409928396	0.081403859	-0.662730435	-0.140643722	-0.247727427	0.412162402	1.667920522	-0.70602354	1.302680406	-0.797398322	-0.205700105	0.126837631	0.550876973	0.679770106	-0.034010154	-0.857030653	-0.157819027	-0.031894902	-0.692147913
1368272_at	-0.345536585	-0.393471185	0.065340029	0.296509761	-0.044765411	-0.2070013	0.38941435	0.198087177	0.211187385	-0.121523726	0.463427949	0.097904597	0.029632917	0.228189335	0.118374947	0.034225347	-0.620809208	0.184514268	0.207265174	-0.190445874	-0.298854391	0.187877106	-0.194754242	-0.198692186	-0.076445295	-0.137033716	0.075708251	0.25894019	0.066220555	0.056554885	0.024822329	0.301934448	-0.139697319	0.302041054	0.358023572	0.012786456	0.039227828	-0.428347196	0.068327485	-0.151977786	-0.030143992	-0.121432395	0.12418191	-0.346693681	0.229498881	-0.156849832	0.383370421	-0.376660932	0.14769261
1368273_at	-0.019561431	-0.060043982	-0.023894989	0.222343177	-0.280532686	0.074160734	0.228692628	0.14507809	0.140828587	-0.134685075	0.047819478	0.191948663	-0.001143211	-0.331358094	0.123607378	-0.024790259	-0.169779107	0.133262898	-0.020332121	0.028394273	-0.028922436	0.405709472	-0.042179475	0.102314445	0.240322929	0.120674784	0.214724968	0.0463613	0.088485669	0.154726751	0.134986684	-0.029371586	0.128356322	0.158175665	0.044810596	0.24406631	0.370028675	0.489414107	-0.050493217	-0.256319562	-0.005018178	0.00988788	0.065060549	-0.134958354	-0.180847206	-0.251811655	-0.041538453	-0.209744483	0.59067048
1368275_at	0.156202187	0.177722283	-0.456959556	0.272718771	-0.084478348	-0.548725472	-1.12060378	0.083338785	0.501236386	-0.061349079	0.650102812	0.110896274	0.050940934	-0.32758908	0.009465043	-0.405578763	-0.441233735	-0.249340549	0.036178822	-0.403378976	0.185748403	0.202370357	-0.513489179	0.076211602	-0.575290049	-0.099866074	0.005280442	-0.494011495	-0.216666307	0.029046416	0.027344848	-0.070217497	-0.072183409	-0.371774144	-0.36230798	-0.118483597	-0.06998131	-0.126053032	-0.19311847	0.007155096	-0.167584559	-0.127660744	0.01711195	-0.316151777	-0.521329425	-1.028025324	-0.527276672	-0.277483726	-0.19557745
1368276_at	0.108103011	-0.026360581	-0.008981605	0.170555741	0.254133449	0.095995796	0.042531207	-0.105288529	0.022932809	0.097320298	0.140493865	-0.002714246	0.33627279	0.075644782	-0.000225285	0.101651221	0.047641524	0.226333767	0.102231405	-0.028681887	0.242677891	0.168351619	0.216956168	-0.05202111	0.1593884	0.05486221	-0.110533866	0.087965136	-0.001807655	0.038578953	-0.019276809	-0.035256592	-0.069970217	-0.015325297	0.274991913	0.181993498	-0.0343546	0.0998892	0.017524862	-0.019404146	0.215066851	0.073688139	0.146149533	-0.34700975	0.097572363	0.237635001	-0.016337709	-0.157331353	0.087985915
1368278_at	-0.004105558	0.250959084	-0.295474008	0.132153752	-0.543285458	-0.351721699	-0.500504743	-0.360282021	0.013190017	-0.055764146	-0.271110241	-0.472014601	-0.179005456	-0.112373339	-0.150436593	-0.020946668	-0.391738235	-0.081212592	-0.399342704	-0.078098042	0.115009386	-0.328887719	-0.464534299	-0.15188434	-0.302564803	-0.2045031	-0.249989262	0.002360033	-0.151137608	-0.489071421	-0.172245051	-0.200984163	-0.171679026	-0.02904785	-0.009456543	-0.557894022	0.004887078	-0.37961981	0.689355164	-0.039331578	-0.676248428	-0.418911426	0.049548782	-0.368397052	-0.230592116	-0.217744385	0.063575141	-0.010505008	-0.050013179
1368279_at	-0.038644891	0.152533502	0.055937865	-0.271226084	0.242265315	0.105873556	-0.065434874	0.036017242	0.11726824	-0.206509587	-0.319471923	0.24301421	0.144220369	0.045095129	0.150953093	0.098624811	0.195263663	-0.283200411	-0.213409423	0.117353873	-0.153640872	0.087150699	-0.107832407	-0.089496341	-0.101633115	-0.043213325	0.082028676	-0.177545537	0.423901797	-0.10535151	0.124317574	-0.176324494	0.157325332	0.053781335	-0.523805791	0.082928869	-0.155991913	-0.314296421	-0.164095004	0.305365464	-0.044148244	0.144457474	0.073641397	0.43480666	-0.180024079	-0.258198031	-0.404698339	0.424845449	-0.271729546
1368281_at	-0.080373827	-0.195388834	-0.031312195	0.237171801	0.029838289	-0.243173788	-0.529810202	0.098108075	-0.055157448	-0.359483154	-0.119664799	-0.103541653	0.140485874	-0.083279112	0.037428997	0.095951237	0.06977166	0.215742709	-0.252687102	-0.06229463	-0.53472151	-0.041067371	-0.157636012	0.065736171	0.115917651	0.226784318	-0.037239789	-0.369160322	-0.466651941	0.021890485	0.002109934	-0.475259214	0.045001488	0.014377982	-0.142820604	-0.458661665	0.119917664	-0.090655322	-0.008039772	0.153419779	-0.412242637	-0.151058326	-0.280204071	-0.294526468	-0.195456601	0.011014472	-0.284447076	0.037430023	-0.444013837
1368282_at	-0.163061422	-0.392772283	0.107353535	0.016767202	-0.270734765	-0.017641463	-0.349030092	0.233098959	-0.204467315	-0.299755327	-0.28377922	0.106925356	0.140353795	-0.145814827	-0.08446146	-0.235342181	0.085410992	0.040947874	-0.154894172	-0.042586757	-0.803495458	0.061771917	-0.438348715	0.160188922	0.196299583	0.107432999	-0.088297169	-0.657560517	-0.414483473	0.218872129	0.107813093	-0.377637092	0.077690302	0.21962225	-0.331691804	-0.709878949	0.090883906	-0.141208854	0.07231865	0.151774524	-0.487597814	-0.054858695	-0.537260628	-0.025377968	-0.425411276	-0.527276837	-0.227300386	0.1406397	-0.585797737
1368283_at	-0.394338651	-0.65519224	-0.417880682	0.000494762	0.172254861	0.994673938	1.775146043	-0.007144397	0.59051099	0.571421909	0.747186866	-0.203406389	0.090032632	0.080291719	-0.323324654	-0.032758958	0.682388422	0.319825981	-0.090258399	-0.068837691	-0.058520716	0.100574943	-0.315598064	2.415279586	0.775644213	0.119134974	0.090484428	-0.299713073	-0.068405029	0.6486855	0.068141674	-0.424109947	0.15331882	0.51206116	0.332934527	0.324198207	0.103507681	0.14273059	2.662859883	-0.579726873	0.13413409	0.627615566	-0.049778778	1.019725428	-0.126739902	-0.715035934	0.071506411	-0.219219913	0.479504993
1368284_at	0.028579657	0.037002545	0.056118125	-0.113650117	0.303175741	-0.211197747	0.092544293	-0.135413926	0.008204366	-0.223827774	-0.07899926	0.059513246	-0.151088488	0.141456181	-0.09871903	-0.0353007	0.150972952	0.161979721	-0.058415399	-0.153253635	0.297958385	0.043907	0.120412691	-0.07061143	-0.247215375	-0.02564356	0.21411145	0.174058951	0.321057331	0.071875239	-0.109448897	-0.185981397	0.021742639	0.019320269	-0.214389233	-0.035598934	-0.062276923	-0.12591921	-0.230687958	0.117903508	-0.243152478	-0.029526074	0.112362645	0.106505955	0.088217954	-0.110118184	-0.396441088	-0.042147106	-0.332184628
1368285_at	-0.025281334	-0.110371146	0.03016431	0.404671481	-0.01338541	0.401386121	0.48351984	0.078207718	-0.047661926	0.14247235	0.213465845	-0.12754565	0.098808218	0.214668525	-0.207875574	0.019102791	0.028413917	0.262548031	0.180310192	-0.100961076	0.13192556	-0.119526998	0.09952128	0.140738778	0.241541002	0.154700482	-0.164848301	0.070615218	-0.040864421	-0.010482229	-0.198714463	-0.021204073	-0.000556889	0.09279019	0.218270371	0.163189284	-0.023735455	-0.167625113	0.093570528	0.162683453	0.609667045	0.200486256	-0.123786631	0.101469424	0.124542231	-0.056824213	-0.057326489	0.037372397	0.132400954
1368287_at	0.020832463	-0.071347583	-0.103077244	-0.013035465	0.228847941	-0.126164886	-0.319979272	-0.020031078	0.151746038	-0.221187913	-0.053782907	0.049764504	-0.043940805	0.120953153	-0.064643092	-0.043310446	-0.051881195	-0.107057265	-0.113505892	-0.132820654	0.143426916	0.311815516	-0.090982541	0.045192069	-0.280505264	0.048108086	-0.063584368	0.079922782	0.210540357	0.077474592	-0.018454582	-0.264395554	0.24689582	-0.265724453	0.105537108	0.210917873	-0.060603814	-0.018174659	-0.101425476	0.242471612	-0.071137432	0.105560988	-0.112065992	-0.050752844	0.163707449	-0.14226131	-0.117245041	0.087877709	-0.080115268
1368288_at	-0.407245133	-1.301090462	-1.614162879	-1.852388066	-0.4731309	-0.907945596	-0.986886987	-0.24962245	-1.440767929	-0.110869959	-0.801271308	0.529354509	-0.317701542	-0.445483483	0.318458628	0.514044934	-0.336722928	0.019675131	-0.422575551	-0.289339913	-0.01000661	-0.318263884	-3.028687163	-0.769397465	-0.134691814	0.046267848	0.335125915	-1.427660753	-0.202197569	-0.593289725	-0.868696031	0.906317625	-0.439697569	-0.195479065	-0.580278	-0.56928974	-1.243520867	-1.364509798	-1.285976558	0.047316744	-1.184878861	-1.109604836	-0.798059675	0.087086455	0.006527911	-3.057763066	-0.333349877	-0.785733117	-0.327609804
1368289_at	-0.351530145	-0.916868789	-0.862074802	-0.981988597	-0.322345484	-0.788591637	-0.946896888	0.07792135	-0.48914632	0.19820529	-0.388821028	-0.291902925	-0.261927282	-0.128939205	0.431808802	-0.203883574	-0.599557113	-0.042677498	-0.44549966	-0.454374196	0.226011086	-0.181189248	-0.873016404	-0.304435592	-0.199551944	-0.220462134	0.242970496	-0.06392175	-0.160183673	-0.478874116	-0.407121739	0.401331013	0.066964636	-0.355749033	0.138647259	-0.422490442	-0.920563412	-1.050015476	-0.549873253	-0.296746697	-0.932063428	-0.875905675	-0.543550977	-0.061783281	0.07541649	-0.928332828	-0.33849563	-0.511277397	-0.259379626
1368290_at	-0.109110107	0.417098035	-0.5920399	0.243560292	-0.157327	0.382198503	-0.505059677	0.503502067	0.090905499	0.126464527	0.179260215	-0.618801044	-0.930800707	-0.533062269	-0.255703148	-0.126580739	-0.16325417	0.908587296	-0.968138431	-0.633641641	0.418074303	1.648757958	-0.247717148	0.600959274	-1.063835063	0.157744566	-0.334845875	-0.394509255	0.550094873	-0.950964848	-0.364385933	-0.000497476	0.455619626	-0.814630835	-0.230466756	-0.182621101	-0.010486917	-0.387257155	-1.012999245	-0.214208948	-0.834602575	-0.687045996	1.498099156	0.062199421	-0.360043821	-0.748759387	-0.652711631	0.22221903	0.658579935
1368292_at	-0.137176575	0.096705608	0.103595803	0.12462132	0.07511673	0.433878873	0.037990046	-0.254320796	-0.061178564	0.106756111	-0.601710731	-0.161783731	-0.519262855	-0.043761281	0.087349343	-0.305275775	0.214055305	0.006917273	0.182020532	0.242767446	0.385645686	-0.324568273	0.068247194	0.398284949	-0.25265927	-0.046453141	0.202837364	-0.321684792	0.254288646	-0.080295452	-0.405009814	0.347107944	0.109997815	0.019106594	-0.32531978	0.306349001	0.198095704	0.217950807	-0.062542313	0.173184571	-0.395463466	0.095788449	-0.042981851	0.251735369	-0.19738067	0.254167224	-0.222072603	0.159356322	-0.302036442
1368293_at	0.451567319	0.399656387	0.082066925	0.398655541	-0.456496865	-0.53280751	-0.657073582	-0.033652925	-0.426213851	-0.065538792	-0.009392207	-0.260895036	-0.176130848	-0.511807022	-0.090172074	0.038094282	-0.141171229	0.033342713	-0.306963386	-0.35017201	0.077990085	-0.309283103	-0.141320077	-0.128924223	-0.285932263	0.058008109	0.161949708	-0.306587117	-0.231019613	-0.405805077	-0.021558094	-0.376254491	0.241388912	-0.380232402	-0.370062466	-0.144414175	-0.005994037	0.069848999	-0.36864349	0.176963789	-0.455751205	-0.066434886	-0.074223288	-0.140730598	-0.11026869	-0.008668165	-0.252319622	0.030983144	-0.120398932
1368294_at	0.064278267	0.152612067	-0.111691759	0.273228727	0.159962753	-0.12783773	-0.166187116	-0.210671802	0.00950459	0.03473356	-0.041041129	-0.113206843	-0.01597492	-0.04527709	-0.357871335	-0.028413783	-0.112716201	0.395866281	0.001711352	-0.205995494	0.157198996	0.094047625	0.046478704	-0.063095511	0.138854035	0.259796159	0.32053132	-0.039283389	-0.100415653	-0.160893934	-0.112176554	-0.127000071	0.016002503	0.065376851	-0.078131911	-0.075822658	-0.202658311	0.051362722	0.01450064	-0.119698186	-0.007698279	-0.012210273	-0.448775671	-0.358150483	0.116783441	0.061337715	-0.329386165	-0.137122113	-0.241367136
1368295_at	0.237281095	0.47727996	0.303072957	0.064974682	-0.216936963	-0.024886175	-0.098616884	-0.172048062	-0.311863163	0.008581826	-0.263746629	-0.081421801	-0.241544434	-0.063522618	0.105754086	0.012871667	0.301335637	0.174217245	0.278323873	-0.217600552	-0.419316694	-0.223817516	-0.191131224	0.233303007	-0.084912651	0.102643081	-0.202392129	-0.567848687	-0.122153902	0.233650456	0.044848414	-0.380154041	-0.230002075	0.321876261	-0.513374382	-0.246699239	-0.016484285	0.064675374	-0.065621029	0.385967114	-0.048659285	0.199747221	-0.12209778	0.427777873	-0.237891717	-0.066145312	-0.368434782	0.241479722	-0.592268639
1368296_at	0.401258794	0.534602909	0.317341436	-0.029471777	-0.107250982	-0.040010994	-0.118676423	-0.119242936	-0.208240897	0.055185989	-0.31128673	-0.31319041	-0.143682568	-0.308169401	-0.083017163	-0.079701577	0.113516519	0.44344164	0.119048132	-0.140796017	-0.02763207	-0.318640032	-0.149103666	0.116708993	-0.08904555	0.084218935	-0.102593277	-0.213105425	-0.254812436	0.151439834	-0.083498911	-0.270244673	-0.05384129	0.117236538	-0.271242103	-0.133029329	0.025210187	0.090043012	0.064468078	0.224287289	-0.10743248	0.132785951	-0.32005917	-0.053870366	0.077321843	0.142092373	-0.068580336	-0.007014851	-0.226436
1368297_at	-0.007919806	-0.102652328	0.513930198	-0.045451665	0.422601062	0.314471911	0.349836021	-0.163333517	-0.019738263	-0.086951089	-0.153609464	-0.293706523	-0.155625599	-0.040071954	-0.049306826	-0.024325555	0.476621882	-0.015389631	0.326318267	0.320230583	-0.007946285	-0.052991292	0.297216097	0.187580625	0.060293893	-0.092852447	0.008010587	-0.331130924	0.150808062	0.118340088	-0.264533441	0.320368518	-0.046100841	0.254312078	-0.100645898	0.10344765	0.063208657	0.091999797	0.269421627	0.193482742	-0.165034883	0.252343556	-0.186227134	0.417341491	-0.41971343	0.50126774	-0.23441565	0.057708379	-0.203213216
1368298_at	-0.038188223	-0.093984559	0.082559635	0.228430239	0.196558664	0.058833032	0.24495995	-0.191813034	0.078738799	0.116546827	0.076523414	-0.167545992	-0.025172101	-0.331514258	-0.222031863	-0.136232632	0.091475327	0.279663909	0.023235622	-0.057906444	0.128368488	-0.044841989	0.197892366	-0.064110588	-0.011267703	0.224261784	0.049896055	0.101366083	-0.038524838	0.066813359	-0.276663391	-0.003724857	0.039437511	-0.039971977	-0.033517801	-0.023644046	0.009473279	-0.105844199	0.233089899	0.090915427	0.09926554	0.140431572	-0.092938326	-0.070892154	0.083697314	0.415856863	-0.10768284	-0.211881693	-0.128754798
1368300_at	0.002821416	0.583602291	0.354010393	-0.002053286	0.507240934	0.061270939	0.373764373	0.137951317	0.579030221	-0.257203999	0.249455103	-0.030555015	-0.238534998	0.009094454	0.160466976	0.241306358	0.141828161	0.62521244	0.034922033	0.040034708	0.040705426	0.625960789	0.180993788	-0.129702458	-0.041472785	0.320403521	0.075429846	-0.055086832	0.223618847	0.012267766	0.064464512	0.158493471	0.325873038	0.022443541	0.133306289	0.679258669	0.17072398	0.600144383	0.108168638	0.131829164	0.0514645	0.408151283	-0.045836603	0.245947477	0.056249828	-0.212181483	0.036093611	-0.175768375	0.314216312
1368301_at	-0.027933542	0.388503573	0.233464953	-0.076263142	0.594233939	0.121443654	0.306593644	0.112154865	0.25578976	-0.152877084	-0.002628658	-0.045090991	0.098528932	0.033720398	0.079067691	0.220102381	-0.091658111	0.261011249	0.016430235	-0.118318865	0.181802355	0.315196793	0.054122889	-0.034031951	0.058638684	0.245305988	0.040790227	0.211210661	0.117859262	0.126581701	0.092605951	0.072498442	0.156068497	0.043102783	0.128205934	0.314727746	0.120588932	0.253094179	-0.035194554	0.018600543	0.074273081	0.140786519	0.196662388	-0.055343291	0.153727977	0.152041988	0.112421801	-0.345220517	0.00160099
1368303_at	0.15496212	0.538221564	0.25523017	0.07300603	1.90962696	0.493309203	0.898211	0.276072663	0.180752159	-0.283049187	0.187743145	-0.14694781	-0.218135543	0.85741083	0.552979957	0.70646138	-0.383404064	0.210813383	1.05080734	0.821728255	-0.474021849	0.026139198	-0.515142281	-0.140394342	1.265128986	-0.088044198	0.138936742	-0.285675418	0.210541959	0.169246834	-0.443722353	1.07430198	0.182191369	0.352068836	0.262045935	-0.238338518	-0.4713889	-0.343735431	0.624865867	0.378157612	0.227665543	0.510038704	-0.167790858	0.107812284	-0.42072634	0.666459701	0.697229601	0.399592464	0.012974774
1368304_at	-0.285129821	-0.374697051	-0.104943635	-1.072660778	-0.223648759	-0.063082979	-0.216609803	-0.009663417	-0.482351812	0.006860332	-0.351731907	0.045347681	-0.174250497	0.019890243	0.159562742	0.164107826	-0.09864644	-0.155226746	0.329779179	0.205973259	-0.086096044	-0.049353749	-0.472945057	-0.040209367	-0.032787638	-0.254120433	-0.070705478	-0.582618322	0.117705344	0.047026901	-0.278448976	0.194230796	0.086629514	-0.004589539	-0.069857831	-0.396817048	-0.450511782	-0.947611521	-0.293425312	-0.02985416	-0.824302635	-0.1460814	-0.002238401	0.036113812	-0.245911267	-0.351376051	0.041665825	0.075314741	-0.122303153
1368306_at	0.050128062	-0.096833708	-0.190974045	0.373618494	0.025120865	0.096195143	0.050500954	-0.129931794	-0.009994448	0.340094072	0.154824465	-0.176385915	0.222848649	-0.108164807	-0.019272704	0.323074244	-0.067339496	0.328225132	0.18205767	-0.225624291	0.151659623	-0.094965095	0.322120272	-0.108391104	0.04857217	0.087405958	-0.025936039	0.137694422	-0.269970346	0.114275673	-0.221622166	0.105492414	-0.248384388	-0.135143716	0.131323077	-0.145131557	-0.313044574	-0.158258294	-0.087774144	0.042777392	-0.050607741	-0.030972461	0.093432104	-0.438091722	0.21144722	0.148158182	0.025819441	-0.189842499	0.10850628
1368307_at	0.049117646	0.009350506	0.006494101	0.356391885	0.070222672	-0.057977105	0.023957306	-0.009868843	-0.023581971	-0.078114682	0.139504604	-0.105044395	0.088921054	-0.022547351	0.089667918	0.250173382	-0.006861358	0.176802533	0.103566009	-0.215244823	0.16332806	-0.036420185	0.449339933	0.066867109	0.124020138	0.110459413	-0.142083177	0.210459963	-0.209239839	0.12316559	-0.3166624	-0.136541929	-0.221785842	-0.099173406	0.087951766	0.030473796	-0.30082874	-0.061724623	-0.023583087	-0.053547971	0.143518586	0.002407766	-0.110141585	-0.364319689	0.235532716	0.609228932	-0.05674296	-0.071087775	0.208166496
1368308_at	0.072950482	1.376665977	-0.319196446	2.462934043	-0.193909773	0.958032957	1.258680029	0.881395895	1.520702501	0.814916545	1.160491428	-0.054785444	-0.30971271	-0.082274534	0.024312549	0.288268109	-0.444284744	1.760901422	-0.584056924	-0.381863517	0.021839679	1.505074826	0.87773265	0.463767975	0.171421706	0.894154557	0.476785552	0.147381863	1.605776394	0.297097619	0.37087094	-0.121459918	-0.568682141	0.285447328	-0.265885857	1.585423561	1.205353862	2.338959187	0.101821877	-0.501792037	0.708892526	0.360812948	1.993114531	0.186537369	-0.045054901	-0.403558171	-0.462118843	-0.453691155	1.474279622
1368309_at	-0.067225736	-0.080356266	-0.036979114	-0.251473939	-0.320374641	0.0111855	-0.012583929	-0.103961308	0.225150349	0.315167719	-0.258753816	-0.113933052	-0.017778689	-0.386104296	-0.16555089	-0.137222367	-0.298493569	-0.198090791	-0.128410192	-0.088473038	0.16320997	-0.278120665	-0.407933232	0.229328865	0.135403654	0.286157671	0.149381691	-0.236941231	0.085275162	-0.0087133	0.091404007	0.054592337	0.151466102	0.206715055	-0.125646375	-0.093894758	0.219773753	0.019957817	0.302562838	0.050156728	-0.043003668	-0.212061556	0.175715735	0.145837635	-0.412127959	-0.884342329	-0.180581112	-0.074976862	0.210754439
1368310_at	0.06328017	0.00787077	-0.086474653	0.556363702	0.113283329	0.082906284	0.026553596	0.042715311	0.136702491	0.099628239	0.163995632	-0.124439051	0.109688114	-0.040586449	-0.069850695	0.13203063	0.026604613	0.355259897	0.174361707	0.066601859	0.2950304	0.059180364	0.195129322	0.047000488	0.089204183	0.097832252	0.091972397	0.259759027	0.056629925	0.212475122	-0.308922682	0.104023821	0.025788937	0.034074667	0.162310593	0.134611567	-0.159810298	-0.035103807	0.154878557	0.040482917	0.077807472	-0.044934955	0.058546698	-0.126597673	0.334152736	0.181784257	-0.058973116	-0.143287248	0.156392475
1368311_at	0.080524873	0.194795195	0.125006326	-0.080730103	-0.224283105	0.055899965	-0.288835994	0.03163873	-0.005545666	0.220555401	0.026507107	-0.070136847	0.258543963	0.195442635	0.0117838	-0.118461781	0.025382118	-0.092145779	-0.143587336	0.112695064	0.100997837	-0.043065085	-0.300971997	0.391287311	0.053343033	0.049074705	-0.031594105	0.254521085	-0.073713196	-0.051949863	0.112616203	-0.115945254	-0.027611645	0.223730276	0.074303697	-0.149450642	0.645740127	0.519961617	0.636709974	-0.189163171	0.41983771	0.13789712	1.316731851	-0.007031882	-0.085726794	-0.489352352	0.788677421	-0.115097179	1.081900432
1368313_a_at	-0.058740663	0.07363298	-0.035718303	-1.067146223	-1.411180224	-1.611287841	-1.187673424	0.046142712	-0.255387021	-0.237645781	-0.426099378	0.126496475	0.189966951	-1.010282404	-0.533640136	-0.519823692	0.046907159	-0.449800892	-0.245025429	0.159766136	-0.617331992	-0.277052108	-0.176757683	-0.134700733	0.313474832	-0.259218232	-0.287218998	-0.596092016	-0.679916366	-0.332305484	0.064089513	-0.648784471	-0.441093192	0.356281856	-0.467050951	-0.756736485	0.136280326	-0.086723227	-0.420646011	0.053992259	-0.474035767	-0.756504572	0.079839696	-0.302476847	-0.481517734	-0.746340356	-0.040687072	0.078353115	0.030516651
1368314_at	-0.135637763	-0.023590417	0.153944696	-0.328137271	0.023865754	-0.338453164	-0.184655076	0.081068661	0.180574443	0.120559013	0.053746448	-0.039656973	-0.163217683	-0.119635979	-0.115280522	-0.078272138	-0.374900308	-0.02624937	0.242723752	-0.175378181	0.016617647	-0.130297272	-0.012257535	0.158300884	-0.08563941	0.044923939	0.352035679	-0.209001095	0.107855277	-0.096972123	0.039063756	0.01908597	-0.041072534	-0.119806115	-0.135104235	0.027473429	-0.033286548	-0.394237548	-0.071386238	0.068020791	-0.612483923	-0.254530186	0.199965876	-0.134670313	-0.247344605	0.111075708	0.027645989	-0.234308255	0.050624321
1368315_at	0.346223193	0.18265025	0.04980173	0.35522871	0.219561737	-0.045426427	0.03151449	-0.225899067	0.171600316	0.165035076	-0.03126887	-0.294150642	-6.51E-05	-0.084643105	-0.194653673	0.083535399	0.010564047	0.048486334	0.040902793	-0.011301683	0.300696886	-0.085226244	0.081773908	-0.066050112	-0.008179813	-0.016757027	-0.035543961	0.222514205	0.021920985	-0.006091156	-0.163965859	0.208292589	-0.019155346	-0.095217738	0.11749488	-0.1246951	0.031972083	0.073485848	0.019868493	0.114524265	0.09841369	-0.012756601	-0.172949764	-0.346848591	0.308768104	0.145314342	0.051881503	0.021350308	-0.130443173
1368316_at	-0.039623313	-0.22273991	-0.115202923	0.263368687	0.010644639	-0.402372287	-0.355418985	-0.129725148	0.141796065	-0.070411838	-0.117802805	-0.041694876	-0.234075761	-0.017802646	0.015640086	0.133425994	-0.112854662	-0.054416006	-0.305480051	-0.246111003	0.115103221	0.004829557	-0.19351549	-0.13435474	-0.129918738	-0.142765585	-0.227347931	-0.073268162	-0.158536491	-0.257915543	-0.11494309	-0.026065674	-0.156616604	-0.197309305	0.111937195	0.028520917	-0.27020073	-0.188715021	-0.228886913	-0.302187884	-0.183808653	-0.335684557	-0.090845416	-0.404110935	0.162284163	-0.287953683	-0.124456316	-0.444812106	-0.114642002
1368318_at	-0.126941204	-0.023405846	0.524992597	-0.061483458	0.058727136	0.260378474	0.243742634	0.067184797	0.029664426	-0.183840583	0.218921573	0.155863457	-0.211069952	-0.266545416	0.158877362	0.01312164	-0.195978596	-0.040427938	0.121744318	0.102761703	-0.149574974	0.041913326	-0.614634399	0.140755457	0.108066764	-0.065010252	-0.00741835	-0.129233918	-0.091700058	0.142146569	0.010488252	-0.140015696	0.139946493	0.037916534	0.154092166	0.331613317	-0.03867517	0.026404692	0.114433714	-0.24763533	0.026483248	0.138608546	-0.4015206	0.111103079	-0.054322221	-0.729947195	0.177739989	0.030709022	-0.022195771
1368319_a_at	-0.173223217	-0.145840639	0.323930998	0.084715499	0.341506102	0.118392011	0.329408632	0.220072719	0.051391901	-0.067490488	0.362745642	0.166419314	-0.171893017	-0.132585182	-0.040167911	-0.072437587	-0.038338348	0.329048194	0.212939492	0.220460597	0.046172118	-0.160746102	-0.344328415	0.017064795	0.037793292	0.226684371	0.328865411	0.140571706	0.109775153	-0.005407305	0.121221986	-0.031616011	0.343506827	0.178222802	0.141025838	0.459899004	0.048376296	-0.00033104	0.008302051	-0.156238269	-0.333474851	0.06616327	-0.315142287	0.051571403	0.101564117	-0.333661036	0.167036701	-0.007070125	0.022223442
1368320_at	-0.006757554	0.197623507	0.156390474	-0.210346665	-0.095933872	-0.011571694	-0.12743281	0.052364353	-0.019733826	-0.011767798	0.012097343	0.122222142	-0.123706805	-0.172682087	-0.017771744	-0.003234945	0.267558789	-0.081299433	-0.03597372	-0.188102486	-0.244601207	0.14782019	0.049542311	-0.005361332	-0.081644089	-0.121842702	-0.083199917	-0.491177564	-0.115442382	0.100816007	0.091779208	-0.251738628	0.023824427	0.075646475	-0.247855953	-0.069918015	0.009363991	-0.236458479	-0.096066725	0.429771508	0.092314047	0.095025456	0.203632015	0.378723509	-0.227230982	-0.410907411	-0.189449822	-0.065266123	0.296140306
1368321_at	0.264368501	1.427209403	-1.138866411	0.565294817	-0.335127211	1.947067402	1.112949748	1.965527987	2.532217259	1.491069252	-0.327009127	-0.185850588	-0.610274487	-1.140969903	-0.705226618	0.608252233	-0.500128096	2.849864484	-1.931077519	-0.742508788	2.240847605	1.871286942	1.574312181	0.993838815	-1.017049193	2.915522924	0.47496949	-0.55159992	2.381254728	0.29790979	0.200282962	0.195312205	-0.574295211	-0.150366045	-1.04573605	2.672024199	-0.441063893	0.893767967	0.59480382	0.022877105	-0.370213692	0.220773431	2.753610175	1.127073288	0.566132921	-1.644759803	-1.581180031	-0.556815066	0.798825426
1368322_at	0.04528027	0.608486833	0.184705204	-0.094077268	0.302365767	0.419199009	0.437226667	0.174703355	0.284785967	0.052531097	0.091278479	-0.005897528	0.37111754	0.686659636	-0.170416866	-0.179289272	0.010969075	0.061195806	-0.46116276	-0.303025426	-0.51586756	-0.533735135	1.806193366	-0.502735511	0.384423674	0.045611475	-0.18839079	-0.090515213	-0.463954828	0.177439466	-0.237477524	-0.18105604	-0.02269993	-0.258635277	-0.511763741	-0.093413107	0.227653053	-0.098975834	-0.129738468	0.293351383	0.543160649	0.503473495	-0.012838903	0.070935062	-0.170309648	1.886001641	0.188708296	0.003976715	-0.057236784
1368329_at	0.04395014	-0.143053989	-0.087401103	-0.374126041	0.055240812	-0.195968544	-0.086050024	0.211408664	0.101731721	0.291058961	-0.145004006	-0.153704244	0.179759218	-0.127302705	-0.325324259	-0.26483348	0.009312432	-0.088645671	-0.148051534	0.185422513	-0.364853258	-0.505415475	-0.196447014	0.061658087	0.229906982	0.195904808	0.097571831	-0.61314773	-0.329556192	-0.066194703	0.033670743	-0.016310757	0.15272892	0.021622776	0.04483862	-0.387051316	0.112811135	0.043948966	-0.068335514	-0.045937578	-0.139157728	-0.086407127	-0.199862487	-0.022031643	-0.39105744	-0.01203236	0.061137959	0.085351766	0.011942306
1368330_at	-0.195166866	0.007319622	-0.075606861	0.346019483	-0.005048861	0.345317413	0.175027077	0.069208854	0.143311156	-0.049126865	0.25482529	0.072698066	0.167947004	0.116745269	0.081099976	0.086981802	-0.171885358	-0.127324159	-0.166338549	0.051100513	-0.130693667	0.116909565	-0.235470238	0.167542929	-0.079567203	0.003683283	-0.024408326	0.374674609	0.022975794	0.091244499	0.139028532	-0.133320307	-0.001997312	0.069389561	0.092118118	0.105041631	0.230289799	0.289310246	0.214238127	-0.036358933	0.260172065	-0.104289387	0.098026453	-0.069409324	0.187197361	-0.121329531	0.251460344	0.215257069	0.045604793
1368332_at	0.16728409	1.498594805	-0.408284951	-0.855392711	0.257016595	-0.677215414	-1.682713165	0.077964522	-0.634107408	-0.491153517	-0.956002027	0.167779074	-0.015915372	-0.967999802	-0.078446639	0.234006452	1.236469848	-0.464607517	-1.093358983	-0.637766625	-0.490479494	-0.031714493	-0.169161026	-0.079799546	-0.042120737	-0.374404191	-0.239240626	-1.851402972	-0.139958709	-0.998178298	0.186855687	-0.277166398	-0.315577592	-0.623573954	-1.609983753	-0.002990086	0.071913578	1.197379062	-0.341926186	0.294193036	0.364760199	0.097797565	-0.159692457	-0.023349008	-1.57081302	-0.580378153	-0.647876084	0.356577068	-0.526797576
1368334_at	-0.075945055	-0.317700498	-0.073637546	-0.227878179	-0.426358284	0.320642234	0.356359616	-0.096254639	-0.231843006	0.273629299	0.176029653	-0.095112597	-0.133107279	-0.138013295	-0.094733187	-0.300479883	0.368966674	0.084046158	0.176455374	-0.004513625	0.099514828	-0.161868576	-0.038425062	0.216704221	-0.109185797	-0.115394132	0.17179588	0.0833754	0.170145075	0.220418265	-0.093430947	0.228899379	-0.084287593	0.159487881	0.237114852	-0.270761851	-0.159979024	-0.129044186	0.184960416	0.038874161	-0.130608313	0.015431076	0.064393723	0.314907632	-0.030153015	0.015562786	-0.097534272	0.115319921	-0.188428677
1368335_at	-0.069950398	-0.124304908	-0.346751236	0.440716374	-0.104776455	-0.444157617	-0.357018835	-0.114374911	-0.217155893	-0.27394419	-0.508813613	-0.500328249	-0.352402466	-0.06455572	-0.217193714	-0.007521881	-0.053618824	-0.202791457	0.484389437	-0.259608369	0.156585533	-0.228521372	-0.21424672	-0.660383846	0.006006676	0.050771552	0.137930564	-0.08618835	-0.04330799	0.08311139	-0.858443742	1.303099227	0.285701843	0.571698413	-0.329638079	0.376091223	-0.568028943	-0.604191774	-0.397834121	-0.065354144	-0.30203117	-0.449279209	-0.584517025	0.061582554	-0.028136371	-0.329203123	-0.846110865	-0.163605494	-0.415044472
1368337_at	0.387668801	0.142484607	0.069529977	0.576345113	0.318535957	0.062011871	-0.005795877	-0.028849069	0.413787499	0.078438479	0.404953094	0.022630155	0.13101012	0.173012527	-0.231622127	-0.056262137	-0.084070024	0.066045903	0.265084893	-0.020533424	0.031608808	0.143187998	0.416441278	-0.083190015	0.129241005	0.058039493	0.081469607	0.457736793	-0.043752033	-0.036824822	-0.089906893	0.005962011	-0.172120715	-0.05110917	0.424172445	0.666118436	0.26169078	1.317345728	-0.059148119	0.080773139	0.659740948	0.082338036	0.150490948	0.312224495	0.292603471	0.665040499	0.282715103	-0.254624959	0.333571936
1368338_at	0.060445965	-0.116051763	-0.055964095	0.183748806	0.007170529	-0.248963075	0.040207445	-0.448359249	-0.497746	-0.065121401	-0.15717313	0.141742645	0.036637254	-0.173113168	-0.071322142	-0.16831357	-0.125440912	-0.15301158	-0.008926711	-0.379388656	-0.399714871	-0.035602873	-0.020648917	-0.240830869	-0.335311034	-0.262583004	-0.06552696	-0.264176798	-0.34650044	-0.170889419	0.010743321	-0.110082339	-0.614886591	-0.263889291	-0.422804994	-0.285501922	-0.33005439	-0.487724033	-0.39556053	0.022813422	-0.184072271	-0.296538151	-0.612941	-0.101533322	-0.445090961	-0.105808684	-0.520667175	-0.314097744	-0.570380143
1368339_at	-0.565063443	-0.758594472	-0.612417801	0.164480921	-0.450292867	0.741355543	0.968548074	0.127243086	-0.231351032	-0.082556987	-0.247796177	0.276295541	0.305583644	1.137121574	0.199635014	-0.120229801	-0.285580555	-0.295156496	1.187677841	0.032577453	-0.417818584	0.393244662	-0.776030378	0.348890847	0.449805559	-0.384403336	0.283379275	-0.527343091	0.2379386	0.367139928	0.114975111	0.891195658	-0.226562322	0.019050171	0.586362312	0.694377068	0.207420568	0.395770921	-0.410080011	-0.044731025	-0.208442441	-0.577923001	0.474781226	0.390032889	-0.032291337	-0.693260619	0.088638494	-0.100936439	0.485626375
1368340_at	-0.228125052	-0.93582607	0.007667976	-0.293246952	-0.315640897	0.415198541	0.382802117	0.310540957	0.100871202	0.124599113	0.274807523	0.42667741	0.108488453	0.253474439	0.011040815	0.046019118	0.039911006	0.053165522	0.179229554	-0.131404402	-0.395126989	0.245712645	0.764615534	-0.259072876	0.305695675	0.145828055	0.359639872	0.002742651	0.229651948	0.519047871	0.09026058	-0.254692323	0.326512644	0.626286575	-0.056079226	-0.079410897	0.342926872	0.086539131	0.264756189	-0.18244623	0.412601411	-0.225210191	0.140004139	0.470402259	0.047080929	0.653729971	0.194428671	-0.126830712	0.222482447
1368342_at	0.097859571	0.161354189	0.258869668	-0.091328701	0.209970381	0.28489893	0.403103749	-0.106134708	0.043495734	-0.25084787	0.27111293	0.111523683	-0.352813344	-0.109601685	0.285702469	0.264077786	-0.094273569	-0.081466696	0.154023089	0.091008982	-0.143073279	-0.079019821	0.310707398	0.032389559	-0.169085576	-0.012067929	0.150410703	-0.139216847	0.388024801	0.19558692	0.034176162	0.431659157	-0.069917438	0.077676509	-0.00206834	0.605125255	0.309379071	0.647504794	0.12724074	0.166627977	0.240924913	0.065638556	0.069046254	0.414439167	0.100234216	0.184409283	0.007519661	0.319795888	-0.050274956
1368346_at	-0.191869064	0.058080407	0.285203443	0.333945999	0.238466128	-0.006348236	-0.026864569	-0.062987362	-0.315693832	0.170660777	-0.176107892	-0.032532393	0.100539038	0.172436842	-0.020009626	-0.198326739	0.239771684	-0.160450657	0.004206618	0.255784093	-0.038920269	0.024410944	-0.260617999	0.031599473	0.021579227	-0.163134596	-0.169891465	0.104547552	-0.168919612	-0.011749623	-0.144064274	0.034064964	-0.059839112	0.154579445	0.172675067	0.180219439	-0.046686424	0.214870355	-0.11952863	0.117843568	0.237762524	0.030994868	0.047992058	0.130363348	0.107132589	0.047839567	0.392587729	0.312116273	-0.113283047
1368347_at	0.34200055	0.031737295	-0.029937506	0.150541912	0.335465075	-0.111780737	-0.236857011	-0.237533595	0.179161658	0.128209996	-0.183716126	-0.110145727	0.200861028	-0.101059897	-0.145100822	0.253571993	-0.036056305	0.028536859	-0.067835031	-0.085119457	0.151177329	0.144294366	0.00737418	0.035539868	-0.120080833	0.08828836	-0.007634356	0.248066549	-0.170410114	-0.02441589	-0.048261483	-0.034791108	-0.020992098	-0.207122032	-0.028141305	0.065466292	0.11694624	0.005670022	0.079939413	0.17139033	-0.160566476	0.018532101	-0.173854167	-0.222746299	0.327150015	0.030274222	-0.088071266	-0.298919746	0.078020852
1368348_at	0.029875598	-0.432836437	-0.239914075	-0.414411591	-0.186599461	0.046272086	0.172657758	-0.215447501	-0.25237408	0.053215941	-0.140040387	-0.055200563	-0.299303673	0.295792256	0.056699902	-0.141562539	-0.105345902	0.007216011	-0.306501306	-0.244023588	-0.010471079	0.071546638	-1.161817309	-0.20062412	-0.172267009	-0.365155463	-0.350222207	-0.268830983	-0.325185845	-0.504248479	0.006990277	-0.046139352	-0.303058293	-0.126970093	-0.1287988	-0.126613216	-0.321232559	-0.161591621	0.09014517	-0.332651794	-0.090885223	-0.158305916	0.113271951	0.194416786	-0.057394597	-0.849859291	0.197341715	-0.077605716	0.332447121
1368349_at	-0.09917184	-0.03287515	0.07048959	-0.098530317	0.688888247	-0.195632981	0.249122253	-0.153311775	-0.025264594	-0.061925014	-0.028323848	-0.273829998	-0.173217671	-0.148627467	-0.036454392	0.021742921	0.118548499	0.06552213	0.03832069	-0.205394127	0.395841918	-0.154123965	0.492614304	-0.15959012	-0.054348486	0.027656109	-0.10800953	0.174833025	0.198848131	-0.010147307	-0.173558145	0.399077444	-0.135663217	0.062304297	-0.015462732	0.09253769	-0.190352717	-0.307907488	0.278540907	0.164084669	-0.225739373	-0.126040686	-0.164175573	-0.163231698	0.102152517	0.165979921	-0.163210766	0.060113118	0.038563447
1368351_at	0.157752742	-0.036939785	-0.10360232	0.205229594	-0.043443112	-0.130884811	-0.042406763	-0.060058271	0.000588464	0.145279521	0.186394957	-0.119100826	0.113912708	-0.106290283	-0.234566116	-0.072080784	-0.030172361	0.160700782	0.025645598	-0.125161503	0.337783511	0.0096952	0.117861046	-0.039316015	0.013388995	0.107295951	-0.040121902	0.230779557	-0.112879884	0.077576885	-0.127792382	0.021103973	-0.083752939	-0.145992988	0.211365856	-0.108000882	-0.190080218	-0.176018018	-0.038847601	-0.089751799	0.014371022	0.04390174	-0.056772803	-0.418984322	0.103511406	0.276958111	0.052238853	-0.27428295	-0.062138718
1368353_at	0.117432832	0.057260351	-0.086395533	0.375301893	-0.172200903	0.120177366	0.0191626	-0.147596076	0.062763765	0.143378897	0.09737508	-0.241397302	0.032266146	-0.068958316	-0.119993938	0.020836304	0.12347208	0.338507491	0.163442397	0.030712685	0.198419292	-0.123960319	0.376469358	-0.066517287	-0.00117154	-0.052606343	-0.067130597	0.244493306	-0.115992199	0.082673363	-0.199531668	0.174639543	-0.02806071	0.073631202	0.23460695	0.030879177	0.012490329	0.021924295	0.096590175	0.077061445	0.054780462	0.070558386	-0.09411851	-0.365557462	0.206432368	0.514436934	0.11007508	-0.106742503	0.006949357
1368355_at	-0.100659259	0.058163514	0.121577768	-0.293568063	-0.128871913	0.145052902	-0.013973616	-0.154553181	-0.111989272	-0.068977497	0.015500671	-0.072021644	-0.058872826	-0.233433189	0.041281294	0.191531752	0.126370702	-0.104541828	-0.388205967	0.082991401	0.042287877	0.012515207	0.024790729	-0.015103317	0.098750538	-0.09265333	0.069874575	-0.250635566	0.1061696	-0.140400435	0.057882511	-0.150021948	-0.033687185	0.061048358	-0.216756147	-0.042113664	0.017763318	-0.01783159	-0.054536985	0.110364878	-0.368562482	-0.215405743	0.015532073	0.242135541	-0.404003568	-0.009385837	-0.172877214	0.160833115	-0.111468776
1368356_a_at	0.024016434	0.499924427	0.091996956	0.031370311	0.344533485	-0.230854813	-0.367428229	-0.074609523	-0.078561139	-0.105903051	0.123135137	0.04334402	-0.044952543	0.332523915	0.179687343	0.176209423	0.043224152	-0.137832932	-0.428953964	-0.11063433	-0.066884851	0.190275381	-0.26353242	-0.085390813	-0.035737315	0.041447682	0.034532109	-0.045966481	0.023172207	-0.073987384	0.028021994	-0.191815643	0.0457679	-0.126310092	-0.154167458	0.11441036	0.209294664	0.444217969	-0.076863069	0.172520702	0.133483067	0.081671384	0.035452282	0.059010064	-0.152246561	-0.268392737	-0.137473598	0.161302962	-0.055941479
1368358_a_at	-0.404083903	-0.710195792	-0.267567282	-0.570494745	0.140877776	0.003012883	0.462709387	-0.454582235	0.627288321	0.165670056	0.82978088	0.112791236	-0.497783145	0.212584412	-0.102314384	-0.208393445	0.361389786	0.397105692	0.017127269	0.007003695	0.339603109	0.552758485	0.153314685	0.242871875	0.001123074	0.330982213	0.036614938	0.016100279	0.473949342	0.035146294	-0.164787283	0.19595548	-0.061587357	0.09707873	0.527493692	0.389230151	-0.077263604	0.060350207	0.783172019	0.192936324	-0.413309645	-0.269444423	0.338967712	0.552418765	-0.132154658	-0.020733695	-0.215373022	0.368076617	-0.164559447
1368360_at	0.070415204	0.092557681	-0.541936227	0.108913525	0.022359911	-0.547819795	-0.679301444	0.020412991	-0.134646427	-0.535702509	-0.113829454	-0.519246622	-0.465175539	0.061347228	-0.194383934	-0.202848844	0.098398786	-0.145845025	-0.422255686	-0.446534244	0.076985641	-0.120121684	-0.255487882	-0.583781943	0.152609329	-0.177279743	0.161337797	-0.195757932	-0.353939416	-0.228388241	-1.031286377	0.796687772	0.264071707	-0.052488802	-0.24508226	-0.115342337	-0.744102319	-0.644221997	-0.516886306	0.125958746	-0.235568554	-0.301686752	-0.879586442	-0.084109373	-0.102608948	-0.344148798	-0.992048154	-0.081736825	-1.003432158
1368362_a_at	-0.108606252	-0.534597744	0.050115452	-0.514669362	-0.546571047	-0.1706731	0.690222784	0.205134065	-0.084437381	0.296686943	-0.069394266	-0.064915884	-0.257042473	0.303681678	0.015110487	-0.199414289	0.28877862	-0.076352535	-0.211601252	0.128306665	-0.012870164	0.13790293	-1.926724307	-0.463522104	-0.086677173	-0.668379631	-0.139431799	-0.331113282	-0.234999877	-0.123856567	0.050869572	0.208508721	0.396551483	-0.064082906	0.178648749	0.062907869	0.127120873	-0.03881234	0.144044245	-0.349953691	0.094663071	0.088496828	-0.084735437	0.482550409	-0.210250777	-2.086040699	-0.140091974	0.037965977	0.062173749
1368363_at	-0.179279639	0.929532787	0.631183891	0.304119243	1.180345151	0.119128688	0.545156299	-0.396640253	0.832988451	-0.157627074	0.81936124	-0.068909447	-0.180435417	0.292918672	0.026219297	0.677744356	0.111291524	0.283670375	0.305306764	0.176988266	0.405565133	-0.095754247	0.266057505	0.085809298	-0.148994227	-0.110075851	0.522775411	0.152898323	0.716894708	-0.055335292	-0.277091131	0.27999064	0.314368588	-0.370186636	0.391196574	1.317901355	0.848064387	1.26220146	0.148062348	0.350502748	-0.207249809	-0.004870737	0.374473323	1.016288438	0.111982897	0.252818215	-0.360838528	0.575064718	0.646515239
1368364_at	0.04928343	-0.102259695	-0.092546339	0.348377776	-0.261134311	-0.004455055	0.039122951	-0.11001082	-0.045252782	0.091936932	-0.070857949	-0.260868069	0.205463845	-0.197877465	-0.135007595	0.107068771	0.134368526	0.193141255	0.296569516	0.072245103	0.156031603	-0.067370424	0.219353202	-0.060277954	0.107415128	0.023961074	-0.067497705	0.078283578	-0.14249604	0.161445834	-0.243197666	0.182439704	-0.186022731	0.123207826	0.062467424	-0.049752205	-0.131246968	0.015184338	0.107580818	-0.095257223	0.079779513	0.022502046	-0.036208736	-0.302059614	-0.000999762	0.29288388	-0.05313075	-0.099345891	0.096284768
1368365_at	-0.213274731	-0.161536039	0.24483567	0.262286027	0.240613164	0.227444167	0.53883216	-0.078593484	0.027916492	-0.317076569	0.022474434	0.06468961	0.078514979	-0.01734612	0.238572516	0.101775742	-0.050456648	0.144108884	0.252103084	0.183306999	0.033259995	0.08614225	-0.249745157	0.128900237	-0.021047291	0.123094025	0.190848855	0.043167094	0.240764168	0.186458296	-0.039515066	0.127208102	0.085445407	0.56453579	-0.011078963	-0.067095481	0.30458986	0.138736256	0.090399859	-0.064109541	0.278045727	0.136492444	-0.222674876	0.416548318	0.119269377	-0.203620485	-0.027043583	-0.050982903	-0.008812641
1368366_at	-0.098698759	-0.23273321	-0.117663755	-1.389642617	-0.387119368	0.096574871	-0.605915634	-0.028012346	-0.39548903	-0.068170134	-0.685663601	-0.063783474	-0.124586692	-0.561864333	0.093555789	0.165575017	0.029222709	-0.234428616	0.253146522	0.265437526	-0.040715949	-0.160913652	0.595420652	-0.049295084	-0.083498823	-0.203201761	-0.164805372	-0.455567566	0.092843048	0.055356815	-0.305275773	0.099086164	0.070278054	-0.036575665	0.137361635	-0.173642974	-0.551774318	-1.33148047	-0.261969571	0.010201736	-1.080708857	0.007253617	0.034947932	0.195210376	-0.220614012	0.904591599	0.057833875	0.29337741	-0.053861795
1368368_a_at	-0.078592098	0.349654295	0.109821081	0.261676099	-0.168590433	0.09727451	0.233238937	0.137539013	0.194424156	-0.069884772	-0.108119043	0.101578323	-0.158579743	-0.096421845	-0.101800455	-0.018706755	-0.049220412	-0.011584934	0.04499505	0.017649758	-0.218083913	0.208326383	0.312498847	0.049848747	-0.031978879	-0.079837311	0.335805245	0.068752972	0.211812071	0.097835414	0.090665876	-0.113598929	0.055824446	0.164107624	-0.087361161	0.326468441	0.27649577	0.345390414	0.055515371	-0.078250263	0.011490667	-0.006623915	0.026483162	0.140174355	-0.145240735	0.215569891	-0.127739541	-0.009375387	0.268399568
1368369_at	0.0392227	0.07432017	0.126816887	-0.326054022	0.075894174	-0.085188723	0.020984302	0.164420262	0.096040908	0.246456268	0.011262413	-0.00455527	0.234542165	0.20397984	-0.073914613	0.376267522	-0.190889446	0.08651448	0.173143855	-0.096079331	0.153269945	0.070278443	0.190183852	-0.039896887	-0.031786553	-0.057546767	-0.115109843	0.249651415	-0.174868844	-0.004867406	0.022891838	0.057150638	-0.146507225	-0.076975039	0.173683467	-0.0027622	0.176889776	-0.155935608	0.124487044	-0.160891311	0.287825106	-0.067395471	0.099222849	-0.187040309	0.142817678	0.20094067	0.143091618	-0.204475992	0.076546906
1368370_at	-0.029467104	0.288132627	0.104698477	-0.50519623	0.138838631	0.285610156	0.116813547	-0.042396821	-0.22929975	-0.033721402	-0.569337603	0.117029066	-0.091524949	-0.096004989	-0.020577762	-0.135851354	0.111250595	-0.08128442	-0.140548151	0.13649938	-0.246694028	-0.222790345	-0.132643701	-0.058626243	-0.190927069	-0.323982073	-0.016862543	-0.643882683	0.054427814	0.080552743	0.026477201	-0.038846421	-0.111112151	-0.02424695	-0.481598213	-0.139344455	-0.088307426	-0.064557837	-0.196386668	0.231471005	-0.09458126	-0.119688616	-0.115443358	0.490300794	-0.684335638	-0.349780106	-0.358463604	-0.100287833	-0.562556743
1368371_at	-0.277858275	-0.311223501	-0.061906038	-0.333959289	0.011826459	0.317222159	0.452177403	-0.108905824	-0.30988612	0.047606299	0.260872896	0.034031277	0.012875574	0.048671479	-0.068350425	-0.180008714	-0.013640838	0.084275181	0.39288446	0.350878381	-0.351431724	0.005561362	0.089247301	0.065904071	0.324336806	0.046383303	0.143698989	0.111978491	0.050962611	0.051645561	-0.318474175	0.414450499	-0.044984173	0.291286521	0.219415845	0.113761375	-0.282449223	-0.802967776	0.336340102	0.193929056	0.11174044	0.004238272	0.198606543	0.456822629	0.079273746	0.090308055	-0.127668229	0.412266063	-0.050090454
1368372_at	-0.255203394	-0.536135444	-0.373432368	-0.26417587	-0.634455741	0.375581611	0.375142187	-0.027615453	-0.047172654	0.100232652	-0.078528193	0.056805617	-0.283672132	-0.386512726	0.00261021	0.036656619	0.077174764	-0.047868653	0.623863451	0.152593977	0.063451627	0.300274541	0.410805917	0.359720622	0.292049736	0.123751304	0.092136213	0.274721841	0.05896252	0.411072293	-0.487000845	-0.180342394	0.12453867	0.685854784	0.008109956	-0.014645496	-0.026039786	-0.789626565	0.528435015	-0.049791396	-0.45188912	-0.080231422	-0.289859793	0.513809035	0.222580911	0.632837739	0.101628132	0.266550613	-0.050475116
1368373_at	-0.15210829	-0.372027683	-0.190304377	-0.029552181	-0.278631004	-0.128833362	-0.382711895	-0.125114804	0.015364573	0.125145582	-0.06890779	0.042744016	0.088154741	-0.20935857	0.109727293	-0.024104168	-0.242802596	-0.045478332	-0.240868588	0.020348763	0.110785127	-0.159309104	-0.182961964	0.07952708	0.155056691	-0.20985792	0.031448671	-0.23008923	0.028668124	-0.177067683	0.058314067	-0.122811483	-0.135791757	-0.051508339	-0.033824124	-0.447928497	-0.210930667	-0.332620379	-0.008808191	-0.166575639	-0.206838214	-0.193783518	-0.070562319	-0.283367197	-0.175819796	-0.266123365	0.116987718	-0.246006438	0.102670908
1368375_a_at	0.086549427	0.337944946	0.280708266	-0.10822384	0.336125953	0.224681512	-0.15214553	0.073730974	-0.644009332	-0.005809689	-0.13224888	-0.065259028	-0.324700205	0.143058822	0.138826412	-0.06726868	0.436271938	-0.232802149	0.309066479	0.409331391	0.143363837	-0.188236944	0.38850213	0.187887471	-0.108621548	0.057618066	-0.425097972	-0.132210878	0.277323785	-0.013400626	0.104172857	0.101324149	-0.135346905	-0.078539271	0.10539516	-0.48754432	-0.126887456	-0.202792018	-0.014360723	0.577475259	-0.124899609	0.146491351	0.029001715	0.320379455	0.00508109	0.710459541	0.304663396	0.486496392	-0.525103678
1368376_at	-0.467686262	-0.544769418	-0.299919991	-0.309539984	-0.393427307	0.527895337	0.257693963	0.12330094	0.324774489	0.271061636	0.784130817	0.007035822	0.107381691	-0.274603455	-0.113172213	-0.354315184	-0.039023586	0.293339332	-0.099474806	-0.078145302	0.163066882	0.636875811	-0.138040629	0.161804233	-0.135266851	0.263608717	0.25829141	-0.060749007	0.746312141	0.338697602	-0.118275255	0.076402543	0.013613494	0.404488599	0.193179959	0.106656905	-0.301128856	-0.864176172	0.537558224	-0.118626825	-0.095977173	0.238027293	0.498721251	-0.145413113	-0.032001155	-0.4176638	-0.335786231	-0.343757505	-0.753812109
1368378_at	-0.284203787	-0.432852605	0.321847696	1.039505356	-0.122006008	0.489857894	0.482346114	0.020718941	0.243572719	0.28570057	-0.176436079	-0.170885175	0.112518984	-0.595604587	-0.037226864	-0.25534624	-0.215884892	0.105164433	0.111616729	0.020307176	-0.129838844	0.12772215	0.338659616	-0.046089468	0.185188164	0.188067652	0.060619022	-0.187626445	0.019247536	0.213570312	-0.076982802	0.063559963	-0.009195293	0.118766355	0.148946128	0.332395452	0.066562064	-0.167746444	0.00564638	-0.138959974	-0.51936134	-0.125888761	-0.036887901	0.114034501	0.133258414	-0.212949258	0.028162204	-0.019227145	-0.075028784
1368379_at	-0.01120205	0.425645339	0.300865606	-0.21157913	0.405609695	0.035808721	0.204488637	-0.111432359	-0.010070183	-0.13679697	-0.031568606	0.14915926	0.040220378	0.053841956	0.20172926	0.098927426	-0.130561679	0.126393432	-0.045976193	0.211404584	-0.158253402	0.071318255	0.014442788	0.251178977	-0.102987681	-0.089608737	0.139938589	-0.022126875	0.112607073	-0.013021346	0.085989166	-0.075242729	0.063441033	0.081609371	-0.284979393	0.049355299	0.394135922	0.257270862	0.224187469	-0.04677722	0.280316599	0.07839744	0.292854394	0.520073067	0.014368027	-0.319795826	0.03371541	0.240190634	-0.082127737
1368380_at	0.135643409	-0.087055364	-0.652412788	0.075376072	0.104721902	-0.382974074	-0.467110526	0.061161466	0.126092033	-0.34234025	-0.126147435	-0.397117363	-0.508552264	0.076326612	0.015497391	0.018219589	-0.092403435	-0.014687614	-0.464962708	-0.476499524	0.350363034	0.136086733	-0.241427282	-0.265290405	0.192913511	0.139286576	0.239658273	0.071231068	0.054469114	-0.105428007	-1.027307105	0.794350886	0.305866842	-0.119664535	-0.306102902	0.261775066	-0.712935453	-0.485499669	-0.422700573	0.020839424	-0.395014718	-0.494404875	-0.307448382	-0.077994343	-0.191141428	-0.326533343	-0.900539479	-0.101986818	-0.756485383
1368381_at	0.604193226	0.959385801	0.093040442	-0.087091588	-0.257011716	-0.025530994	-0.288241016	-0.21372972	0.177468455	-0.156163024	0.377750301	-0.00161487	-0.289550052	-0.404993284	-0.228381595	-0.32885514	0.260491256	-0.072167429	-0.015151131	0.047503658	0.206015078	-0.226086424	-0.289799023	0.135261933	-0.143990678	-0.167027472	0.085865508	-0.021576228	-0.121918654	-0.243086334	0.085886556	0.413244673	0.145360972	0.173621657	-0.036741111	0.10631317	0.21516601	-0.083923051	0.11144846	0.024927029	-0.129038974	-0.254513672	-0.11191151	0.369536518	-0.183586221	-0.222155255	0.070861271	-0.296124376	-0.188105187
1368382_at	0.207764182	-0.048383682	-0.162480024	0.58319051	0.189237918	-0.152313067	-0.034028208	-0.077507687	0.157111734	0.198835664	0.080688596	-0.201060075	-0.135439399	-0.135921153	0.019766383	0.106733003	-0.027797491	0.356962565	0.183361617	-0.314324068	0.36900151	-0.183438026	0.353783861	0.022503566	0.154617593	0.091994789	0.090687273	0.320649377	-0.119205249	0.131296127	-0.00183891	-0.092791722	-0.071178334	-0.343976151	0.377690356	0.082246467	-0.302180482	0.040126794	-0.133298831	0.091086006	0.024812099	0.004118832	0.020337916	-0.172810354	0.290359245	0.418054233	-0.025534261	-0.026891059	0.073199199
1368387_at	0.005199168	-0.123999293	-0.182488813	-0.286570255	-0.622359615	-0.169598646	-0.385114167	-0.321133732	-0.446589374	-0.067339701	-0.511830207	0.0452949	-0.425651594	-0.782245957	0.187836301	-0.429782007	-0.097455019	-0.2948772	-0.408065898	-0.040108772	0.236971076	-0.486933732	-1.041520785	0.070287898	-0.606953338	-0.232633114	0.031098985	-0.461503202	0.159638316	-0.257448182	-0.04801384	0.158998509	-0.063746227	0.019503554	-0.154478874	-0.572116278	-0.162088166	-0.737059884	-0.144120939	-0.052380746	-0.743287081	-0.526925143	0.131314509	0.034270188	-0.031270557	-1.068150704	-0.069351974	0.07106664	-0.272052537
1368388_at	-0.049221095	0.129592147	0.23053386	-0.037020996	-0.28990617	-0.269174061	-0.253103871	0.164434147	-0.274877719	0.109277194	-0.118578116	-0.02846052	-0.128090471	-0.520778981	-0.434842472	-0.594912297	0.165840993	-0.171180289	-0.087718766	0.074238884	-0.322106919	-0.494800428	-0.241496724	0.021178119	0.084107758	0.148855507	-0.022574324	-0.373954231	-0.34718877	-0.062736049	-0.066421092	-0.125744387	-0.089948079	0.446037176	-0.274540781	-0.373607781	0.425724181	-0.12314779	0.19231264	0.177206671	-0.245504135	0.179553534	-0.108046483	0.068468639	-0.163056854	0.117340773	0.257224829	0.124219742	-0.096822971
1368389_at	-0.036495067	-0.146031881	0.219834006	0.331351936	-0.017525044	0.007530809	-0.052243176	-0.019445647	-0.10446683	0.087592044	-0.22023115	-0.150337587	-0.238569636	-0.207075042	-0.11423042	-0.210848974	0.049410255	-0.241641165	0.090222127	0.176742477	-0.158685923	-0.287602517	-0.093756243	0.105336317	-0.039237711	-0.104041331	0.000324892	-0.291665059	0.051744587	0.091021882	-0.029443262	-0.057834928	0.066390378	0.165346478	-0.211992306	-0.041155985	0.263352524	-0.06950057	0.089550683	0.068333639	-0.302139324	-0.088101076	-0.289710515	0.150643799	-0.09869613	-0.00278176	0.020938519	0.159815285	-0.172207417
1368391_at	-0.11184362	-0.009020636	-0.216907033	0.45136022	0.42575369	0.466099812	0.731000597	0.159508155	0.909999833	-0.235508317	1.002472989	0.330203085	-0.113443059	-0.053198577	0.025435715	0.139160022	0.054916017	0.518069321	0.431717142	-0.209998148	0.012715171	0.701570785	0.514025933	0.165025931	0.32950508	0.227479882	0.564367985	0.665770214	0.372462424	0.409005689	-0.04355187	0.588128811	0.438783843	0.49391223	0.719608118	1.024486948	0.51970155	0.885329747	0.298927692	0.193209208	1.36234252	0.506936761	-0.364217457	0.204757497	0.590897416	0.59555471	-0.092444408	-0.058741111	0.692009557
1368392_at	-0.069313436	-0.087029684	-0.175573868	0.42205533	0.06799802	0.118002965	0.445688645	-0.09487638	0.650496181	-0.027087228	0.578616178	0.075200992	0.141454932	0.17864755	0.099169039	0.269454752	0.057278262	0.371455466	0.222231744	-0.207864004	0.213194393	0.443785557	0.510401562	-0.167658482	0.156453986	0.211337267	0.288346762	0.637300914	0.118985679	0.227715157	-0.012713852	0.35786579	0.100543007	0.086446713	0.468654095	0.425528043	0.094508541	0.559576528	0.104408981	0.125810979	0.935117581	0.267820003	-0.09717941	-0.037738514	0.396122982	0.443568377	0.03193222	-0.16204329	0.592854473
1368393_at	-0.042431071	0.318789734	-0.270975211	-0.528102363	-0.904202856	-0.058761974	-0.296085871	-0.002211257	-0.006706828	-0.221027355	-0.392488127	0.234202675	-0.017869454	-1.130098059	-0.129697995	-0.06562805	-0.369859011	0.352105391	-0.746516326	-0.56340837	-0.123773617	0.460548866	-0.093176081	-0.140664413	-0.762509193	-0.053682677	0.273980091	-0.431608024	-0.133040712	-0.052939394	0.116301077	-0.460718435	-0.076999223	-0.629245724	-0.553278296	0.235631465	0.216679599	0.218696575	-0.711579659	-0.288544831	-0.66980655	-0.175352374	-0.062883526	0.20964853	-0.324004019	-0.610142196	-0.842461054	-0.148659209	-0.064363561
1368395_at	-0.122824154	0.354940001	0.070307522	-0.11713021	0.051065503	-0.476380439	-0.378025942	0.113035644	-0.18904512	-0.251349306	-0.119924955	0.125692094	-0.120120399	0.118872261	0.124412375	0.072391485	0.379475515	0.053945925	-0.040327279	-0.198509114	-0.151714584	0.227106914	-0.133673164	-0.086148922	-0.350273688	-0.15491375	0.019662947	-0.280261859	0.023936763	-0.267628483	0.173035194	0.100463087	0.005433478	-0.244928106	-0.350093276	-0.011038234	0.175365316	0.004585762	-0.416785017	0.363668497	-0.236547305	0.001249114	0.236050859	0.350459125	-0.073053598	-0.255687773	0.107375676	0.218192623	0.136972694
1368397_at	0.005991615	-0.135188112	0.617753243	1.571159527	0.61544288	0.351677629	0.735521419	0.324090927	1.316669777	-0.070509046	0.661891646	-0.211099153	0.599324252	-0.515590599	-0.360075508	-0.063479494	0.378251284	-0.15106014	0.148774159	-0.004826016	-0.698503704	1.109752655	0.280671559	-0.848145022	0.562047869	0.2148884	-0.010329369	0.401584368	-0.66753568	0.446340838	-0.017828406	-0.277620088	-0.529112802	-0.560460732	0.783021246	0.949248423	0.301819658	0.961992261	-0.274595024	-0.065094279	-0.032054711	0.27960205	0.053304505	-0.090596489	0.946027975	-0.495523058	0.64045755	-0.329689655	-0.101070032
1368400_at	-0.050636322	-0.025952695	-0.000259824	0.445949382	-0.034321672	-0.162052715	-0.122493902	-0.011474982	0.256226796	-0.028986417	0.230594186	0.034091324	-0.028895385	0.20424815	0.20119962	0.064683736	-0.189050191	-0.086884257	-0.060864899	0.058138736	-0.149659425	0.097869646	-0.695115466	0.026058333	-0.090422783	-0.154195904	0.022239075	0.370931555	-0.053148799	-0.001354976	-0.03005568	0.141055177	-0.00473995	0.011962729	0.361253322	-0.053445374	-0.057479619	0.141906971	0.028842269	-0.427390293	-0.147399653	-0.1993043	0.206022452	-0.01820514	0.400331654	-0.560274893	0.249994725	0.035860114	0.123873235
1368404_at	0.14674171	0.595154588	-0.013139165	-0.263960417	-0.156701207	-0.078572696	-0.093962449	0.012697005	-0.260016433	-0.077029381	-0.096950912	0.169875657	-0.141711367	-0.288957022	0.084903943	-0.012328175	0.355009937	-0.022176061	-0.294977415	0.0397607	0.344789801	-0.213586604	0.018081266	0.124562334	-0.244789598	-0.024750078	0.133318926	-0.580580005	0.163788741	-0.114822069	-0.080268817	0.110714082	0.184421701	-0.168611665	-0.305783002	0.306393782	-0.082802029	0.423966388	-0.112941811	0.382857552	-0.198772389	0.184088834	0.028568341	0.315960202	-0.187237128	-0.12889176	-0.300645462	0.380064113	-0.488502809
1368408_at	-0.246934455	0.071222912	0.130097558	0.135163356	0.487102776	0.225714755	0.320910783	0.147997718	-0.203834578	-0.081101746	-0.206224444	0.099967641	-0.457176201	-0.416302868	0.14065075	0.118707289	0.079088378	0.141210833	0.027235427	-0.252840948	-0.237892999	-0.128917764	0.086086629	0.211789324	-0.116905126	0.037542239	0.086225036	-0.383726162	-0.014258185	0.128106471	0.086360735	-0.261264565	0.036877767	0.153492017	-0.444968696	-0.040322321	0.241875113	-0.156017128	0.169072689	0.187304275	-0.448140435	-0.046084622	0.01319454	0.340111804	-0.383548132	-0.028195126	-0.249791938	0.082907333	-0.150288197
1368409_at	-0.626527854	-0.41790132	0.088443409	-0.339474968	-0.224378406	0.53120575	0.579625934	0.0431046	0.04020694	0.166746174	-0.179780574	0.225003715	0.4988305	0.307392697	-0.007236721	-0.060784904	-0.159622864	-0.224900585	0.197505848	-0.222872538	-0.305383542	0.327175421	-0.006625712	0.038752679	0.049739144	-0.045591312	-0.070104019	-0.333094027	-0.212984518	0.205675708	0.229121611	0.143305149	-0.239309211	0.307696582	0.012257672	0.222551651	-0.130272809	-0.111203497	0.067395301	0.040956831	0.396121748	-0.195439156	0.046715382	0.848884293	-0.291072229	-0.027404262	0.083870376	0.365099423	0.326140288
1368412_a_at	-0.44785287	-0.380818243	-0.026808148	-0.26336559	-0.343651367	0.440138591	0.27703918	0.040491253	-0.357247247	-0.024960348	-0.294979249	0.024145406	0.108111984	0.01767159	-0.195897522	-0.186314317	-0.041818033	0.120874985	0.084875625	0.176918504	-0.16984552	-0.236502238	-0.150954669	0.105416666	0.245799368	0.161969258	0.211547377	-0.480712377	-0.114661865	0.294068165	0.286175951	0.120195322	0.110387097	0.28832506	-0.313296906	-0.021689292	0.099751835	0.400113148	-0.027584451	0.125518816	0.260952005	0.401345376	-0.528001423	-0.014757167	-0.327722331	-0.353734975	-0.627310404	-0.027667218	-0.48898844
1368414_at	-0.184759546	-0.051232493	-0.055145285	0.460994532	-0.305680247	-1.298569161	-0.425612585	0.023408947	-0.41771476	-0.012222512	-0.48549602	-0.303724914	0.271452395	0.045927335	-0.282057469	-0.380707517	-0.259517804	0.018147684	-0.88886306	0.29529229	-0.359153883	-1.402047772	-0.197487807	-0.215914304	0.313695093	-0.147041888	-0.165104228	-0.844097487	-0.595211994	-0.072275472	-0.062029273	-0.321878962	-0.149237662	0.316916663	-0.392353793	-0.340581051	0.220118514	0.003669347	-0.300166584	0.050075263	-0.286863222	-0.083305699	-0.055716189	-1.295999441	-0.787926285	-0.176898868	0.106498275	0.15185255	0.130446711
1368418_a_at	0.192554025	1.123789222	0.421769182	0.121003346	0.499713875	0.03368023	0.672109418	0.104162273	0.413431832	-0.048087523	0.482136104	0.086032873	-0.05637784	0.381178127	0.147846828	0.32318094	0.297324329	0.95229651	0.458294585	-0.553293696	-0.294704805	0.434909945	-0.101085231	0.118633197	0.034356217	0.330094692	0.120150669	0.16604072	-0.039969014	0.199126724	0.08877473	-0.213600905	0.063771973	0.484097358	0.304592051	0.825397324	0.377959133	0.880304503	0.161617161	0.279883634	0.952476211	0.574627134	0.304068698	0.95643662	0.288478448	-0.180989178	0.190444229	-0.36282897	0.356306509
1368419_at	0.230890285	1.03654676	0.388216021	0.043138552	0.49752948	0.093468635	0.64218599	0.08980972	0.239424818	-0.058199824	0.289499514	0.173963403	-0.10163515	0.54660142	0.346977947	0.429300938	0.307479872	0.714641478	0.521084671	-0.430414584	-0.435448174	0.411343188	-0.255546302	0.194684125	-0.008073483	0.159070981	0.009308259	0.007935818	0.010716258	0.155220087	0.225329928	-0.218902299	0.013910653	0.327534135	0.143561729	0.381348721	0.428109403	0.767935935	0.144991107	0.358373257	1.052182038	0.554720984	0.401395686	0.841941973	0.226352481	-0.366721538	0.097412573	-0.340834518	0.344212553
1368420_at	0.430959542	1.370140819	0.350441882	0.259743025	0.66014668	0.159231657	0.985514787	0.263149028	0.987279363	0.188756651	1.04390481	0.104186694	-0.165801817	0.431320574	0.087131483	0.250269649	0.377739556	1.416319656	0.544834232	-0.671119258	-0.338753771	0.802291319	-0.097160277	0.080448139	0.17355195	0.552979783	0.342116875	0.335670756	0.091030933	0.34915373	0.093393589	0.061223258	0.387539066	0.831334495	0.552920967	1.620173499	0.731632607	1.654827996	0.252165551	0.200160611	1.399319879	0.904153303	0.358894392	1.478514653	0.387059666	-0.29319439	0.206631675	-0.143588696	0.770922165
1368423_at	0.110205712	-0.044923208	-0.247984112	0.385723297	0.122905435	-0.008180439	0.051693884	-0.108245503	0.087887789	0.191912386	-0.014644968	-0.184765397	0.058877258	0.188152314	-0.048713708	0.127304725	-0.207723422	0.296893335	0.052935033	-0.220771616	0.303428723	0.068475029	0.25670173	-0.024993138	0.132163257	0.192097264	-0.00333025	0.207802982	0.004566745	0.106825886	-0.085822855	0.066210584	-0.089735479	-0.163015064	0.244908286	0.13346787	-0.127177686	-0.072438681	0.046496274	-0.054333886	0.034857613	-0.042180026	0.053715419	-0.420126609	0.252033237	0.422080332	0.102924898	-0.379401626	0.096167083
1368424_at	-0.147641748	0.068181979	0.201536975	-0.02504325	-0.00563279	0.189939568	-0.059953939	0.102665658	-0.23841331	-0.1676935	-0.255455314	0.068127485	-0.249118694	-0.116761475	-0.076148693	-0.127953641	0.095049859	-0.19317414	-0.036169376	0.168810628	-0.249616441	-0.190205175	-0.184912241	0.036664698	0.014837493	-0.280372356	0.0961998	-0.294946281	0.127636635	0.060645298	0.094742376	0.055905468	0.062467488	0.185511161	-0.376182411	0.078524533	0.262929045	0.317473659	-0.031988759	-0.050127349	-0.255382939	0.055552505	-0.004697792	0.295463146	-0.2171947	-0.131197402	-0.013029156	0.181420262	-0.086251202
1368426_at	-0.000444204	-0.085483551	0.075831429	-0.255733349	-0.144820149	0.24743309	0.672273859	0.138011987	0.278845928	0.143471726	0.461188801	-0.011874081	-0.027085812	0.74572881	0.096117297	0.102888337	-0.040318218	-0.096408259	0.021226673	0.025067313	-0.169010252	0.058783572	1.01429136	0.453414978	0.124316968	-0.021140901	-0.043453076	0.022039404	0.144320255	0.00855966	0.137955232	-0.002417986	0.039883181	0.086848966	0.054365684	0.07805539	0.051022797	0.0610404	0.57068615	-0.052737765	0.416562971	0.029806036	0.190158538	0.32089708	0.057686359	0.984017473	0.065888255	0.194901884	0.513429432
1368428_at	-0.088640335	-0.176415079	-0.150347634	-0.759405395	-0.407923096	0.152026315	0.322110193	0.006346431	-0.206627688	0.063244216	-0.304313508	-0.1513992	-0.061617101	0.208925599	-0.286628949	-0.195043296	-0.06821921	0.006727779	-0.051403946	-0.098822612	-0.28523015	-0.228987856	0.281648242	-0.102664838	0.021835982	-0.051293016	0.004665248	-0.704604627	-0.141038424	0.052389917	-0.088921916	-0.116421646	-0.062173115	0.157661094	-0.22001207	-0.30399028	-0.075402788	-0.375143707	-0.04544121	-0.067208084	-0.158921645	-0.103117876	-0.099708405	0.038665281	-0.389285324	0.477953596	-0.002806301	0.091277946	0.037244932
1368429_at	0.312945927	0.048716995	0.126301106	-0.332869702	-0.223640937	-0.189662382	-0.157137489	0.329903707	-0.074670657	0.005216662	-0.411517606	0.11596232	-0.031421294	0.046391113	0.002864512	-0.317982215	0.072987971	-0.375126939	-0.222474919	0.159170996	-0.257672982	-0.156806961	-0.469217442	-0.016198639	-0.003222766	-0.31329291	-0.19615452	-0.317533029	-0.007359101	-0.107930871	0.415694609	-0.140667211	0.116128109	0.151913801	-0.128646669	-0.255709276	0.04246903	0.034421136	-0.08046914	0.144049137	-0.06960254	0.107319992	-0.047175243	-0.062244276	-0.17117188	-0.133667843	0.312260669	0.22664434	0.10328934
1368431_at	-0.143784707	-0.179480275	0.142892952	-0.168175439	-0.266614763	0.350185941	0.447470767	-0.048363869	-0.060322887	0.139774847	-0.422253516	-0.183997328	-0.179053145	-0.104890444	-0.154901985	-0.197483124	0.313572007	-0.060068545	0.21687521	0.18724594	-0.008188975	-0.132029224	-0.072254105	0.341656429	0.059263294	0.002102428	0.0856362	-0.40120266	0.118417418	0.162592481	-0.187850132	0.004281446	0.142861554	0.362340783	-0.046090246	-0.118843189	0.025309982	-0.452891737	0.194947051	-0.012242216	-0.248682138	-0.083415513	-0.2076445	0.411859905	-0.035227232	0.105758457	0.161880181	-0.076829673	0.083478012
1368432_a_at	0.034048261	-0.534393316	-0.372351982	-0.839889303	-0.495529276	0.02472933	-0.334293667	0.151839805	-0.549700219	0.058436934	-0.531442474	-0.389073334	-0.190659312	0.332117003	0.206983558	-0.221805043	0.018601789	-0.252897451	0.051564398	0.049807764	0.03935783	-0.213776024	-0.220825454	-0.357085229	0.109057842	0.057535341	-0.0015973	-0.805857978	-0.163057595	-0.018430252	0.168304215	-0.035172568	-0.064861884	0.193500027	-0.376916014	-0.318942158	-0.187345322	-0.25143725	-0.993208017	-0.218857282	-0.54041777	-0.408787262	0.20054299	0.101229547	-0.751876427	0.016280123	-0.393222356	0.018933574	0.284892464
1368435_at	-0.024646696	-0.130260393	-0.407622399	-0.193515519	-0.276823536	-0.39013964	-0.370517006	-0.118537843	-0.171591048	0.433092978	-0.108614186	-0.287613568	-0.230630414	-0.564842473	-0.188770299	-0.080752332	-0.096529131	0.246201662	-0.088548731	-0.184479705	0.411759136	0.0506807	-0.32264763	-0.044449226	0.188402368	0.10585798	-0.123315943	-0.004170618	-0.194657297	-0.339279924	-0.480815106	0.414913857	0.192509052	-0.142333079	0.242406361	0.265541412	-0.565249031	-0.468860762	-0.014236538	-0.203562822	-0.450504524	-0.291531838	-0.37010565	-0.331632288	0.122881938	-0.173357672	-0.416102901	-0.278486875	-0.431186582
1368437_at	0.021875884	0.296540438	0.237612233	0.214065044	0.87082549	0.028406516	0.451496468	0.085722204	0.085151562	-0.126344315	0.310926896	-0.126591289	0.023604369	0.271788439	0.158601836	0.421250779	0.167296463	-0.084102078	0.29666765	0.6079101	-0.178388135	-0.246097973	-0.027244734	0.414932454	0.424803932	-0.041688869	0.018091887	0.220133261	0.099182254	-0.075084809	-0.245384817	0.320664392	-0.22792168	0.318135391	0.287462231	0.285586576	-0.169581126	0.24323502	0.456400107	0.06051131	0.363957494	0.158808351	-0.059844353	0.28584771	-0.364001953	0.4333296	0.580849979	0.26264448	-0.22172194
1368438_at	0.090677264	-0.174561995	-0.139830866	-0.115138703	0.042660388	0.111154353	0.298181951	0.028537666	0.008877964	0.059995993	0.766837817	-0.012150991	-0.020357376	0.37739405	0.218555511	0.240036849	-0.416583839	-0.098464615	0.087987885	-0.350816564	-0.324088544	0.165149975	0.195224178	0.099596222	0.209105309	-0.372929804	0.037464073	-0.017312883	-0.299602221	0.072533469	-0.250129915	0.335285907	0.166735693	-0.129558108	1.016223448	-0.325071152	-0.056625199	-0.130741699	0.066203478	-0.162091153	0.095425807	0.061041937	-0.259892938	-0.126602035	-0.167129788	0.276981117	-0.212456903	-0.281937624	0.033021872
1368441_at	0.218650254	0.065782782	0.275182707	-0.271799584	0.482775774	-0.02591906	0.32669947	-0.062458102	0.14516342	0.001631418	0.114371939	-0.163263868	-0.021607445	0.055822863	-0.055455813	0.106211119	0.152827595	0.1508359	0.120139015	-0.098084806	0.530300978	0.051827792	0.232504348	-0.074514646	0.144696502	0.005781403	0.005943591	0.241256198	0.09009041	0.024780995	-0.09548386	0.055503653	-0.009547447	0.017515723	0.190807367	0.095519168	0.024323376	-0.120682092	0.142990155	0.0225854	0.130433802	0.022943798	0.184660453	0.117266314	0.226782688	0.070430856	-0.067483766	-0.014242464	-0.014709608
1368442_at	0.305001359	0.293344878	0.464940722	-0.762138498	-0.465291105	0.614405591	0.441083046	-0.355389473	-0.560986486	-0.590150122	-1.721501572	-0.195205336	-0.357678506	-0.560539521	-0.147756315	-0.400383323	0.362697306	-0.349128509	0.2144312	0.262205692	0.184072144	-0.847918287	-2.594508012	0.295556347	-0.620335875	-0.35818429	0.020586622	-0.64241609	0.445709396	-0.661138917	-0.290678124	0.130555378	0.443661169	-0.222048386	-0.09063412	0.947534526	0.199306687	0.100149466	-0.126825557	-0.262506116	-1.558344003	-0.501031749	-0.732479503	0.291839917	-0.118905035	-2.3818385	0.02679662	-0.585408428	-0.080780817
1368443_at	0.111273465	-0.295932202	-0.146606453	0.272737355	0.113834565	0.205281643	0.182151115	-0.083603672	0.210550451	0.194627038	0.219485691	-0.157572136	-0.048615773	0.16630768	-0.107389864	0.134556829	-0.15980482	0.346258728	0.154935141	-0.121509637	0.258471796	-0.008794847	0.475272065	-0.084158467	0.097520863	0.174588741	0.030392011	0.050588371	-0.032955844	0.10523271	-0.242355286	0.138874831	0.076180962	-0.175241297	0.23135593	0.030156743	-0.143180316	-0.179605354	0.144045526	-0.111313548	0.094560135	0.005997035	-0.100672981	-0.174604464	0.348365563	0.387891495	0.008590735	-0.257570857	0.032191118
1368444_at	-0.064707856	0.021041848	0.189830526	0.104387139	-0.117894775	0.049286648	0.061000437	-0.018312203	-0.282032556	0.132383916	-0.468361529	-0.12150204	-0.091969335	-0.451149764	-0.113650421	-0.141791369	-0.025150932	-0.100757883	-0.071000749	0.090998133	0.031149171	-0.38804455	-0.111669803	0.110354213	0.033601759	-0.101838817	0.137394524	-0.269192299	-0.117203716	0.065119853	-0.054650282	-0.071179535	0.010146701	0.088670667	-0.374666952	-0.050295598	0.201484004	-0.117042286	0.172951336	-0.048735504	-0.272518193	0.05036887	-0.2473159	0.112178685	-0.225781392	-0.148444473	0.006845708	-0.055163808	-0.162811565
1368446_at	-0.303765669	-0.184546681	-0.339489967	-0.758068812	-0.51182491	-0.225675174	0.123174519	0.334203102	0.392814831	-0.181089775	-0.041938397	0.025180774	0.544740279	0.710158965	-0.289857445	-0.057313591	-0.45808198	0.139010769	0.070943185	-0.090913775	-0.484812284	-0.503285534	-0.668906204	-0.590137296	0.425314106	-0.033625726	-0.059285861	-0.638592342	-0.430798704	0.151879988	0.105711203	0.116363265	0.094333601	0.59671358	0.424560601	0.034006062	-0.145882705	-0.152683434	-0.339642018	-0.496863233	-0.194256725	-0.428548283	0.049506268	-0.147775182	-0.18019674	-0.380423964	0.366861645	0.193206442	0.377616434
1368448_at	-0.052547422	0.106741605	-0.222079845	0.608235372	-0.006199064	0.003281778	0.248241193	-0.1722738	0.087621511	0.281705638	-0.060926091	-0.218806898	0.419549106	0.202938174	-0.117406693	0.105860579	-0.157938205	0.286455852	0.187693722	-0.027392275	0.406418577	0.094872414	0.335876671	-0.066175174	0.112254368	0.170232298	-0.021227984	0.336325401	0.056710107	0.151691651	-0.101896031	0.291614091	-0.158774548	0.04965122	0.310670367	0.153023748	-0.010378296	-0.057428562	-0.027891847	0.059511616	0.217072402	-0.012310281	0.206511206	-0.428444472	0.279129419	0.512404736	0.069254123	-0.319549939	0.281239071
1368449_at	0.243392642	0.481572668	0.428803622	0.344898201	-0.027527448	0.12536759	0.044476209	-0.203572259	-0.028834246	0.002816384	-0.258163075	-0.281648723	-0.361828204	-0.337274161	-0.547425778	-0.438876898	0.603150576	0.105757098	0.026621465	0.044334871	0.219028535	-0.175924899	0.284288277	0.090064129	-0.295340392	0.061167327	-0.047877724	-0.052459747	0.411475031	0.185978033	-0.394444255	0.080038187	-0.011401416	0.160330018	-0.094368151	0.394171048	0.143201115	0.065022432	-0.018350686	0.216249181	0.051551209	0.246982733	-0.228761805	0.047823087	-0.275209579	0.556723804	-0.177691239	0.109557994	-0.191432525
1368450_at	-0.048731805	-0.370222294	-0.106621218	-0.128656152	-0.46525205	-0.479284257	-0.617681002	0.121646675	-0.223749003	0.13141314	-0.325939609	0.069418258	0.132022791	-0.487292474	-0.10211715	-0.293717969	-0.152352369	-0.121904246	-0.250253028	-0.138041503	-0.182742894	-0.36815281	-0.387199779	0.001212336	-0.041456027	-0.080827918	0.067367277	-0.356238475	-0.053306591	-0.081594292	0.13317629	-0.271583023	0.013710338	-0.07539037	-0.18106246	-0.268718891	0.007385666	-0.244319292	-0.449323045	-0.023315111	-0.182274447	-0.052264313	-0.104516398	-0.134446412	-0.205994911	-0.334438312	-0.190689919	0.243779097	0.126096476
1368452_at	-0.090314805	-0.088370972	0.186435724	-0.730393086	-0.314497104	0.140878891	0.004277684	-0.162444064	-0.485572962	0.155002318	-0.475225751	-0.164638427	-0.039785165	-0.293082804	-0.068406143	-0.19296285	-0.118446116	-0.219543982	-0.085922088	0.218713061	0.075130378	-0.458889846	-0.028208552	0.096009678	-0.030807071	-0.158686868	-0.085331553	-0.499186673	0.043563744	0.135175072	-0.133179367	0.104594819	0.009708616	0.130401922	-0.45657281	-0.204499721	-0.200281626	-0.338653986	0.049395031	-0.216474386	-0.564465297	-0.14694283	-0.108163597	0.113678806	-0.267623841	-0.124359647	-0.003369252	-0.100474068	-0.163759294
1368453_at	-0.22509055	-0.388588541	0.091673481	0.234443134	-0.317124737	-0.200951687	-0.266054606	0.061408569	0.316100454	-0.104892704	0.058464294	-0.156850164	0.106305536	-0.529325258	-0.088025913	-0.262294439	-0.014016533	-0.185615254	-0.572343637	0.083921965	0.203861138	-0.233146808	-0.740375953	0.709610902	0.182071476	0.02835484	-0.03800529	0.31690659	-0.394307496	0.341608474	-0.165508349	-0.268493054	0.069464991	0.154017404	0.210113896	0.238056512	0.173198611	-0.251053455	0.940039048	-0.133315256	-0.562628662	-0.535747552	-0.455603163	0.012466326	0.366846733	-0.995363004	0.132138188	-0.064641833	-0.186787336
1368455_at	-0.029471283	0.135935664	-0.013368872	0.438725817	-0.167406861	0.00623498	-0.118999579	0.038386375	-0.002213129	-0.018340004	-0.265450163	-0.080088169	0.076072796	-0.180377579	-0.130763664	0.092054936	-0.007936575	0.313395371	0.031104553	-0.303405596	0.065969687	-0.093103602	0.321326154	-0.206616451	0.250608476	0.131993472	-0.017021733	-0.068509672	-0.016849366	0.116410798	-0.047265274	0.071394241	-0.141517201	-0.050426289	0.025455057	0.011337298	-0.161530321	0.298414752	0.139038333	-0.056615847	0.148306459	0.193414059	-0.121379234	-0.476690074	-0.101529852	0.175032813	-0.026012815	-0.101301321	-0.048941675
1368458_at	-0.095923656	-0.078313033	-0.126545969	0.131394851	0.158073305	-0.024454771	-0.082698817	-0.062474246	0.142028711	0.064802306	0.098315343	-0.068778069	0.072924985	0.072910347	-0.107794581	0.106507593	-0.047521141	0.241618956	0.106483999	-0.102521097	0.156308067	-0.053502979	0.226331017	0.00774033	0.269023645	0.029033573	0.096048156	0.168348562	-0.108708619	-0.021583465	-0.250319647	0.154187812	0.067139731	-0.009789819	0.112741482	0.138740551	-0.058081843	-0.20534043	-0.030800265	-0.101319405	0.149907077	-0.063105795	-0.027688726	-0.24795554	0.218118314	0.112052921	-0.134449441	-0.237843708	0.005939948
1368459_at	0.217641117	0.000677237	0.485038375	0.021461851	-0.186680603	-0.033275079	-0.214234962	-0.065016535	-0.129996836	-0.265118392	-0.08784918	0.188101598	-0.26191399	-0.220056803	0.373399835	0.173632349	-0.152878535	-0.288498497	0.074421256	0.324473369	-0.240906761	-0.324679907	-0.134701122	0.176321865	0.096934319	-0.068948304	0.00688576	-0.271039545	-0.096329345	-0.014972468	0.161488615	-0.020807603	0.068644661	-0.054617486	-0.057241783	-0.378377873	0.181493642	-0.130310771	0.034711931	0.120764237	-0.100074453	0.007973109	-0.345902353	-0.088726149	-0.00956715	-0.075326655	0.137685895	-0.026926353	-0.157058362
1368460_at	-0.131050431	0.071996949	-0.141454977	-1.081980988	-0.024157094	-0.120284643	0.129869759	0.091719776	-0.473012138	-0.058868347	0.177576713	0.091657992	-0.246852475	-0.142001078	0.239861596	0.085994169	-0.021170354	-0.125313165	0.410340485	0.200092948	0.098090093	0.016367079	-0.800935677	-0.14842526	-0.07197305	0.150511968	-0.1582052	-0.100152275	-0.178228789	-0.211216107	-0.16379237	0.21542294	0.433910698	0.346541617	-0.209829858	-0.633571134	-0.709834671	-0.854237797	-0.191389459	0.001931343	-0.326397522	-0.15164926	-0.135755123	0.351046522	0.128027097	-0.476204475	0.236171125	-0.2261748	-0.00983208
1368461_at	0.079698562	-0.011895894	0.105648027	0.098151007	0.186884077	0.008596535	0.308143202	0.16529415	0.227052865	0.244548935	-0.134331573	-0.328885444	0.300310173	-0.197592203	-0.355867254	-0.211860287	-0.013091516	0.130254221	-0.322636993	0.400877845	-0.146328357	-0.630372455	0.093637474	0.109490007	0.381186069	0.234035621	-0.030909658	-0.4452204	-0.372751854	0.152585566	-0.057735491	-0.05317454	0.225582533	0.253292395	0.112133179	0.014445804	0.145755297	0.176131429	0.134575894	-0.098681787	0.163838275	0.120424056	-0.185774986	-0.22508554	-0.005542676	0.180838639	0.345884303	0.201011145	0.050976705
1368463_at	0.014835952	0.380614996	-0.061537543	0.152069255	-0.19364422	0.059144879	-0.235217087	-0.023298727	-0.086247522	-0.218919395	-0.400748183	0.139844165	-0.043806097	-0.242181642	-0.079147952	-0.011230779	0.103491358	-0.036893874	-0.310644209	0.033209063	-0.001659619	-0.014884425	0.131607469	-0.024541742	-0.229729998	0.046922104	-0.212000162	-0.413013146	0.031333144	-0.07651399	0.040110876	-0.273525284	-0.072488106	-0.255387602	-0.287373022	-0.284296893	-0.086619854	-0.299710394	-0.377640453	0.144732201	0.053082749	0.069260376	-0.096138328	0.26759783	-0.172159697	-0.187309964	-0.096445931	0.284253888	-0.164289223
1368464_at	-0.190521236	0.741565633	0.538461172	0.001019807	0.377500996	0.088664718	0.630558385	0.048127111	0.148919102	-0.286587907	-0.035767417	0.413563795	-0.017120813	0.04454213	0.152892692	0.428822883	-0.523587942	1.373566429	0.462036829	-0.439092063	-0.653199878	1.030091735	0.259546534	0.111744886	0.172340505	0.240670617	0.40412333	0.021910263	0.048466244	0.38283125	0.034325099	-0.173497385	0.245050118	0.735283801	0.698666271	0.564199708	0.643668652	0.581396896	0.348915755	-0.801265312	-0.470037646	0.172910192	-0.499028192	0.802662055	-0.186518162	0.104067425	-0.359255289	-0.649354866	-0.241501637
1368465_at	-0.368851226	0.509229876	0.317560718	-0.560570017	-0.353957247	-0.095861898	-0.697288023	0.273059336	-0.419101317	-0.235066155	-0.687865659	-0.06941474	-0.644410245	-0.542143948	0.010621599	-0.186270236	0.416970763	-0.145746476	-0.583188639	0.389473103	-0.017940916	0.089682066	-0.491489223	0.141066611	-0.089193209	0.316924736	-0.06988405	-0.895233988	-0.12768607	-0.142166464	0.185052256	-0.529057606	0.317931552	-0.364223372	-0.797334892	-0.111166198	0.175335401	0.175473599	-0.042930107	0.614887451	-0.742100773	0.052593985	-0.253121714	-0.150209302	-0.604665981	-0.593233567	0.067812375	0.246844607	-0.402304472
1368466_a_at	-0.075115571	0.050773811	0.31840974	0.312562136	-0.388028496	0.216722853	0.200719706	0.228986307	-0.110789451	-0.011515777	-0.181323584	0.167849778	0.079388608	-0.103197965	-0.097359073	0.049662194	0.146586376	0.036139069	0.289114495	0.203227412	-0.072100556	-0.056584538	0.301987981	0.169977816	0.244061169	0.046203994	0.18818782	-0.058682932	0.1692476	0.087091627	0.033092176	0.160381176	0.108285623	0.228191558	-0.176903246	0.205702619	0.397127704	0.098242715	0.122897799	-0.108206937	-0.018169973	0.186657513	0.016498414	0.239354039	-0.193391492	0.294849457	0.162196187	0.068236048	0.157570993
1368467_at	-0.319587207	-0.211278158	0.071369243	-0.263866342	-0.323620206	0.361832761	0.259567278	-0.215454069	-0.137455187	0.26374814	-0.057472093	-0.04694012	0.075895755	-0.060801899	-0.162526922	-0.161624037	-0.027330273	-0.065575634	0.294112526	0.156687737	0.025051599	-0.040908221	0.532565445	0.155521286	0.115029659	0.029386902	-0.004536989	-0.040381717	-0.061050524	0.310591612	-0.091466313	0.173594726	-0.040664379	0.241192751	0.005712657	-0.184388001	-0.040632005	-0.134949772	0.218109551	-0.153444581	-0.125186789	-0.064387519	-0.011074321	0.011892098	-0.004379048	0.809150505	0.059624793	-0.302102599	0.055727474
1368470_at	-0.051458144	-0.003912081	-0.282153733	-0.162964515	-0.281946748	0.106615901	0.063383097	0.035095791	0.002114021	0.217756309	0.17415687	-0.012842278	-0.204345029	0.035093101	0.014923503	-0.049694664	-0.017685214	0.06427704	0.218286779	0.104815621	0.099357593	0.00311216	0.073447207	-0.16177711	-0.030916009	0.006864072	0.015363506	0.123676476	0.092678287	-0.080296403	-0.174345896	0.256582465	0.124629553	-0.049825167	0.395637243	-0.074156771	-0.327776539	-0.307698067	-0.072657644	-0.077142838	-0.162490757	-0.170598511	0.062231869	-0.093554934	0.090611917	0.203012215	-0.144614932	-0.300674184	-0.137246329
1368471_at	1.031807331	1.869498698	0.421072202	0.671672859	1.180337471	0.776488941	1.135924464	-0.188617238	0.967124283	-0.237749216	1.456419357	-0.035074856	-0.170494685	1.365029004	0.005010336	0.516051545	0.431124275	0.323164228	0.417686308	0.220792475	-0.19464681	0.153635325	0.311607206	0.146158202	0.37193405	0.005706872	0.22259887	0.74038415	0.203987821	0.183942273	-0.172426059	0.582739406	0.291507069	0.438355506	0.69745433	0.844398471	0.980884104	2.248983556	0.103536859	0.346030335	2.140932325	0.368165386	-0.4694993	1.564579783	-0.24168052	0.852358284	0.140511472	0.259838975	0.199419958
1368473_at	-0.07944406	0.014196354	-0.040057244	-0.631126598	0.24160096	0.360999971	0.191737363	0.181040847	-0.31362122	0.00941177	-0.030620309	0.133637308	0.092047969	0.167059204	-0.065604017	-0.137513518	-0.042574065	0.00898335	-0.162327747	0.309812247	-0.310975838	-0.085200471	-0.24309695	0.031360024	0.153005677	0.197087901	-0.008650615	-0.266292314	-0.022860295	0.155770737	0.391940326	-0.11017406	-0.11030133	-0.040639504	-0.143111506	0.030781677	-0.162459254	0.113095561	-0.121807351	0.087500693	-0.337106735	0.107508109	-0.265090527	0.193408585	-0.22809297	-0.100757578	0.024210486	0.000255521	-0.307332494
1368474_at	0.341950908	0.818462708	-0.188914683	-0.152325506	0.303113912	-0.580611178	-0.893243491	0.158450351	-0.344808585	-0.426153736	-0.475053364	0.200966583	-0.197120006	-0.178434575	0.359482509	0.329823144	0.248384886	0.137116514	-0.53496781	-0.557597297	-0.504407905	0.128554524	-0.617746373	-0.082098144	-0.04579004	-0.141117206	-0.140913766	-1.131626587	-0.170623099	-0.253917514	0.258440626	-0.581548583	-0.308026028	-0.173112591	-0.685681315	0.033201306	0.367886346	1.11391096	-0.255232877	0.344813428	0.181245876	0.080368069	0.183245459	0.165997353	-0.68476655	-0.976493104	-0.48886676	-0.365495697	-0.087383095
1368475_at	-0.086288269	-0.182973906	-0.1404597	0.367733581	0.032879306	-0.018040819	0.090521042	-0.073790641	0.226777039	0.042317054	0.107765621	-0.218641919	-0.07424144	0.113241779	-0.114704204	0.210772831	0.04166662	0.2535164	0.159189952	0.056092657	0.190962968	-0.110351727	0.237971741	0.3724063	0.03949314	-0.089174242	-0.021302398	0.106805336	-0.141503637	-0.093973961	-0.063209402	0.020129412	0.019886877	0.029367635	0.172285552	0.082209769	-0.026328046	-0.028045415	0.356287426	0.00156008	0.133326768	0.044359589	0.011162853	-0.233447018	0.206188392	0.241606447	0.108138579	-0.147247684	0.060418226
1368476_at	-0.510837282	-0.271371606	0.127500654	-0.557865636	-0.063522012	0.363439951	0.017520653	-0.087385256	-0.143335274	-0.036551793	-0.090437692	0.13422926	-0.057542923	-0.071878704	-0.047516261	0.158655162	0.093466664	-0.15115569	0.190134898	0.360936143	0.054000007	0.117937394	0.096706325	0.266256105	0.05401604	0.135048319	0.032944392	-0.966564909	0.516539956	0.066681024	0.190124215	0.03676853	0.184847371	0.03531015	-0.426871384	-0.121335898	-0.125015935	-0.564867801	0.205274158	0.332210711	-0.233469181	0.066154473	0.012774996	0.311467906	-0.4154653	-0.107490473	0.072382761	0.260162217	-0.091913756
1368477_at	-0.033821459	0.026260044	-0.0119439	-0.147694345	0.629940778	0.055718392	0.118020268	-0.224832107	-0.50633467	0.030993383	-0.519582252	-0.227826434	-0.442193034	-0.361159524	0.007569239	-0.025533759	-0.185990087	0.037719983	0.018619787	0.213988659	0.168174417	-0.192667348	-0.084713276	0.054741832	-0.104354192	0.128942758	0.105144566	-0.538605546	0.181355617	0.028697026	-0.203680856	0.262224154	0.231487996	0.027288994	-0.369559179	-0.100534134	0.035926004	-0.154010663	-0.012836114	-0.033420133	-0.907884289	-0.069616988	-0.44426377	-0.141766591	-0.284325442	0.134509269	-0.32969318	-0.10337568	-0.499589275
1368480_at	0.08586502	0.608965809	0.291187383	0.316670564	0.460204991	0.236259075	0.559496663	-0.082606095	-0.067584306	0.137780783	-0.158675135	0.080676223	0.089759978	-0.07643372	-0.257188005	0.005593099	-0.105475663	-0.03031813	0.3911866	0.193326451	-0.174865353	-0.110489986	0.407772308	0.467763491	0.114187969	0.11252433	-0.06133341	0.08734192	0.180464878	0.089015115	-0.146048003	0.011742722	0.017222836	0.032543441	0.011897099	0.567441958	0.154714766	0.464567834	0.274880093	-0.120126818	0.563645792	0.313587855	-0.335831111	0.383511921	0.144781312	0.491302247	0.179202852	-0.202237622	0.005243367
1368481_at	0.084345959	0.021453866	-0.124676533	0.31494056	0.027083193	-0.114907532	0.031389771	-0.170556723	0.066669382	0.282726986	0.011178635	-0.215141651	0.207625185	-0.204954655	-0.123540984	0.065059308	0.162567526	0.117431611	0.083709971	-0.102717081	0.307895532	0.001019693	0.21732171	-0.071327234	0.052397209	-0.007669741	-0.005343788	0.366603504	-0.101673977	0.067684842	-0.020285834	0.239231592	-0.096859733	-0.076923072	0.035242045	-0.177205146	-0.081640392	0.107509389	-0.192537029	-0.042752549	0.165087823	0.042305148	0.129928639	-0.218002483	0.022733873	0.247534659	-0.023012383	-0.213876861	0.050686253
1368482_at	0.420826386	1.095843978	0.17263981	-0.249992065	-0.359652281	-0.408151305	-0.796069632	-0.151527754	-0.573453245	-0.188769471	-0.426796517	-0.22424982	-0.139758188	-0.696485527	-0.145561937	-0.294277959	0.632066647	0.656747754	-0.29798726	-0.085517901	-0.07003056	-0.519711541	-0.190893009	0.086606785	-0.60488393	0.135085149	-0.402248701	-0.461003993	0.026822479	-0.552409621	0.11059697	-0.133452153	-0.577454327	-0.477062311	-0.47995072	0.234859891	-0.400607762	0.884233135	-0.542691268	-0.044647168	1.773491209	0.981150989	-0.510847357	-0.284248189	-0.468463731	-0.463142552	-0.904441891	-0.103752401	-0.877752286
1368485_at	0.215070015	-0.116430536	0.185784532	0.395358864	0.246822487	0.004094148	0.27422006	-0.14699744	-0.182278443	0.190221832	0.104847279	-0.208045048	-0.282031998	-0.10857072	-0.029345867	0.089267831	0.038314897	-0.09486254	0.02822292	0.299914017	0.113757577	-0.361995135	0.227571075	-0.041045574	-0.058566425	-0.428319323	-0.258233527	-0.055479805	-0.179778124	0.054338382	-0.211631023	0.294257365	-0.002269941	-0.132688298	-0.035773566	0.031804685	-0.0487532	0.101291222	0.092424811	0.127723844	-0.081476061	-0.164288234	0.033656714	0.012206491	0.06674671	-0.089786981	-0.158016488	0.285640795	-0.059491486
1368486_at	-0.177232216	-0.173626705	0.043836453	-0.147817111	0.139073081	0.14122639	0.200834577	-0.08482865	-0.042944603	0.059554404	0.080237245	-0.113576503	-0.045784901	-0.278332473	-0.138507704	0.064531	0.232808137	0.089493701	0.195492898	-0.209645687	0.080418647	-0.162700285	0.024189958	0.083950806	-0.019466687	0.115616517	0.377553181	0.035861386	0.183684753	0.090244302	0.035555379	0.026024528	0.296051729	0.116118636	0.286928656	0.253339891	0.120007793	0.015864401	0.291060085	0.240594464	-0.173742939	-0.018755132	-0.007820332	0.190351184	0.166299237	-0.017874668	-0.152970062	-0.015861317	-0.042305392
1368488_at	-0.520754682	-0.522017873	-1.090854395	0.321452684	-1.005601034	0.204970915	0.61238906	0.700945285	0.623706663	0.086562847	-0.931189483	-0.034246569	-0.083375958	-1.70177554	-0.140541118	0.133314539	-0.81861643	1.66436054	-1.735972321	-1.260918812	0.195368265	1.145230233	0.535421971	-1.067042122	-0.557031362	0.348772587	1.02072631	-1.31514045	1.10156036	-0.122400656	-0.027033118	-1.070003223	-0.422877777	0.747263474	-1.18687026	0.929278492	0.644355381	0.442365878	-0.78754777	-1.282076395	-0.625442481	-0.560485486	1.149540581	0.234458242	-1.395279377	-1.348711103	-1.403172527	-1.040722144	0.819432636
1368489_at	0.224403343	0.028582863	-0.192725881	1.486372522	-0.098227331	-0.074298848	-0.05439033	0.051928822	0.723897639	0.136768276	0.372145801	0.012848846	0.118332654	0.119591493	-0.084366386	0.048781241	-0.151536917	0.384349814	0.311173099	-0.118484806	0.054395734	0.541087669	0.231175384	-0.024787099	0.154935936	0.141598533	-0.12037892	0.432443657	-0.015552008	0.08956002	-0.092429146	-0.004461174	0.008067513	-0.116810805	0.22074445	0.569157763	0.268421041	1.026381094	0.107348253	-0.172693797	0.18217593	0.013770679	0.1068112	-0.417746603	0.067075981	-0.029364165	0.093555045	-0.444595465	0.612852471
1368490_at	-0.030772448	0.810862266	0.370259448	0.005850521	0.504330221	-0.299004158	0.27396023	0.136619275	0.847412637	-0.097018822	0.453795354	0.092402415	-0.035844334	0.113667746	0.071739586	0.05101012	-0.851317499	0.843937514	-0.144375368	-0.752168432	-0.47855732	0.610830798	0.110869838	-0.070413929	0.141714847	0.069576114	0.199184531	0.280675624	0.075794032	0.187124425	0.222904201	-0.009727632	-0.226783823	-0.286053458	0.401287005	1.129975785	0.865412281	1.765018598	0.146475724	-0.122117741	0.614929091	0.391499626	0.242147457	-0.056678104	0.11299246	-0.287322847	0.254728533	-0.165161149	0.573774757
1368492_at	-0.017023849	0.031647966	-0.185945641	0.10368276	-0.078420173	-0.182555634	-0.049429055	-0.085552252	0.14365611	-0.042913353	0.370791486	0.083826832	0.041121148	0.273857889	0.016252803	0.009212865	-0.137584866	0.30933769	0.196827459	-0.206947762	0.193297162	0.199817542	0.234192237	-0.029922946	-0.015127978	0.045110599	0.03342131	0.108721061	-0.16391502	0.083714353	0.0459527	-0.007580742	-0.060731461	-0.167385886	0.098312264	-0.008030782	-0.2554983	-0.133618148	0.00454319	-0.245527166	0.139554892	-0.060119516	0.328907667	-0.436916884	-0.015110122	0.277903749	-0.028252792	-0.57170021	0.107530912
1368495_at	0.136481346	-0.111568145	-0.054657262	0.285966063	0.111390703	-0.052511139	-0.0529051	-0.039346267	0.183113565	0.055666283	0.394237015	-0.052635802	-0.017493181	0.108714718	-0.073021478	-0.035215544	-0.065415066	0.231008566	0.060901456	0.054773231	0.336006271	-0.125476289	0.171086192	-0.073403608	-0.069650045	0.074421059	0.030336173	0.324758254	-0.054369303	-0.083278818	-0.050261929	-0.062130523	0.065082137	-0.138501027	0.460923819	0.092981517	-0.119393899	0.006802923	-0.075049573	-0.137403508	-0.088470378	-0.095185197	0.021885632	-0.236573891	0.295271352	0.123962878	0.153939715	-0.185461864	-0.00497237
1368497_at	0.262384732	0.259897982	1.024008496	4.770497954	0.30134366	0.376961096	0.5645055	0.156306046	1.384607253	0.083572807	1.45521063	-0.263386517	0.174032856	-0.024886364	-0.074742138	-0.316566023	-0.561046881	-0.200415219	-0.159262251	-0.089999668	-0.03316757	1.141457099	0.425211755	0.226195926	0.430373436	0.122048958	0.306295743	3.396348673	-0.139106966	0.479382704	0.837918767	-0.137236206	-0.062098391	0.29304295	1.189581466	0.957923463	1.775368078	2.910844832	0.524975494	-0.765164224	0.730571655	-0.119749945	0.221794066	-0.395108092	3.482710779	0.325171811	1.171701899	-0.163892618	0.638510551
1368498_a_at	-0.274271632	-0.239150794	-0.805568524	-0.688303421	-0.369942336	-0.043349289	0.210560983	0.230624236	-0.27200689	-0.032428594	-0.129808655	0.203835675	-0.080656866	0.798898434	-0.086791782	0.210804796	0.235627368	-0.074159078	0.205109975	-0.138617856	0.061924193	0.153205579	-0.457669182	-0.232010583	-0.184158198	-0.273295094	-0.005477231	0.099565575	-0.030345354	0.043347894	-0.267714232	0.054723667	0.035960165	-0.091793773	0.240554873	-0.487575239	-0.600077116	-0.88662607	-0.168862825	-0.238892976	0.504354911	0.026260168	0.488222907	-0.175363642	0.6260104	-0.130475405	-0.090716473	-0.492717512	-0.175354853
1368505_at	-0.087590839	0.207100655	0.431850065	-0.158740081	0.04772167	-0.074329644	-0.124767519	0.199878459	-0.385234749	-0.283202298	0.061714602	-0.207375942	-0.214012346	0.093069029	0.247070025	0.172458782	-0.407526274	0.137518486	0.030941584	0.190509952	0.11534477	0.425629945	0.301287716	-0.030129615	0.150052095	0.198323152	0.118615168	0.428949295	-0.264663902	-0.156211882	-0.284330117	0.515483674	0.202162074	-0.247303531	-0.227679962	-0.134347259	-0.236222202	0.016418075	-0.162632448	-0.258763947	0.016185481	0.209062519	-0.266055184	-0.336939961	0.640503682	0.325123669	0.108501002	0.039213855	-0.198273372
1368506_at	0.038720164	0.137718741	0.399257715	-0.073542114	0.202027472	0.102633597	-0.119928988	0.329501632	-0.109883165	-0.334724089	0.18672385	0.064639422	-0.093404937	0.162011932	-0.110449638	0.050060167	-0.184634096	-0.135928776	0.042960856	0.14771541	-0.080223942	0.224584091	0.114347677	0.05223768	0.033007612	0.059108223	0.094365721	0.050651809	-0.338330021	-0.01196723	-0.227154164	0.109626876	0.140972911	-0.150581058	-0.213654092	-0.096958968	-0.125317219	-0.044601061	-0.049817854	0.017286994	0.191624426	0.214024551	-0.167143975	-0.11256785	0.367504073	0.105640225	0.066682351	0.310868965	-0.216450872
1368509_at	-0.307723141	-0.340508251	0.100856402	-0.639781994	-0.268847735	0.541723914	0.541606223	0.00276681	-0.219526929	-0.085056907	-0.208628788	0.082499038	-0.04846791	-0.226372097	0.020065308	0.074360802	0.105495241	-0.275873868	0.117751472	0.146151646	-0.274519398	-0.25651265	-1.119313315	0.179912036	0.021240144	-0.202872611	-0.130549927	-0.468050153	0.138253029	0.240914449	0.068191066	-0.045151265	-0.157191569	0.385340444	-0.292488698	-0.345295683	-0.115341055	-0.74180304	0.113633085	-0.029047044	-0.533669787	0.137585993	0.109198406	0.414330488	-0.311270401	-1.078474961	0.228109838	0.278469677	-0.068303256
1368511_at	0.397323862	0.909781504	0.482607752	-0.753070549	-0.021788938	0.330422386	0.433938014	0.779728858	1.14584261	-0.421815045	1.689256659	-0.061835637	-0.21949885	0.911429002	0.323430974	0.249235447	-0.000434903	0.38773171	1.152735615	1.21861709	-0.180114616	0.443099239	-0.278696636	0.362601421	0.717876041	0.449199538	0.253993264	0.494942778	0.742066255	-0.470397796	0.075483973	1.043471662	0.645981642	0.134231264	1.279672601	0.724246205	-0.315781871	0.529077663	0.707918735	0.777012232	1.16832785	0.646503416	-0.175060425	-0.021110105	0.723323228	0.726178257	0.886221221	0.71750071	0.119992952
1368513_at	-0.171995378	-0.046849314	0.042833053	-0.131499273	0.003608674	0.0158671	0.20986324	0.149950911	-0.211311007	-0.01413852	-0.438673338	-0.072988633	-0.131455185	-0.512687808	-0.008573106	-0.059643392	0.066012235	-0.068948993	-0.15738062	-0.160038395	-0.355752159	-0.097636815	0.05284315	0.0535047	-0.053190115	-0.100039959	0.227497599	-0.462368132	-0.181706306	0.267829258	0.067703964	-0.286788287	0.18764576	0.073263228	-0.413330448	-0.294880198	0.147533006	-0.268302316	-0.002340049	0.175209922	-0.173630565	0.118792292	-0.408089883	0.083071851	-0.268086009	-0.044827465	-0.368888107	-0.024740687	-0.165243821
1368514_at	-0.27743147	-0.481651256	-0.352941921	0.797347607	0.007251208	-1.205721069	-0.489142682	0.103840515	0.292122667	-0.389742517	0.343634144	-0.164030151	0.109695601	0.695953895	-0.080982634	-0.254377961	-0.546403826	0.165523584	-0.718211368	0.487189753	-0.033876199	-0.438521924	-0.508395218	-0.353410606	0.121908841	-0.044734235	-0.173233835	-0.204612436	-0.321932477	-0.349134067	-0.070992465	-0.442139024	0.144060382	0.142656432	0.7246824	-0.194400029	0.090357915	0.00317675	-0.623988612	0.031545508	-0.629884261	-0.452104747	-0.128995732	-0.52051624	-0.123061185	-0.640444615	0.199850175	0.225246147	0.508742535
1368515_at	0.26897255	0.083981793	-0.041037878	0.056771625	-0.472568257	-1.026425552	-0.640322918	0.202034699	-0.130591529	0.17155548	0.190903977	-0.295949578	0.385130712	-0.061456343	-0.231347466	-0.458469064	-0.132402965	-0.103117505	-1.380374459	-0.047202976	-0.058509919	-0.764715099	-0.199971245	-0.484558274	0.106293095	-0.032915085	-0.074470325	-0.269067927	-0.68277809	-0.199006342	0.011871656	-0.308835278	-0.180949899	0.002939437	-0.276240995	-0.480404562	0.023522932	-0.361577236	-0.221697451	0.00289938	-0.367520213	-0.16328579	0.081540707	-0.9110314	-0.526777485	-0.624091428	-0.126184645	0.258568336	-0.066772144
1368517_at	-0.06747485	0.250806286	0.148401726	-0.332010454	0.03435556	0.064174774	0.038979116	0.158900071	-0.133620294	0.059381676	-0.582349344	0.014016566	-0.040286271	-0.176996881	-0.10473224	-0.073930521	0.400875552	-0.249750864	-0.028420734	0.085094188	-0.240865664	-0.323186884	-0.260825576	-0.011581312	-0.00796708	-0.038577563	0.033533545	-0.602817885	-0.04487174	0.031260557	0.074576285	-0.117754815	-0.074060501	0.003468323	-0.515418909	-0.201080146	0.106241197	-0.111934798	-0.164921365	0.327007671	-0.258002162	0.015174857	-0.037571103	0.256404868	-0.314413528	-0.314254839	-0.133313876	0.367190658	-0.187603464
1368518_at	0.19819643	1.353178236	0.364685855	-0.475389349	0.24218307	-0.59228176	-0.565503282	0.201942673	-0.144261753	-0.166999947	-0.533033931	0.047067719	0.125322137	-0.516758198	-0.121696602	-0.038767861	0.341107518	0.780312094	0.027266199	-0.363154644	-0.383842048	0.195359087	-0.122072403	0.144513552	-0.004165852	0.269033754	0.004085609	-0.675599311	0.126619483	-0.09844157	0.162737039	-0.422934845	-0.179928558	-0.052655121	-0.43091993	0.264362366	-0.053985601	0.993232382	-0.323532767	-0.134059392	1.400389646	1.074873187	-0.844837386	0.487671653	-0.763804637	-0.142573431	-0.826719658	0.000995578	-1.103976062
1368519_at	0.166722556	0.351701244	-0.527343188	0.041735504	0.356756147	1.09991569	2.180639612	1.154877459	3.182932728	0.121032634	0.479050422	0.471989328	0.11856486	-0.079517417	0.117271805	0.282725591	-0.142568686	2.518421448	-0.364328903	-0.509831677	0.197985731	1.779856299	1.0597141	-0.229410376	0.400333505	2.300531082	0.319982213	0.282071671	0.67910339	0.310808576	-0.126372004	0.261733189	0.582258439	0.628562395	0.652344244	1.804147905	0.339854949	1.257435194	0.408410419	-0.200585941	0.421089642	0.818283285	0.411849521	0.05568617	-0.105558662	-0.039511443	-0.133922957	-0.225606496	1.289311712
1368520_at	0.007293947	-0.038007537	-0.315236094	0.123316556	0.05479449	-0.161093382	-0.011730675	0.002725631	0.046126279	-0.150224218	-0.119088014	-0.069575611	0.131063066	0.323011228	-0.313935322	-0.079567415	-0.011120455	-0.127384553	0.099946219	-0.253122397	-0.108173254	0.214272819	-0.103493147	-0.338175386	0.015764021	0.091392515	-0.125587859	0.235956767	-0.153420923	-0.022304516	-0.263239628	0.567299542	-0.038532767	0.113197948	-0.041012923	-0.001352379	-0.361676805	-0.187128611	-0.070720416	0.035666136	0.124226829	-0.156225633	-0.123056691	-0.099494266	0.209483914	-0.232615652	-0.391276951	-0.196877004	-0.179933111
1368522_at	0.395487548	0.525607504	0.327113682	0.377763104	0.431610878	-1.134785371	-1.08550537	0.040082933	-0.516068494	-0.064541748	-0.425800535	-0.129722237	-0.55964476	-0.371266733	0.019960111	-0.203643186	0.3844759	-0.200441117	-0.93181335	0.381910902	0.130120244	-0.750147757	-0.880522196	-0.4636433	-0.598124815	-0.240060965	0.156974987	-0.108100171	-0.186577896	-0.907672751	0.476311228	-0.194915056	-0.078050269	-0.64760716	-0.925902985	-0.337996736	0.149714949	-0.095311889	-0.890226889	0.133935013	-0.531299281	0.02915222	-0.401218132	0.184728952	-0.388764034	-0.646173986	-0.200324073	0.3711298	-0.645710975
1368523_at	0.012883954	0.024901682	-0.24165511	0.419163572	0.108558344	-0.133949706	-0.018169302	-0.018032453	-0.188256803	0.197822233	-0.088302982	-0.06927291	-0.148073807	-0.187884791	-0.153924657	0.031378983	0.014057761	0.054936479	-0.029528286	-0.231987069	0.013135841	0.079971543	0.112389069	0.110659081	0.01731585	-0.121165924	-0.173975667	-0.0082466	-0.212495673	0.084817349	0.005078523	-0.025642116	-0.214480546	-0.151178958	0.211857562	-0.198950643	-0.242033678	-0.184553027	-0.034226926	0.058526943	-0.176373336	0.035273595	-0.039298957	-0.124424654	-0.033616927	-0.000982241	0.006318093	0.230781453	0.25318141
1368525_at	-0.10782866	-0.029883136	0.186659617	0.206733666	-0.056235134	-0.093469357	-0.201349292	0.083901313	-0.172528645	-0.069245672	0.025808782	0.020915203	0.013134015	-0.153183959	0.184971125	-0.164445523	-0.24386265	-0.345254194	-0.217801424	0.135921831	-0.114877301	-0.178133864	-0.380793329	0.228413375	-0.074915754	-0.236593317	-0.116481199	-0.11754611	-0.074914388	0.043604905	0.163477024	-0.055583059	-0.058115429	0.025665242	-0.106701431	-0.056891872	0.259645991	0.161594143	-0.08100757	-0.086844891	-0.068105176	-0.122186652	0.040010685	0.138686815	-0.1750939	-0.539998522	-0.043789668	0.270985698	-0.160502571
1368527_at	-0.197256726	0.26995895	0.712177813	-0.922767138	1.222015043	0.425612591	0.913587064	1.664100478	-0.847863071	-1.793513423	-1.558796196	-0.106402919	-0.353676046	-0.240790424	0.207262917	1.01036092	-0.618306222	0.986522663	0.085280488	0.269069567	-0.744971476	0.77638847	0.328075017	-0.121639242	0.135483552	0.058311135	-0.59110736	-0.867078259	0.54996548	-0.416419941	0.41483492	-0.499208403	-1.002602159	-0.817026133	-1.749047591	-0.662807591	-0.715501658	-2.021557186	-0.99203523	-0.464104264	-2.110348705	-1.536077872	1.409037474	-0.261270439	-0.254088082	-1.043572367	-0.353376217	-0.391076144	-0.948978551
1368530_at	0.162147328	0.344727119	-0.071192152	0.279588589	-0.091230085	-0.371821272	-0.415003878	-0.03307424	-0.054285266	0.103919486	0.066416824	0.006076857	0.543039307	-0.361570468	-0.144765943	-0.024293341	-0.106118722	-0.067855662	-0.215757776	-0.340865019	-0.014951129	-0.034172776	0.137525343	-0.1589227	0.015334489	0.169172456	-0.056392434	-0.233192277	-0.426162571	-0.099040493	-0.337248909	-0.299744472	-0.267897483	-0.173756048	-0.001800366	0.201189304	0.024903065	0.303257523	-0.09306045	0.12294693	0.225321994	-0.017441878	-0.147513895	-0.230224282	-0.256384879	0.287371473	-0.299101788	0.061108635	-0.12364113
1368533_at	-0.103897372	0.432663491	0.062786442	-0.213851268	0.147006938	-0.526076651	-0.17199857	0.327153152	0.09653365	-0.429630755	0.148647398	0.167219968	-0.30308578	0.222548848	0.214591109	0.176381325	0.142305889	-0.115532225	0.03386261	-0.045863343	-0.095729437	0.095487882	-0.201752933	0.006257146	0.13198681	0.144956461	0.019329479	-0.366029446	0.063610357	-0.221925681	0.105163899	-0.128119034	0.250622989	0.127108887	-0.134636579	0.064660709	-0.264766136	-0.078153289	-0.318719584	0.171309629	0.123960153	0.181989801	0.054759763	0.342941283	-0.210336647	-0.231605855	-0.089713049	0.106886493	-0.10062711
1368534_at	0.560056918	1.580785666	-0.016115465	0.282087628	0.277910245	0.034525845	0.036582164	-0.112789781	0.447121434	0.01545342	0.112758132	-0.198494435	-0.063451215	-0.280103204	-0.175482518	-0.006610616	0.069722231	0.310658215	0.196264846	0.054532351	0.189588712	-0.152749475	0.335703982	0.007487844	-0.102079674	0.130828119	0.097566209	0.20931433	-0.014485919	-0.014441684	-0.12292765	0.012446656	-0.068338705	0.024205787	0.237948223	0.65498992	0.663835699	2.269275505	-0.166595372	-0.023532312	0.277269781	-0.003126846	0.001506529	0.184269217	0.015376209	0.485740024	-0.206277872	-0.069438786	0.163170185
1368536_at	0.019152611	-0.099998283	0.147557158	-0.668035941	-0.178627779	-0.463406886	0.488812031	-0.018876378	-0.083687652	-0.083043035	-0.39056425	-0.500391122	0.231283187	0.617100996	-0.328504931	0.435070934	0.141212222	-0.059282583	-0.406875659	0.468790222	-0.404223314	-0.169528994	-1.11943547	-0.173058144	0.105384505	-0.295884458	-0.014174423	-0.454805072	-0.13002247	-0.061986899	-0.041552907	0.2466301	-0.443634515	0.086326175	-0.115196263	-0.01519228	0.421734405	-0.026083095	-0.229519888	-0.027145596	0.459362423	-0.207985905	0.044862171	0.521854058	-0.250421185	-1.588469121	-0.03367081	-0.2909328	0.132205175
1368540_at	0.306421319	1.386025927	0.517162063	0.057715947	-0.17578361	-0.302781827	-0.256924215	0.013584032	0.176349901	-0.257383384	0.291829156	0.186520817	-0.513780232	0.097931292	0.181100735	0.038800138	0.319826573	-0.370926292	-0.16177411	0.394935518	0.166063272	-0.251423962	-0.351813728	0.005942686	-0.222478602	-0.233382217	0.083741953	-0.130200672	0.287783626	-0.380381038	0.056689857	0.370511246	0.326211239	-0.222235839	0.029851577	0.427588795	0.427373321	0.94881152	-0.026314771	0.016457852	-0.533658693	-0.167208136	0.117782317	0.215732199	-0.082329047	-0.071276003	-0.054873556	0.135808326	0.104513601
1368541_at	-0.267084064	-0.201451487	-0.293714983	-0.146558059	-0.195804014	0.089618852	0.095316187	-0.014805228	0.124145212	-0.14005082	0.25454274	0.243994094	-0.109237815	-0.335022645	0.144320038	-0.183573625	0.013676188	0.032505722	-0.111875661	-0.12260061	0.057559907	0.190657864	-0.048319435	-0.076382319	-0.134550571	-0.081485148	0.211910079	-0.263533111	0.305158635	-0.071872861	0.020476719	0.270221477	0.02033866	-0.001985809	0.133072497	-0.020290937	-0.10423398	-0.22317125	-0.0903856	0.047770663	0.105130362	0.14691434	0.01196301	0.091303655	-0.294553604	-0.281340707	-0.36045845	-0.012770166	-0.254856834
1368542_at	-0.23641444	-0.12725512	-0.228961539	-0.403043684	0.095391587	0.0336021	-0.26857464	0.138451653	-0.221252827	-0.421782156	-0.487311955	-0.043351588	-0.458927991	-0.473027008	0.185604389	-0.094739975	0.018352045	-0.06931265	-0.406008951	-0.075126136	-0.226667915	-0.029605221	0.36432381	0.194113845	-0.209288184	-0.140420496	-0.170472233	-0.711954154	-0.129904456	-0.19046187	0.321598187	-0.395019062	-0.022568564	-0.168091251	-0.563260685	-0.140266859	0.385291851	-0.021591589	-0.022420223	0.089894053	-0.295964222	0.038456185	-0.355349834	0.174931274	-0.588624387	-0.045405071	-0.343412603	-0.041556806	-0.13262857
1368543_at	-0.380235263	-0.347546013	0.057434093	0.344422545	-0.251249626	-1.036520901	-1.038492935	0.339588678	0.298622104	-0.077803862	-0.492709527	-0.262485228	0.491402517	-0.444531496	-0.253957058	-0.392068792	-0.367038795	-0.375309718	-1.116652514	0.154623687	-0.198655316	-0.309293775	-0.935896122	-0.588053591	0.262042398	0.05082165	-0.191830271	-0.158226658	-0.717169195	0.071103858	0.407416262	-0.495349844	-0.217448876	0.104113044	-0.010056804	-0.357233906	0.288210586	0.070066717	-0.796026824	-0.106520314	-0.0998138	0.051332904	0.025797489	-0.863005223	0.159843104	-1.096454424	0.333322425	0.295207262	0.142911191
1368545_at	-0.164470273	-0.551203117	0.018957651	-0.334115575	-0.31699943	0.231154477	0.285326978	0.178314615	0.60886612	0.184624547	0.748009992	0.277864228	0.195575445	0.04597439	0.141997014	0.132288984	-0.592705831	0.090538034	-0.00963775	0.008624975	-0.064460246	0.365099238	-1.003446336	0.375217033	0.280699389	0.205600109	-0.132899665	0.188834121	-0.020193161	-0.312537934	0.257880309	0.291832297	0.0966439	0.010282929	0.385038699	0.194224239	0.060338431	0.156846428	0.191716236	-0.476270183	0.0444625	-0.081218613	0.128409877	-0.317164687	0.168899527	-1.296310072	0.119826742	-0.362501553	0.555243065
1368546_at	-0.275657352	-0.20020583	-0.023025015	-0.017548515	0.107824664	0.198379683	0.059478229	0.102854502	0.377838508	-0.37055959	0.074340912	0.04272384	-0.029927231	0.083442907	0.088229977	0.384034919	0.076336099	-0.215016094	0.173487651	-0.013219916	-0.523149221	0.27439159	0.059925856	-0.01804452	0.328100068	-0.279563884	0.346062394	-0.28689114	-0.047862995	0.060237179	0.152328651	-0.13308267	0.380505306	0.142643672	0.17775616	0.2788125	0.595367027	0.381039897	0.07329898	0.047641299	0.240051505	0.116021489	-0.08335685	0.050853828	-0.453877287	-0.030683018	0.046700227	0.098058541	0.427969
1368548_at	-0.208626286	-0.155442284	-0.273336466	-0.147859603	-0.217825415	0.09374639	0.150892029	0.121420558	0.294965515	-0.03880565	0.295455464	0.014805172	-0.237563012	0.139889834	0.119161886	0.201780946	0.192993527	0.09268999	0.070775932	0.013856194	0.258234102	0.174113278	0.087903545	-0.071037784	-0.195337113	-0.031317828	0.20661865	0.152260463	0.46213862	0.010627546	0.02155136	0.382480255	0.144358019	-0.028817716	0.267693363	-0.092363321	-0.364995807	-0.252989527	-0.134633776	0.001189052	0.249297452	0.036915729	0.281269754	-0.181891326	0.455229569	0.045217368	0.148762617	-0.231486425	0.085066802
1368550_at	-0.442477037	-0.499879227	0.659034688	0.347736166	0.993619677	1.045817045	0.683133677	0.043917723	0.501294915	-0.491613797	0.602484179	-0.258739701	-0.785007033	0.587303065	-0.002888935	0.417557116	0.371034689	-0.286194582	0.848366777	0.59391575	-0.133031454	0.144165744	4.534712212	-0.154787385	0.26177995	-0.248261166	0.064058429	0.057553936	0.694744261	0.226608502	-0.361369169	0.281150907	0.393897403	0.337619718	0.20036897	0.148419832	0.290313413	0.260234609	0.532690948	0.515667836	0.245266679	-0.221685718	-0.050676454	1.402350176	0.381169602	4.236947338	0.285683371	0.395110659	0.064953261
1368551_at	-0.453345297	-0.320065331	-0.156647825	-0.178876662	-0.08953053	-0.512852841	-0.629093648	0.088187486	-0.534774491	-0.110209506	-0.311697624	0.13303747	0.156946259	-0.312308475	-0.156392703	-0.54972125	0.092424255	-0.017469481	-0.3664259	-0.252228655	-0.032064286	-0.189254729	-0.044755791	0.088493136	-0.077206755	-0.036417315	0.066978316	-0.600468967	0.071732701	-0.321896695	-0.087340183	0.067250057	0.058793505	-0.307474087	-0.508911415	-0.514516555	-0.157904796	-0.778094138	-0.246553784	0.008085523	-0.686160631	-0.127343243	-0.188104671	-0.543722835	-0.25794246	-0.019086553	-0.221748638	0.089051929	-0.313996302
1368553_at	-0.201849901	-0.091295994	0.090095665	-0.187744631	0.01672339	0.342275707	0.144564847	-0.029674933	-0.099049464	-0.077357429	-0.400608233	-0.052724894	-0.451502864	-0.44737305	0.007062592	0.068492312	0.022684815	0.344550283	0.103506434	0.006661114	-0.096320366	-0.306426067	0.000921043	0.050474393	0.275189916	0.261812546	0.325508616	-0.575097823	0.244392916	0.252546451	-0.200751677	0.264067974	0.377820505	0.119149476	-0.341746683	0.377162919	0.351528901	0.543457215	0.037037766	0.153194175	-0.379201052	0.139685065	-0.152470303	0.261078874	-0.372750048	-0.045250708	-0.333606901	0.112660105	-0.25602411
1368555_at	0.171978446	0.917109798	0.145854038	-0.10024067	0.399493952	-0.24415934	-0.23993711	0.03513937	0.043882527	-0.050097346	-0.570607636	-0.011373062	0.183703134	-0.472944259	-0.375303158	-0.293591912	0.112894327	0.419427652	-0.127222161	-0.063682256	-0.040363166	-0.206313508	-0.316235766	-0.054202864	-0.089430302	-0.012214449	0.313695616	-0.466522659	0.06974322	-0.154240033	-0.036600101	-0.136759229	0.053009203	0.147850154	-0.296391787	0.087720198	-0.291707663	0.336162693	-0.241343094	-0.048413378	0.549378249	0.755810453	-0.613505448	0.137643764	-0.424589952	-0.371975111	-0.789824029	0.141093918	-0.807542617
1368558_s_at	-0.228367523	0.643375956	-0.183138012	-0.311904343	0.337101907	-0.594062134	-1.374748681	-0.223752085	-0.1730725	-0.372970708	-0.766459286	0.191086424	0.093735322	-1.228803188	-0.153687857	-0.521527798	1.007606898	0.51096081	-0.995676169	-0.395222141	-0.387352731	0.118137867	-0.111631151	0.020600556	-0.192065546	0.028308502	-0.083913742	-1.518001427	-0.234593088	-0.793792954	0.153231313	-0.588064846	0.018501373	-0.199145991	-0.73604633	-0.115851529	0.269922614	1.016415567	-0.220931079	0.062576683	1.128107085	1.202258862	-0.478916787	-0.152478306	-1.221957532	-0.869812342	-0.604615119	0.018579714	-0.793368357
1368560_at	0.043280776	0.213903438	0.17722984	0.207689336	0.447849329	0.511888442	0.593242522	-0.123219617	0.294126956	0.027407929	0.398575351	-0.211474305	-0.024010736	-0.012945812	0.126573144	0.342328699	-0.041415453	0.327461649	0.517832094	0.295018463	0.04955392	-0.044110586	0.005872049	0.140626129	-0.02046196	0.092341451	0.023211115	0.030085083	0.40530413	0.168238121	-0.155597035	0.246492234	-0.079783315	0.081954255	0.219715137	0.64350378	-0.076621289	0.463796757	0.14194577	0.069324031	0.020434041	0.182155934	0.108878451	0.092427167	-0.183871711	0.312647895	-0.016773006	-0.530179494	0.067932116
1368562_at	0.232893761	0.423114754	0.553969882	-0.829575278	-0.741864131	0.632150679	-0.261538973	-0.020087511	0.15589342	0.037443859	-0.347881026	-0.336598784	-0.126087378	-0.587727664	-0.383465218	-0.332388465	0.021328663	-0.186138208	-0.338838567	-0.334196296	0.194177341	0.047805005	-0.88323725	0.253355115	-0.152317083	-0.044540584	0.270603016	-0.231171788	0.001121525	-0.096552313	-0.201642737	-0.316872319	-0.341780696	0.167675076	-0.151207626	0.248928141	0.264303236	-0.085724022	0.892603966	-0.201969839	-0.192762694	-0.087601649	0.149635616	0.297273467	-0.169329994	-0.909946613	0.166469249	-0.265499686	0.181095613
1368563_at	-0.241847836	-0.594767693	-0.462215477	-0.781417762	-0.481791798	-0.097855051	-0.595818281	-0.020920114	-0.196855155	0.014432404	-0.524064935	-0.105670865	0.074378196	-0.302567007	-0.006793864	-0.13408604	-0.298858836	-0.188103797	-0.467695471	-0.166531764	0.008918185	-0.014601373	-0.070547638	-0.245159881	-0.178846677	-0.288906351	-7.99E-05	-0.477269959	-0.167123616	0.098434255	-0.054519237	-0.154505353	-0.111243146	-0.005459064	-0.321389969	-0.595096746	0.016647545	-0.300745644	-0.081661628	-0.346542669	-0.904824358	-0.187008513	0.263771152	-0.38178011	-0.516445683	-0.271267732	-0.241930978	0.045811541	0.029864532
1368564_at	0.045808056	-0.04363529	-0.189025684	0.211700636	0.064663064	-0.07806102	-0.085658728	0.038019643	0.052337985	0.06698112	0.178742748	-0.049516323	0.000921646	-0.288394526	-0.114059354	0.257220066	0.046597457	0.244732963	0.082571888	0.046491533	0.057705812	0.104183917	0.336697586	0.065419224	0.087444707	0.11003497	-0.007198092	0.167620123	-0.099819157	-0.113513598	-0.180744839	-0.095540738	0.070083538	-0.052797944	0.214830874	-0.113352213	-0.073888457	-0.225277608	-0.008651113	0.030052524	0.112012274	0.037014088	0.032853313	-0.306914029	0.217040244	0.181611874	0.08831	-0.213019205	-0.029521025
1368565_at	-0.105198843	0.141931269	0.041898221	-0.299175696	0.58660188	-0.112849471	-0.198509432	-0.091947628	0.210079075	-0.252707784	0.255421932	0.002586	-0.317659891	0.258900718	0.120307096	0.68899271	-0.029803191	0.054232737	-0.161331588	0.04348008	-0.042737158	0.440629443	0.122339481	0.122834636	-0.129163329	0.062925408	0.042563269	0.072168906	0.233988159	-0.150363629	0.207030388	-0.084467001	0.151310439	-0.133045254	-0.02589992	0.605909766	0.834660417	0.533156177	-0.033951853	0.030139935	-0.177761556	-0.142817786	0.002859905	0.124638831	-0.03257255	-0.098788625	0.078573964	-0.101199541	-0.01623339
1368567_at	-0.241189837	-0.054895252	-0.107933572	-0.424003685	-0.05264562	0.173729426	0.051248035	-0.004174365	0.086931865	0.149317796	-0.10102265	0.258654889	0.291308093	0.376519425	-0.112709729	-0.050018207	-0.05148858	-0.309229685	0.04932749	0.184469877	-0.200081671	0.127205318	0.260201133	0.27839602	0.222604502	-0.081922535	0.085175056	0.129895452	-0.079056312	0.203742665	-0.002114071	0.028959621	0.107626354	0.220893955	-0.004996459	0.042913037	0.451150549	-0.050112	0.114051045	-0.202038487	0.250339173	-0.162506935	0.280244345	0.143986484	-0.086075813	-0.143761444	0.182334326	-0.077904783	0.352198049
1368568_at	-0.216776585	0.162304548	0.194540603	-0.635392674	0.666267024	-0.533515489	-0.216784559	-0.296864092	-0.038782266	-0.329046065	-0.241908166	0.341331284	-0.077079674	0.226764033	0.412706138	0.302421795	-0.085729946	-0.313442633	0.314046308	0.137265504	0.217004711	0.253570647	0.074712035	0.077691218	-0.21243931	-0.154969051	0.240986857	-0.035316427	0.471152871	0.135027587	-0.276369541	0.353886658	0.123936295	-0.158700928	0.016191263	-0.386952663	-0.321306478	-0.988712576	0.064732067	0.242417989	-0.53438841	-0.089126683	0.075372398	-0.253121336	-0.109631627	-0.062244224	-0.291877669	0.092766941	-0.310728719
1368570_at	0.107066871	0.997952018	0.195407331	-0.331809785	0.162264176	-0.233330813	0.149240523	-0.021270915	0.305676246	-0.115975241	-0.17640569	0.09632538	-0.009217923	-0.096713819	-0.18352044	0.069676667	0.100098384	0.016194789	0.107829744	-0.125533663	0.139233333	-0.131350958	0.219778196	0.203542583	-0.07553128	0.046075442	-0.180812427	-0.092527031	-0.114516795	-0.019839742	0.145576508	0.137097251	-0.055009584	-0.099776973	-0.079151889	0.484149366	0.159741131	1.191104383	-0.161278792	0.478728921	-0.199290073	-0.049092478	-0.026510615	0.669413417	-0.015647565	-0.11515042	-0.097361317	0.023299028	0.046309952
1368571_at	-0.187336204	0.409465754	0.170942193	-0.312738737	-0.565149774	0.14271375	0.081556966	0.115139954	0.139051653	-0.156457446	-0.208699921	0.076689958	-0.184978542	-0.348988761	-0.141375679	-0.186528374	0.461252875	-0.046224626	-0.394225894	-0.144083106	0.06489315	0.159253093	0.038970641	-0.036246285	-0.498642408	0.001521706	0.105167623	-0.285588019	0.331499641	-0.008226503	0.285281659	-0.304122254	-0.035582641	0.076982417	-0.461765872	0.357956503	0.423010733	1.028407518	-0.221442562	0.184948133	-0.186174002	-0.016350794	0.259471589	0.639706784	-0.453057805	-0.241517405	-0.447952218	0.016852696	-0.129506174
1368573_at	0.05965132	0.244428136	0.257616311	0.516539746	0.195296681	0.0434524	-0.025067213	0.160284263	-0.248577691	-0.076755405	-0.1174373	0.091803461	-0.183617512	-0.124747127	-0.033019458	-0.188753323	0.021338097	-0.081951689	-0.039738136	0.254358317	-0.05342456	-0.338661116	-0.102557935	-0.016754279	-0.018401512	-0.127726132	0.191206462	-0.126568919	0.066326755	-0.030199444	0.212049049	-0.097835688	0.150730858	0.133348956	-0.257137649	0.147982618	0.451482076	0.370620737	-0.081197756	-0.058654634	-0.108921528	0.230127497	-0.153185733	0.057327354	-0.120765353	-0.108450902	-0.009386505	0.061308417	-0.20049543
1368574_at	0.554505798	0.700303915	0.116994153	0.190476281	0.072117959	0.483668655	0.143862036	-0.084526118	-0.289059568	-0.094411752	-0.534251545	0.367832122	-0.240771431	0.233754382	-0.057920959	-0.35519895	0.23560743	0.002722792	-0.107076414	0.323864543	-0.355657652	0.010320607	-0.02983233	0.363237583	0.111833026	-0.097920024	-0.57595235	-0.738421621	0.034429414	0.043221466	0.129846102	-0.575211622	-0.111709967	0.158262474	-0.148660951	0.248156883	0.07958349	-0.058161204	0.283983726	0.154976396	0.205794837	0.172673645	0.132657606	0.51003733	-0.402393273	-0.339298112	-0.045081833	0.458258521	-0.474227241
1368575_at	-0.164025347	-0.18878727	0.039372769	-0.853197208	-0.125282805	0.562106883	0.487957667	-0.160984947	-0.095090374	0.159042591	-0.21766424	-0.059271936	-0.339579535	-0.244707905	-0.070170513	-0.160726677	0.05680718	-0.045445918	0.263149986	0.129621287	0.0054766	-0.216379805	-0.06042784	0.316795083	-0.17401463	-0.009903236	-0.086635796	-0.333597158	0.159935941	0.025532518	-0.180783095	0.239924269	0.15293884	0.218479409	-0.061164389	0.156621108	-0.174822662	-0.286557076	0.466514993	-0.069249728	-0.630028871	-0.247607767	-0.032923324	0.348509972	-0.179806358	-0.002119599	0.075956852	-0.160721902	-0.103493499
1368576_at	0.357187931	1.250122452	0.736773565	-0.336770068	0.286176837	-0.134799314	-0.457314131	-0.541445558	-0.662211286	-0.653117574	-0.317691627	-0.387035809	-0.703351334	0.302127431	0.332035599	0.309371909	0.529640558	-0.867635193	0.223582026	-0.013958799	0.116898002	-0.496544604	-0.478442506	0.069230373	-0.851079223	-0.551044858	-0.826615365	-0.060328381	-0.094486229	-0.745872332	-0.207985194	-0.185876448	-0.213996935	-0.842077056	-0.39080548	-0.253208833	-1.040055009	-0.302727194	-0.510491993	0.733289802	-0.154984616	-0.213709359	0.239465445	0.746046076	-0.123739954	-0.282073849	-0.291010494	0.540915504	-0.79829525
1368581_at	0.142326895	0.109942178	0.029413967	0.329624852	-0.127589244	-0.110663539	-0.109129487	-0.25528742	0.051333035	0.104387978	0.059443632	-0.184264081	-0.236116955	-0.211142431	-0.175125886	-0.018999202	0.229554642	0.307784827	0.162149296	0.02327884	0.279873201	-0.178971668	0.35747853	0.04862645	0.120429884	0.239020036	0.129644735	0.16978375	-0.018974618	0.055527957	-0.082183704	-0.013502095	0.180656437	-0.031971121	-0.037304995	-0.141234523	0.061874743	0.068408926	-0.00649992	0.088915892	-0.279004065	0.149115249	-0.167918364	-0.219935316	0.20835392	0.413411818	-0.095661711	-0.227729745	-0.161217641
1368582_at	0.016312591	5.57E-05	-0.127115821	0.232755563	0.043236711	0.062024645	0.175456053	-0.068362361	0.044427967	0.03917083	0.046318618	-0.070154942	0.106660186	-0.114528964	-0.13657515	-0.039120509	-0.028600409	0.146477319	0.151631957	-0.060315683	0.098848718	-0.086880008	0.125283087	0.053515047	0.134652329	0.031035823	0.005139086	0.127628869	-0.031568352	0.146757347	-0.256640087	-0.005856767	-0.024693827	-0.067595565	0.174220699	-0.05406245	-0.070855819	0.054014784	0.074462394	-0.148596254	0.137674609	0.104872352	-0.050601327	-0.215385642	0.083410341	0.449193054	-0.075002628	-0.110608473	0.008900895
1368584_a_at	0.01514839	-0.036208457	-0.069274419	0.017154708	0.265104346	0.080594767	-0.054257875	0.052544894	0.285576809	0.075207751	0.329766522	0.121868686	0.179164113	0.567095949	-0.02686992	0.01536613	-0.083427941	-0.013946348	0.006220063	-0.003702183	-0.019023908	0.429098242	0.001447358	-0.036350075	0.022879923	0.119773744	-0.11172486	0.223028129	-0.002119263	-0.066909435	0.32924989	-0.119733995	0.058023434	-0.197931922	0.380863642	0.117010293	0.066177089	-0.325196597	0.111436852	-0.087590552	0.602602886	0.207295538	0.115795199	0.147258411	0.151188821	-0.060471087	0.22378835	0.010245475	0.224466241
1368587_at	0.017512811	0.15497018	-0.604145878	0.022608963	-0.10172243	-0.911626923	-0.877810444	0.156046319	-0.362630031	-0.5823982	-0.542828851	-0.427105857	-0.742936945	0.18642943	-0.042033107	-0.340142886	-0.057400263	-0.549020674	-0.754502478	-0.729197766	0.287056093	0.247757576	-0.641641348	-0.849489753	0.344117781	-0.276156823	0.07920922	-0.439488034	-0.278678851	-0.379395715	-1.356648363	0.971851304	0.322674328	-0.482030896	-0.492665941	-0.011474022	-1.018349756	-0.771885399	-0.676687427	0.028044072	-0.335143839	-0.5992317	-1.203615145	0.126060773	-0.496470771	-0.551335232	-1.57218898	0.007148424	-1.283245212
1368588_at	0.26385007	0.121570008	-0.253827251	0.072347359	-0.206831962	-0.095433444	-0.435365044	-0.053716709	0.279151114	-0.222046407	0.239185727	0.183002467	-0.32416982	0.365457194	0.182149729	-0.190019452	-0.282336015	-0.44455554	-0.015829644	-0.167208413	-0.127898559	0.004289476	-0.30164172	0.165426099	-0.155058214	-0.08718814	0.023690782	0.057650115	0.050592215	-0.218463382	0.419922534	0.008538511	0.170903137	-0.070550837	0.320311124	0.519062139	0.517014094	0.97723922	0.152648246	-0.234506031	-0.321538564	-0.108958516	0.055932496	-0.192580471	-0.003024182	-0.261709708	-0.091654752	0.190126413	0.197427312
1368589_at	-0.178164015	-0.12629265	0.092680998	-0.596061364	0.190391565	-0.176125849	0.494522509	0.182628599	-0.511435559	0.296506565	0.398862118	0.648186785	0.059684477	0.516013742	0.444127467	0.379727118	0.010451711	0.299866855	0.422766446	-0.308990315	-0.771474268	-0.583788717	0.876379715	0.128240842	0.223758638	-0.020644225	0.408782043	-0.422602765	0.042118319	0.31614624	-0.209673031	-0.073670946	0.07458349	0.532295345	-0.308523965	0.223386026	0.080062779	0.639247831	0.011889373	0.2579148	0.667780875	0.190308924	-0.192941915	0.261090829	-0.436849211	0.343290783	-0.366149453	0.720379093	-0.015448221
1368593_at	-0.076158981	-0.005738885	0.373528779	0.458697701	0.009830015	0.13374861	0.0354429	-0.174941029	-0.069160894	0.116323139	-0.418918019	0.039234485	0.156405181	0.3207758	0.009426211	-0.142140511	-0.069348801	-0.309582521	0.005600232	0.002818403	-0.122927884	0.303455411	-0.229517983	0.142094009	0.009326913	-0.089017876	0.074835959	-0.218040676	0.030309739	-0.147115999	0.074883225	-0.511941273	-0.000806391	0.16680717	-0.303605492	0.104534326	0.424169336	-0.081251462	0.29964773	0.051989113	0.133908548	0.133149592	0.025827013	0.288131717	-0.272400191	-0.420493641	0.124856412	-0.099117241	0.101072801
1368595_at	0.118443754	0.125129628	-0.16592985	-0.300458975	-0.052214735	0.215698892	0.019616195	0.094881255	0.118188769	0.185519727	0.110566022	-0.123876602	0.080757197	0.207112729	0.023419316	-0.003243963	0.227407332	0.237670441	-0.038373349	-0.073860121	-0.058245026	-0.060578321	0.094144732	-0.163594411	0.100005029	0.186948245	-0.222108347	-0.03709325	-0.070062944	0.216348868	0.0851094	0.138464549	-0.030330283	-0.039734924	0.294918351	-0.038874779	-0.101406476	-0.030193472	0.103936775	-0.148462221	0.12490501	-0.006660151	0.002005788	0.021850147	0.022800933	0.425158811	0.197580259	0.056705584	0.075973758
1368596_at	-0.157588045	0.088970006	-0.143223508	-0.038941804	0.904699681	0.718899456	1.04978421	0.929781522	1.365788185	0.336254758	0.376857581	-0.052768445	-0.076782414	-0.200235752	0.191783572	0.906991363	0.195551136	1.836413302	-0.079610882	0.162285515	0.391212316	1.174763929	0.896852232	0.194450319	0.265376332	1.633587687	0.30525514	-0.205601402	1.641734563	0.114023914	-0.176319802	0.746178692	0.273366521	0.738716975	0.306567084	1.14747035	0.025053312	0.172191256	0.475611994	0.153466871	0.100776587	0.699245915	1.028369078	0.407347298	0.056463234	-0.674940861	-0.164892834	0.241188103	0.397586744
1368597_at	0.031794168	-0.003273811	-0.135821745	0.116918786	0.705684191	0.135540966	0.725500317	0.473357796	0.657907608	0.090098139	-0.057266187	-0.111964838	-0.307741146	-0.150409706	-0.02749582	0.347422342	0.07073988	1.377744473	-0.094302745	-0.093737435	0.094189694	0.259113943	0.402567751	0.022978462	0.161360573	0.902179928	0.080166122	-0.030168795	1.168710435	-0.211144416	-0.228339598	0.266244952	0.058229579	0.587296772	0.120977706	1.022035608	0.053810762	0.012501322	0.129171894	0.077647944	-0.140729553	0.398266408	0.173709673	0.067491359	0.069307052	-0.279599169	-0.169473221	-0.060782095	-0.056378813
1368598_at	-0.015412853	-0.169803561	-0.064836	0.3216653	0.167187679	-0.189207448	-0.132578721	-0.184524575	0.081332971	0.113701269	0.039720583	-0.096455196	0.047700722	0.024333218	-0.085518984	0.085240464	0.07383598	0.127288374	0.029735745	-0.072768887	0.080951173	0.045581335	0.126987678	0.069458732	0.070131741	-0.117963217	-0.14356349	0.180094212	-0.110011143	-0.10832701	-0.094113744	-0.044173108	-0.120122657	-0.138080462	0.166885516	-0.247529529	-0.08453339	-0.067087504	0.127822895	-0.050243065	0.065515761	-0.094234166	0.07289565	-0.371696775	0.079805184	-0.004560797	0.073474207	-0.20437729	-0.10664317
1368599_at	0.036453392	-0.142462824	0.057418568	0.046236462	-0.055404258	0.000346282	-0.199477682	-0.175033185	0.224686032	0.224449776	0.325716479	-0.138399862	-0.162820106	-0.090802299	0.04731144	0.029206526	0.08583094	0.142776059	-0.01476313	-0.002313848	0.326209012	0.091696313	-0.038086451	0.133417692	0.041657395	0.225103314	-0.160946163	0.129422682	-0.104373233	-0.027114159	-0.133553102	-0.081942241	0.177744054	-0.065820413	0.099187054	0.104087472	-0.29277252	-0.381541745	0.222864327	0.040982959	-0.197178952	-0.007052831	-0.134937404	-0.103763146	0.158870431	0.112825483	0.01638829	0.071577773	-0.310250123
1368600_at	-0.102578352	-0.048527716	-0.145582444	-0.116329556	-0.152968734	-0.606543959	0.176349775	0.092321859	0.113918476	0.030484828	0.109720466	-0.237388304	0.038554233	-0.199898625	-0.051013043	-0.081390332	-0.485018209	-0.234154224	-0.110368428	0.208963499	-0.245872083	-0.267376873	-0.422564843	-0.253887715	0.025757333	-0.344501663	-0.012844813	-0.2531107	-0.377229891	-0.035909059	-0.129159259	-0.057877876	-0.142020959	0.036102446	0.062557732	0.183464219	-0.042917243	0.003528667	-0.301137476	-0.164523115	-0.350938982	-0.360127318	-0.081285849	-0.349473477	-0.185784462	-0.347497344	0.080751914	-0.072188762	0.034911292
1368601_at	0.134146471	-0.027516315	-0.14192126	0.246715338	0.069112495	-0.07552679	-0.025110394	-0.126105812	0.183321532	0.000187377	0.312537853	-0.12247054	-0.137507236	0.068353383	-0.078730777	0.1521141	-0.004644986	0.254598931	0.063421945	-0.116258985	0.270366168	0.213896945	0.232517738	-0.118603368	-0.047828976	0.096271536	-0.149846715	0.275624051	-0.068556237	-0.073412647	-0.147372208	0.102915944	0.018840999	-0.101312681	0.414732312	0.125587558	-0.200350429	-0.125808212	0.027878024	-0.0329067	0.161838032	0.067366893	0.015539926	-0.295898055	0.152865063	0.35977779	-0.043051436	-0.238730178	-0.001766255
1368605_at	0.138598466	0.730947203	0.234179353	0.127716394	-0.021712691	0.037683832	-0.00833962	0.203537591	0.484819672	-0.315161194	-0.296118113	0.206628011	-0.171320867	-0.079865399	-0.09748519	0.667861885	0.18507892	0.944508897	-0.202761582	-0.105833961	-0.208918041	1.366148074	-0.244199085	0.021380473	-0.348209753	0.63264792	-1.59E-05	-0.397590775	-0.080465644	0.227788553	-0.082486304	-0.273259168	-0.076662437	0.327468168	-0.361422271	0.550359991	0.504148824	0.561264212	-0.012143083	0.174751415	-0.461204025	-0.179927717	-0.096957131	0.25767462	-0.437924225	-0.202420138	-0.470115376	0.04238627	0.340598283
1368606_at	0.08510533	-0.104097001	-0.058181091	0.120768404	-0.21631923	0.107089248	-0.023942902	0.038568718	0.042525556	0.092043802	0.148060158	0.011552967	0.072649766	-0.022879577	-0.101411911	0.04734909	-0.127023301	0.111957258	0.047451729	-0.034274619	0.199836724	-0.046021146	0.221556999	-0.012882212	0.076205158	0.091812495	-0.040261785	0.129769422	-0.057817253	0.000862262	-0.088994881	0.1254608	0.269528991	-0.017968671	0.156643046	0.06610616	-0.102490949	-0.07843293	0.095001827	-0.186947029	0.092700869	0.234115822	0.093119477	-0.176716057	0.104312432	0.427395795	-0.01009834	-0.190600986	0.056055191
1368608_at	-0.236089725	-0.338952967	0.00911491	0.604167625	-0.099514078	0.105290695	0.068916481	-0.097697124	0.162998421	0.010298279	-0.239051135	-0.032384034	0.080291799	0.270613184	-0.168759022	-0.099117532	-0.030013548	-0.054864032	0.178065178	0.040095189	0.048816103	-0.105213689	-0.048182852	0.197544012	0.078043736	-0.045127361	-0.077239288	0.793590754	-0.158206993	0.257550657	0.011908747	0.209610594	0.10125885	0.450914686	0.411183014	-0.06096911	0.071143481	-0.252565062	-0.212013985	0.045876303	0.613166509	0.132346554	0.000243687	0.054509221	0.692569299	0.03257386	0.308843933	-0.039059822	0.134417314
1368609_at	-0.399380254	-0.627962252	-0.728723899	-0.689752916	-0.1150814	0.570721934	0.057730069	0.580395583	-0.591216833	-0.552810725	-0.889262829	0.025602523	-0.080049639	-0.499956495	-0.291036053	-0.246581862	-0.273158528	0.009250971	-0.860006127	0.136014985	0.04031235	-0.28015254	-1.158659705	-0.335267359	-0.161392423	-0.280380878	-0.189314391	-0.696540146	-0.038998669	-0.40470597	0.179700735	0.124145066	0.26683726	-0.553288604	0.170959572	0.89628084	-0.159635953	-0.602036749	-0.525533408	-0.019459064	-0.374381841	-0.414141978	-0.430967654	-0.420470551	-0.350302363	-1.308625141	-0.524982058	0.739945599	-0.663829554
1368612_at	0.293540089	0.745247233	0.205509745	0.242644145	0.718807334	0.275010621	0.219327657	-0.154938953	0.183733419	0.048704213	-0.16159146	0.03230446	0.012983986	-0.06432578	-0.082663259	0.166155871	0.139357703	-0.108805315	0.251369382	0.359338339	0.108371326	0.057408075	0.395764518	0.101610804	0.086621101	-0.199894435	0.07464159	-0.07663999	0.197081521	0.116743749	0.042495407	0.323329005	-0.068576376	0.225488234	-0.007232406	0.568771073	0.827801483	1.02035553	0.380415563	0.266921442	0.228896972	0.02352825	0.026677921	0.470261687	-0.034186416	0.485951276	-0.074660211	-0.209288288	-0.071417525
1368613_at	0.056731075	-0.086934369	-0.237703354	0.237239786	0.030114052	-0.023903472	0.003110786	-0.117700524	0.115945205	0.016577855	-0.18638722	-0.087292755	0.121253831	-0.026114536	-0.060304352	0.27671247	0.002226523	0.313217005	0.132659961	-0.251652491	0.164804994	-0.111496169	0.187141328	0.012102594	0.071175279	0.050286512	0.038705789	0.278172749	-0.11017213	0.066601786	-0.123759338	0.056195465	-0.092227041	-0.062213766	0.227200461	-0.032877569	-0.241581797	-0.195469741	0.063432252	-0.023388876	0.173509195	0.018042915	0.014708024	-0.316579882	0.406833257	0.222370801	0.000540901	-0.245540956	0.089152643
1368614_at	0.005020092	-0.236548916	-0.037756821	-0.147607448	-0.43384756	-0.342877987	-0.518145299	0.069337889	-0.334355887	0.066613462	-0.365037851	-0.036112951	-0.109914429	-0.695511506	0.12463687	-0.255549508	0.089187225	-0.122939408	0.252442327	-0.065907125	-0.028128365	-0.196530485	-1.154805696	0.10536778	-0.140994203	-0.074947612	0.360830268	-0.211329767	-0.04566172	-0.138042242	-0.334960499	0.062819686	-0.038356855	0.12579503	-0.084624151	-0.148316172	0.207456034	-0.531311759	-0.259815049	-0.003706049	-0.809672813	-0.263743489	-0.071750019	-0.209868811	-0.014036441	-1.000100671	-0.102878603	-0.381226276	-0.256184915
1368618_at	-0.32090875	-0.491755699	-0.021364107	0.023280907	-0.182510128	-0.255893844	-0.452795051	0.232402034	0.075625251	-0.164087011	-0.011102476	-0.027043207	-0.026375079	-0.264876551	-0.07944968	0.084236726	-0.050571299	0.033708446	-0.205251148	-0.233329674	0.023391767	-0.097225613	0.454227868	-0.004973972	0.034971308	0.13961375	-0.076685387	-0.120241644	0.098129726	-0.179747584	0.205352841	-0.335391145	0.330431709	0.125742766	-0.187899923	-0.216422108	-0.17310383	-0.268196283	-0.211417781	-0.081410824	-0.259370003	-0.048945937	0.045095124	-0.109020303	-0.122250698	0.392560062	-0.040642951	0.068588167	0.225101132
1368619_at	0.004659115	-0.147691433	-0.074916559	-0.030586335	-0.045879933	-0.183726508	-0.164543849	-0.1334391	-0.148332382	-0.123297423	0.23178194	0.026574414	-0.104445622	0.010074676	-0.069197528	-0.00727151	0.072520001	0.15639549	-0.019078088	-0.009632047	0.187588336	0.006469886	0.106603952	-0.043015368	-0.149050817	-0.005185114	-0.004946422	0.088913511	-0.206055296	-0.263592744	-0.010908146	-0.099575637	-0.102796987	0.034988888	0.286945972	-0.028309533	-0.110667318	0.052517881	-0.049613619	0.102535029	-0.123574145	0.036340329	-0.22575835	0.019450065	0.166682101	0.21950432	-0.011741951	0.11758565	-0.226058262
1368620_at	0.11454631	0.011677823	-0.05220567	0.268235748	0.257661276	-0.041931582	0.082886986	-0.202404454	-0.011661955	0.107386439	-0.029852289	-0.079584119	0.014320732	-0.063488233	-0.040442751	0.143843457	-0.194144993	0.131218653	0.014536508	-0.227324018	0.170817202	0.203091648	-0.067585275	-0.05135849	0.046284172	0.114520707	-0.141693391	0.244880817	-0.08688748	-0.120076764	-0.067691026	0.138692161	-0.103404883	-0.069709338	0.096206105	0.018056412	-0.01965728	0.028622967	0.042845512	-0.061500962	0.176805753	-0.083881958	0.278693992	-0.26912987	0.240695677	0.249990471	0.080129404	-0.246621142	0.160377141
1368625_at	0.232649875	-0.186841115	-0.124223401	0.483348046	-0.194760259	-0.140244214	0.021590311	-0.075804518	0.130402349	0.387576881	-0.196368864	-0.015166935	0.347522241	-0.133631441	-0.027160811	0.167376033	-0.150180572	-0.008889634	0.893006653	0.053004813	-0.004566268	0.105404943	-0.035964785	-0.198364894	0.087429826	0.110676331	-0.256361993	-0.023704976	-0.034889563	0.141151081	-0.077347826	0.799053789	-0.415298767	0.035342763	0.097257196	-0.103461858	-0.16030487	0.008649285	-0.049805754	0.075731601	0.121829383	-0.056561379	0.12472207	-0.229315244	-0.135305427	0.350047148	0.162070504	-0.145961781	0.187410512
1368627_at	-0.115282113	-0.420075305	-0.639471291	-2.327929513	-0.414375576	-0.620590069	-0.898495729	-0.014418851	-1.166007503	0.046483071	-1.060498218	-0.054956306	-0.302051509	-0.85169636	0.144778438	-0.073506179	-0.351232101	-0.41210076	-0.119263371	-0.285725158	-0.089493051	-0.030882332	-5.33166815	-0.328603207	-0.489706123	-0.319849084	-0.135139279	-1.113515524	0.098986419	-0.403717713	-0.354897356	0.226430103	0.114433056	-0.247465777	-0.197769725	-0.719058499	-0.729169499	-1.758108832	-0.702711647	-0.21729095	-2.56483747	-0.773545257	-0.139802717	-0.381684588	-0.376284108	-5.457256336	-0.308503825	-0.510323591	-0.197051533
1368629_at	0.102814953	-0.112901626	-0.283427397	0.36221598	0.065176366	-0.007412381	-0.031752165	-0.051345297	0.258654028	0.096339232	0.043466934	-0.215350624	0.140497806	0.228020397	-0.001616925	0.113260352	0.03867057	0.20341129	0.369883822	0.02057874	0.276595635	0.208812295	0.094396989	-0.06672107	0.046776103	0.172196836	-0.05804493	0.199892923	-0.062955586	0.00784922	-0.164221817	0.088357286	0.087359801	-0.095743497	0.358379827	0.178077216	-0.191081618	0.034395624	0.045078627	0.103524563	-0.018197566	-0.036850662	0.001846348	-0.249231982	0.300498636	0.101581993	-0.037709417	-0.185716822	0.081026849
1368634_at	0.043149719	-0.060683075	-0.058494433	0.341175172	0.113736546	-0.023307399	0.01577395	-0.013990346	0.313710213	0.202508383	0.362425904	-0.070035545	0.198361988	0.113896562	-0.198572567	0.009092989	-0.043667611	0.398345426	0.161878795	-0.095225983	0.261796477	-0.078744146	0.192822994	-0.0501535	0.038370518	0.002976636	0.152330087	0.278274854	-0.14634709	0.04618649	-0.165983471	-0.038138738	0.040112975	-0.131591921	0.29450647	0.040548068	-0.204805337	-0.15118659	0.121618497	0.018368094	0.18076474	-0.02011347	0.153422666	-0.271384271	0.329645682	0.27698571	0.007143204	-0.245838202	0.059078849
1368636_at	0.19970023	-0.17347627	0.947380987	0.526150652	0.19061111	0.214497328	0.690021824	0.14939774	0.402116379	0.549364225	2.89665349	0.129404414	0.36230006	2.430146332	-0.066555259	0.002433732	0.674581023	0.68589717	1.324066393	-0.356345803	-0.112356384	0.065309983	1.660117451	0.022280451	0.624330494	-0.083965736	0.020168504	0.932642335	-0.505452588	0.017466465	-0.23407892	-0.150093471	0.319479269	2.810926104	0.84631726	-0.274514333	-0.049361115	-0.261503245	0.041304141	-0.306802969	2.809378186	1.217721525	0.471455877	0.188034724	0.30443218	1.552877664	0.281403606	-0.278255021	0.561635764
1368640_at	0.070230482	-0.085681971	-0.203757309	0.002002795	0.010871772	-0.099131962	0.024300541	-0.053386771	-0.095865561	0.064211413	0.086416292	0.076752219	0.107027912	0.200255515	-0.057005822	-0.079651579	-0.145602055	0.028797903	-0.072435788	0.068210965	0.159708071	0.168067509	0.044415511	-0.038113115	-0.032597307	-0.005590414	-0.07176818	0.086133194	-0.222837273	-0.069774243	0.04415868	-0.080677983	-0.184602927	-0.178594839	0.128783116	0.03493945	-0.270320745	-0.295205168	0.066176361	0.057338302	0.027921749	-0.118982803	0.122347272	-0.154534434	0.069006859	0.117884292	0.115840757	-0.144297871	0.239282319
1368641_at	0.12325553	0.557286474	0.585478927	-0.003098186	0.615983844	-0.094088628	0.042518182	-0.033135518	0.171401511	-0.243590805	-0.022100554	-0.113936997	-0.193848566	-0.076658164	0.028305209	0.489540359	0.373758808	-0.095646696	0.023348723	-0.006441689	0.243272403	0.046162194	0.032379041	-0.084496637	-0.080756371	0.07873703	-0.010920253	0.091130832	0.202802981	-0.00846529	-0.080290921	0.189389967	0.168210876	-0.029384483	-0.096261567	0.171380539	0.124705851	0.000725445	0.184611753	0.258042212	-0.083214008	0.23124785	-0.178544812	0.444374486	-0.07803221	-0.016105938	-0.012663607	0.075403262	0.145473832
1368642_at	0.269753623	-0.082904921	0.047363605	-0.183871725	-0.349252208	-0.106314404	0.057305492	0.281050378	0.15944621	0.040055241	0.137963673	0.078222911	-0.03687141	0.296836906	-0.020599865	-0.320041444	-0.150668602	-0.166540487	-0.079298773	-0.431840085	-0.60491231	-0.159297962	0.480946872	-0.370666169	0.192819301	-0.128094159	-0.157114301	-0.190663144	-0.000765863	-0.158937965	-0.142459406	-0.092266451	0.152677311	-0.004578294	0.019672103	-0.318930312	0.037547283	0.025873629	-0.106149133	-0.146910093	-0.106029031	-0.028998932	-0.011669864	-0.165032636	-0.009597958	0.480528284	0.153978069	0.053648984	0.173773487
1368643_at	0.148954615	0.365495918	0.212811437	0.155453922	-0.248754661	-0.138500963	-0.235851242	-0.030117903	-0.329188196	-0.032954953	-0.329531737	0.062469827	-0.309684403	0.142146209	0.248969319	-0.025565177	-0.163657922	-0.478193292	-0.082654797	0.192790948	-0.159135974	-0.067152072	-0.091437623	0.130841634	-0.116008383	-0.430440038	-0.156664428	-0.365026426	0.092742049	-0.109007275	0.072528803	-0.050031061	-0.049030367	-0.063192181	-0.390116937	-0.338609005	-0.019448413	-0.058002312	0.001911159	-0.031199517	0.120032026	-0.041517259	-0.009512093	0.023434338	-0.197512747	-0.232469171	-0.076968312	0.541615859	-0.049639669
1368645_at	-0.052181151	-0.273721754	0.029863606	-0.056357066	-0.257368551	-0.015408083	0.129102111	0.065398222	0.092489708	-0.109081325	-0.064466175	0.027474111	-0.016016693	-0.316458003	0.054380461	0.362702018	-0.176710687	0.302821849	0.07372043	-0.140214582	-0.222320727	0.24155293	0.348725353	-0.038437446	0.208646298	-0.019906055	0.34928495	-0.135110963	0.046120866	0.180034733	-0.035624526	-0.042990709	0.217086405	0.170286838	0.07401218	0.41619466	0.50681108	0.615626922	-0.08470808	-0.149285248	-0.08105132	0.086786024	-0.171295994	-0.061348798	-0.207881838	0.474426498	-0.118133929	-0.053050149	0.19921565
1368646_at	-0.036420527	-0.025403409	0.458450178	-0.012957348	0.207842344	0.141862199	-0.077829622	0.058407419	-0.501274569	0.050111172	-0.219062211	-0.161866592	-0.335236432	-0.794032898	-0.09782257	-0.165913613	0.204804356	0.005000502	-0.084653418	0.353896845	0.127025076	-0.542351518	0.233925188	0.139658318	0.167096417	0.056181871	0.031917385	-0.42064016	-0.107566174	-0.128563887	0.143951755	-0.160186892	0.124937435	0.169599031	-0.417245117	-0.04209084	0.123738015	-0.088207635	0.077674375	0.206451615	-0.53636273	0.205205852	-0.305348305	0.082416486	-0.140618818	0.431523899	0.01798593	0.350313867	-0.286343469
1368647_at	0.16157589	0.088339776	0.124902039	0.183833212	0.023085538	0.094011517	-0.005058871	0.045856924	-0.25787548	-0.183699003	-0.423454234	-0.059533413	-0.147293066	-0.364648582	-0.0265613	-0.253034999	0.117853687	-0.031540519	0.036660307	0.072211503	-0.080902422	-0.271105836	-0.082831401	0.127395437	-0.009915241	-0.005050231	0.094812578	-0.346429809	0.112128623	0.066485997	-0.446777876	-0.034808866	0.116313088	0.160067431	-0.495911171	0.000656491	0.062333497	0.194795267	-0.05405329	0.085162134	-0.050492633	0.275055452	-0.235086174	0.226873553	-0.143977322	0.074804896	-0.179195749	0.26280483	-0.368551583
1368648_at	0.074965584	-0.089612369	0.186814034	0.297396597	0.227813452	-0.117813765	-0.052674832	-0.108614607	-0.050044877	-0.199891179	-0.128508877	-0.054276928	-0.217816064	-0.097018951	-0.225547065	-0.001710618	0.269510937	-0.258182371	-0.025123956	-0.137903402	0.058136246	-0.17469124	-0.006239783	-0.049614117	-0.172622096	-0.059399544	-0.018249806	-0.190666863	-0.058835492	0.055185385	-0.162956126	-0.064422315	0.19346147	-0.020098693	0.022622545	0.012692491	-0.137839407	-0.168936599	0.106123964	0.085731249	-0.114302059	0.065891824	-0.289588087	0.250240622	-0.125459337	0.335794653	-0.14285208	-0.061023662	-0.046529737
1368649_at	-0.03824413	-0.098663231	-0.055179575	0.260379504	-0.042270885	0.304669381	0.217925444	0.10866155	0.204699906	-0.020927504	0.072162571	0.247638721	0.287945002	0.261477735	-0.173779901	-0.023364497	0.061179105	-0.018833397	0.142446082	0.058608126	-0.111726301	0.111127006	-0.172742602	-0.041268722	0.090605934	0.011152917	0.085608153	0.166754422	0.114126126	0.23648535	0.131693712	0.587019142	0.149922079	0.155479556	-0.040630603	-0.300001577	0.219353799	0.207122214	-0.070602242	-0.02168969	0.403626984	0.038734585	0.086862604	0.075681225	0.066161374	0.054047654	0.135217989	0.093127992	0.278850561
1368650_at	-0.139792448	-0.020336409	-0.215953943	0.085922516	0.402292225	0.295061778	0.799653747	0.987776908	0.481472975	0.162911406	0.350114452	-0.043961165	-0.138153568	0.50746596	0.171038712	0.35559358	-0.17358246	1.127583568	0.490373949	-0.484465391	0.276098903	0.905762192	0.267920744	-0.035891412	0.05240436	0.284605347	0.376229542	0.01674413	0.665133651	-0.22038695	0.007296124	0.506054788	-0.056032182	0.278645772	0.413822228	0.554275208	0.040835614	0.894786542	-0.005550476	-0.275909645	0.384887434	0.610440601	0.942279001	0.37129377	-0.111319771	-0.131206741	0.175025963	-0.118652878	1.027147564
1368651_at	-0.141080675	-0.226491985	-0.261689976	-1.237412896	-0.911595293	-0.721663258	-0.611374192	-0.191556681	-0.57232465	-0.101321685	0.047670104	0.027525237	-0.461155688	-0.791426867	0.208340779	0.055326028	-0.285666605	-0.070395955	0.470901761	0.019555026	0.2120467	-0.206128828	-1.754851746	-0.133208886	-0.498031259	-0.15062233	0.136157541	-0.185839097	0.150442038	-0.359385822	-0.025902313	0.394470003	0.158777868	0.248184851	-0.122849846	-0.218194675	-0.339284928	-0.470139033	-0.521570248	-0.105420707	-0.879205927	-0.404337558	0.107142184	-0.006200013	0.089856849	-1.879645507	-0.069257866	-0.517599504	-0.350632279
1368654_at	-0.12140704	-0.037625707	0.254824114	-0.147481392	0.084613667	0.120110729	0.088490876	-0.022549165	-0.277178099	0.053958202	-0.266207383	-0.057442827	-0.443118943	-0.775389132	0.073962808	-0.042949789	0.104336168	-0.044030194	0.148076521	0.174467276	-0.306755421	-0.512660376	-0.055721791	0.136491141	0.048863697	0.011488372	0.100464929	-0.404767257	0.102422488	0.176450412	0.123278159	0.048985114	0.191009507	0.198974868	-0.244507971	0.157620573	0.256695378	0.08765381	0.133358127	0.002435816	-0.569849862	-0.087847592	-0.19451834	0.162325893	-0.337824224	0.054359305	0.110259756	0.108750351	-0.35583757
1368655_at	-0.000705274	0.054277108	0.010622907	0.022516136	0.427464826	-0.269930839	-0.097569904	-0.038220637	0.330557227	-0.33487584	0.117670057	0.154191687	0.089409633	0.224649615	0.051558008	0.115420818	0.088069005	0.369349468	-0.098670772	-0.104181631	-0.040850441	0.377871871	0.006526407	-0.067228862	0.102323157	0.084830781	0.13066936	0.083673282	0.127640642	0.012328347	-0.010418361	0.039130225	0.068880765	0.011427294	0.319860405	0.245881026	0.125194615	0.322877048	-0.017720666	-0.000609135	-0.125155319	0.149519839	-0.112914684	-0.006120667	0.176900492	0.003053148	-0.068794452	-0.021658681	-0.073819005
1368658_at	-0.008217949	0.780857705	0.278803304	-0.145943674	-0.002662746	-0.108360542	-0.163335777	-0.286455877	-0.173371547	-0.140475942	0.087181187	0.273389201	-0.654247153	-0.447911587	0.234897802	0.225317304	0.388609846	-0.269780971	0.195275864	0.295542369	0.264419922	-0.384941093	-0.074818203	0.051120312	-0.341312064	-0.191782033	0.237820487	0.02356097	0.592310338	-0.135441158	-0.01059025	-0.041408494	0.028952281	-0.003057998	-0.35125614	0.301770056	0.374897523	0.26974116	0.044507347	0.146028451	0.039066086	-0.118078172	0.223358807	0.449013641	-0.081031827	0.225047905	-0.1682757	0.294957781	-0.395468376
1368660_at	-0.107964546	-0.201618252	0.20977413	-0.027314811	0.372796218	0.316741326	0.520155555	-0.003236658	0.07127523	0.063938249	-0.01297543	-0.115589208	0.016278533	0.355425786	0.017495214	-0.067126116	0.103670518	0.158246078	0.214041729	0.207318497	-0.248432756	0.050537676	0.260495118	0.031540628	0.448648305	0.148127441	0.079407456	-0.314821256	0.020000005	0.313125749	0.0322111	0.239753425	0.06553103	0.298691441	-0.017601974	0.184000067	0.269257373	0.241908652	0.315208885	0.274615862	-0.109155942	0.096423802	-0.242146778	0.331671479	-0.275118716	0.498703174	0.121408088	0.790002751	0.009230791
1368661_at	-0.282838597	-0.066762822	0.270422319	-0.128681435	0.46982913	0.393738535	0.898850792	-0.031543572	0.226495981	0.259340025	0.53817784	-0.15632971	-0.07859996	0.537833201	-0.155069355	-0.077482197	0.150031308	0.20383574	0.626413846	0.495464369	-0.282044743	-0.098512117	0.647808732	-0.170632742	0.476768464	0.007070922	-0.173387048	-0.230908557	-0.098228038	0.260955404	-0.251671476	0.135540886	0.065516598	0.428940288	0.123337801	0.073971051	-0.184716287	0.114185757	0.25064631	-0.001434153	0.376877203	0.2961001	-0.048752904	0.622217738	-0.133763474	0.78985374	0.558406884	0.326784069	-0.059614201
1368662_at	-0.204952852	-0.237391043	0.011667239	-0.093015006	0.287530434	0.180515338	0.136392971	-0.142971179	-0.009224426	0.084406828	0.141627427	-0.122545743	-0.026918545	0.058919188	-0.009500967	0.070474204	0.078924882	0.235774255	0.145742234	-0.026705986	0.363849613	-0.148885254	0.248052346	0.031517387	0.215560341	0.064451082	0.210200712	0.245248832	0.176178347	-0.036634906	-0.03268882	0.352094795	0.093963953	-0.031580411	0.382713132	0.21177026	-0.120627738	-0.016761136	0.053611918	0.148152935	-0.114455259	-0.010037697	-0.158448092	-0.093267005	0.278388429	0.25223765	-0.171269916	0.133021397	-0.264839658
1368664_at	0.257411298	0.080854114	0.014643301	0.472589863	0.107275052	-0.03899449	0.094894065	-0.137507778	0.112038447	0.109961689	0.175895732	-0.174298936	-0.024785249	-0.153010846	-0.03378597	-0.069690811	0.060813654	0.198299187	0.036050685	-0.001961676	0.341447494	-0.121613091	0.178498406	0.117354819	0.025456276	0.199439343	-0.085992856	0.309193233	-0.004383583	0.014469191	-0.278789966	0.078833204	0.100682936	-0.103537812	0.21802099	0.344184218	-0.326931519	0.008173108	-0.001681109	0.072186332	-0.162605718	0.110433909	-0.098353804	-0.349282572	0.304402051	0.257921769	-0.033966872	-0.109081214	-0.102032729
1368667_at	0.035371191	-0.094151916	-0.193498733	0.21893009	0.034349157	0.215806226	0.082678533	-0.132132548	0.037735599	0.033452256	-0.143028439	-0.019070717	0.092740845	0.115893942	-0.004742471	-0.043631443	-0.133874547	0.032921191	0.256325638	0.022552088	0.332339253	0.059922126	0.02859988	0.129874074	0.147638735	-0.177638455	-0.069875816	0.147521478	-0.087555969	0.043984346	-0.308192926	0.188122767	-0.079453897	0.0141818	0.096680833	-0.149794376	-0.354070831	-0.341482732	0.038040583	-0.027015357	0.081219382	0.090244292	0.069765784	-0.179092977	0.158842655	0.228786016	0.054380183	-0.093366726	0.120933498
1368669_at	0.150592322	0.584726452	0.412025698	0.53903477	0.297767278	-0.331266962	0.012486806	-0.203865117	-0.168161427	-0.041903471	-0.602374823	-0.200376858	-0.28105431	-0.037036441	-0.256919788	-0.111272129	0.27052916	0.422001195	0.013782737	-0.2181445	-0.088929242	-0.3137491	-0.08563446	-0.151621003	-0.117797128	-0.132978422	0.305737459	-0.579085609	0.169978511	-0.150523875	-0.316994621	0.03378336	0.099756204	0.122773509	-0.380061686	0.220155262	0.196884486	0.268586997	-0.267255527	0.253109932	0.187651869	0.592138563	-0.547311978	0.607767401	-0.182411935	0.255019947	-0.428629303	-0.0149408	-0.451611753
1368671_at	0.167303452	0.095579753	-0.286424083	0.066461584	0.147342752	-0.256686245	-0.330037753	0.131858079	-0.250673813	-0.111671223	-0.419723205	-0.100703048	-0.07601957	-0.411573452	-0.051541598	0.103123479	-0.605860969	0.141555232	0.071013286	-0.030892992	-0.19514247	-0.088415861	-0.070034992	0.047259202	0.003735445	0.003446938	0.113718969	-0.285287138	-0.270662688	-0.274883813	0.020247186	-0.235629496	0.102989674	-0.360908806	-0.145984083	-0.07024283	0.112640401	0.005292793	-0.079263186	-0.352008365	-0.41323153	0.066408754	-0.149443376	-0.350207493	0.07698241	-0.154050751	-0.105425569	-0.362457966	-0.328948341
1368672_at	-0.423816316	-0.859596932	-0.198366453	-0.861518728	-0.199765224	0.724787484	0.787070134	-0.081925721	0.287138662	0.06872871	0.223539507	0.174209915	-0.144775663	0.139044277	0.240404706	-0.015881444	-0.067618309	0.096370916	0.231171251	-0.132845072	-0.242579314	-0.002319582	-0.879246624	0.381451818	-0.202823292	-0.034119586	-0.020363514	-0.134334676	0.356165533	0.289391556	-0.090271627	-0.03043826	0.251890037	0.191747899	0.176387777	0.202529051	-0.218714474	-0.669365099	0.341196435	-0.011628392	-0.57784915	-0.628864675	-0.07753142	0.521220384	0.128892625	-1.044146347	0.168014949	-0.296293622	-0.013865962
1368673_at	-0.123055455	0.167915115	-0.069684452	-0.665105468	0.077774034	-0.177245319	-0.278052716	-0.111990259	-0.186305826	-0.071374323	-0.254243839	0.149925746	0.125297879	-0.282842998	-0.026563463	0.301493925	0.09021372	-0.026062675	0.055892358	-0.07191656	-0.090405042	-0.165875397	-0.298808122	-0.087329013	-0.176881663	0.098268217	-0.047416448	-0.11637794	-0.076761718	-0.035866177	0.120573812	-0.097308707	0.285012592	0.075875665	-0.206630077	-0.164708075	0.141518352	-0.302309113	-0.483502574	0.159985746	0.16250777	-0.125062244	-0.181958899	0.009275929	-0.217100713	-0.438803045	-0.290748402	-0.025101258	0.072363133
1368674_at	-0.202826972	-0.248444121	-0.064771199	-0.28250418	0.139810802	0.109801589	0.061917597	0.079316363	-0.005815715	0.134421661	-0.342200806	-0.145714064	0.04711356	0.053853343	-0.026601852	0.196854845	0.08030226	0.053468198	-0.348279589	-0.12954576	-0.093102147	-0.151038622	-0.050307779	-0.253078869	0.053535553	0.099142544	-0.179985968	-0.23593148	-0.113574589	-0.075212421	0.03393293	-0.171311171	-0.035141731	0.086700483	0.073626516	0.020095021	0.489849063	-0.151337795	0.156413405	-0.22044939	0.066481628	0.063547216	-0.050021478	-0.17086434	-0.308904257	-0.16300357	-0.023678411	0.222214062	0.18956332
1368675_at	0.054570568	-0.047241624	0.314755294	0.088786513	0.11374509	-0.236326928	-0.119525105	-0.144460463	-0.419476721	0.084292114	-0.62949141	-0.231381094	-0.136200324	-0.674200747	-0.055302263	-0.144928684	-0.258487292	0.094394462	-0.300114542	-0.052228336	0.045569885	-0.028366607	-0.206927451	0.117364673	-0.014234801	-0.030921989	0.125550261	-0.648192419	-0.020193623	-0.091052176	0.041119568	-0.322617954	-0.014115623	0.209616599	-0.592204289	0.003570912	0.04569091	-0.464313852	0.292063467	-0.021863685	-0.819704371	-0.212805291	0.017332878	0.14289541	-0.536404883	-0.575879198	-0.253552985	-0.070664648	-0.121449536
1368676_at	-0.145058584	-0.017260096	0.133739969	-0.086782111	-0.009994815	0.099566567	0.170754186	-0.120230671	-0.485114144	-0.043667503	-0.203354831	0.064711381	-0.306358052	-0.088572187	0.131456884	0.160187297	0.098165912	0.044558982	-0.074989418	0.070767719	0.225528931	-0.149728467	0.018980245	0.063561444	-0.072863412	-0.07259984	0.026805953	-0.114839912	0.152501129	-0.149918226	0.031334609	0.138812818	0.175647086	0.218346584	-0.383436735	-0.068003271	0.091728868	-0.332185227	-0.094610632	0.086347777	-0.139061808	-0.066077071	0.08877534	0.133403786	-0.036566998	-0.143668591	0.071980465	0.031484144	0.053664613
1368679_a_at	0.008670243	0.206003719	0.269550956	0.496550364	0.142408032	-0.328063528	-0.190685688	0.176108351	-0.037603832	-0.178526216	-0.146366283	-0.087030724	-0.307666516	-0.531991067	-0.155701555	-0.139819966	0.095361159	0.35705087	-0.253438505	-0.02502631	-0.181814482	-0.003018259	0.118310794	-0.135020313	0.142215359	0.196059757	0.257498606	-0.486117386	-0.116895482	-0.230975326	0.028510227	-0.309387003	0.323605612	0.119938314	-0.38416643	0.214663089	0.511035178	0.693120647	-0.16994823	-0.036605851	0.87210542	1.087942101	-0.518498388	5.25E-05	-0.157224097	0.344861866	-0.289639997	0.013676605	-0.373304983
1368682_at	-0.030665237	-0.188438507	0.239570026	0.039590271	0.049065058	-0.010098409	-0.112281023	-0.099233882	0.338818644	-0.162548408	0.32858218	0.136739845	-0.071611504	0.016034799	-0.074619526	-0.086819249	0.277341976	-0.127997006	0.050765514	0.294060096	0.073218002	-0.133258258	0.010714268	0.106785838	-0.139036041	0.271508607	0.038809245	-0.205738758	0.247935678	-0.015445625	-0.014173435	-0.358629248	0.106699159	0.020862912	0.180950529	-0.201769104	-0.141241319	-0.37495295	0.150865721	0.167434514	-0.226678849	-0.014071894	-0.156392014	0.408493221	-0.164321445	0.058535176	0.032017264	0.535766487	-0.54684984
1368685_at	-0.35257676	-0.172992201	-0.120971371	-0.021018626	0.238848919	0.089444459	0.157823648	-0.104056	0.065044489	-0.086974303	-0.079298458	0.03515083	-0.23799245	-0.399550002	-0.134643531	0.08217714	0.100641274	-0.010420861	-0.214449961	-0.02081503	0.110129596	-0.338392559	0.067042865	-0.1300258	-0.282490787	-0.007954076	0.117383911	0.079313496	0.230718219	0.032049943	-0.066626659	-0.164375447	0.060570616	-0.038315817	-0.15311093	0.393177315	0.047015288	0.039354391	-0.155144387	0.389521425	-0.330488216	-0.216670715	-0.03961256	0.049149743	-0.20245504	0.169060793	-0.08729565	0.064591035	-0.008480938
1368686_at	-0.110829701	0.179378268	-0.358287157	-0.329234803	0.461027891	-0.135765134	-0.208907882	0.046112366	-0.143781947	-0.209612432	-0.232626798	-0.090801142	-0.275609597	0.152686295	0.097916474	-0.285433376	0.050150183	-0.384328388	-0.31558966	-0.069467872	-0.013788017	-0.296984029	-0.449123682	-0.241712928	0.132352568	-0.158941871	-0.004086071	-0.409007467	-0.110300892	-0.042240326	-0.910514	0.852174548	0.073495232	0.000189836	-0.237291776	0.179351351	-0.328508133	-0.390788545	-0.154508969	0.314919949	0.01522191	-0.165039572	-0.567161897	0.39162303	-0.463897587	-0.45569284	-0.692759567	0.330678874	-0.765838921
1368689_at	0.039799045	0.0334322	0.316038799	0.256250333	0.87535131	0.160310215	0.261776704	-0.087453966	-0.006118558	-0.062832613	0.028921413	-0.09291872	-0.094504971	-0.05666308	-0.002978894	0.035331728	-0.046784342	0.071209634	0.148036641	0.012873479	0.283637401	-0.012102323	0.404842416	-0.023563532	0.021758614	0.072501052	-0.121306742	0.125690179	0.204831571	0.015193981	0.114317012	0.382090643	-0.148349977	0.007612459	0.067055904	-0.037245266	0.111859668	0.154560085	0.213307281	0.10468471	0.157470069	0.071147392	-0.049169362	-0.073994301	0.16425771	0.252868218	-0.03906006	0.260722349	-0.074159026
1368692_a_at	-0.084737081	-0.321207438	-0.295955724	-0.116386823	-0.255386463	0.153031722	0.342399682	0.474110224	0.768374502	-0.20618754	0.163186279	0.429015459	0.038999669	-0.001020836	-0.018051829	0.079742002	-0.22389218	0.20140372	-0.371228391	-0.290636691	-0.289386419	1.105513518	0.787536179	0.03850449	0.070092532	0.000130588	0.598668069	-0.310447388	0.307547129	0.09173249	0.051903141	-0.209742646	0.29267909	0.329800453	0.012479478	0.204032326	0.439670174	0.325701109	0.198777824	-0.301147023	0.029039917	-0.157307828	0.143117198	0.192776078	-0.396903596	0.253979002	-0.309194011	-0.30619837	1.212487985
1368693_at	0.244310649	0.537497058	0.17616395	-0.28289725	0.010603445	-0.215428858	-0.580975913	0.002358727	-0.441391703	0.083509196	-0.226040046	-0.198311619	0.037757946	-0.453111354	-0.203648889	-0.114437522	0.295632169	0.518361444	-0.06547762	-0.138299376	0.001307108	-0.306123174	0.103996922	-0.103621518	-0.124774746	0.131628251	-0.245950124	-0.372348102	-0.199907675	-0.250015611	0.013223132	-0.059818418	-0.265010729	-0.273893182	-0.402299119	0.320901733	-0.111147344	1.150826356	-0.425624508	-0.112995517	1.125633275	0.804075254	-0.564753092	0.000257897	-0.355804564	0.291749958	-0.136139255	-0.151176536	-0.668757005
1368695_at	0.07428303	-0.05497846	-0.156664217	0.291436829	0.232498954	-0.191923232	-0.043324515	-0.073926865	-0.075040036	-0.078147374	-0.157137239	-0.27503133	-0.177331985	0.061701295	-0.079036642	-0.067259296	-0.1244559	-0.020926505	-0.088391401	0.039832203	0.214644802	0.002012128	0.05613665	-0.042120908	-0.039312926	0.312610682	-0.100523049	0.093676793	-0.194991001	-0.057878559	-0.448805921	0.203043825	-0.055860248	-0.046031009	0.090440491	-0.000432013	-0.27873144	-0.148516062	-0.137205723	-0.017510379	-0.082131809	-0.16388134	-0.404662444	-0.249689138	0.00733123	0.250328948	-0.341770144	-0.102822313	-0.243214564
1368696_at	-0.044281048	-0.084574351	-0.120666173	0.196942663	0.156152362	-0.083610292	0.273156836	-0.077093584	0.160023939	0.047165663	-0.123425118	-0.146470337	0.39595557	0.249325232	-0.090213689	-0.110967136	0.020649419	0.159651372	0.027118702	-0.003065151	0.03401864	0.290972832	0.075046132	-0.063000886	-0.050151963	0.141803902	-0.036216859	0.260197705	-0.061731401	-0.029437208	-0.056650312	0.290268832	0.17386487	-0.114439141	0.093328647	0.081446965	0.272108218	-0.012205318	-0.009093681	0.18065056	0.0910749	-0.100516149	0.097312167	-0.089009501	0.181892252	0.360664346	0.075392749	-0.198912047	-0.005807055
1368700_at	0.029491252	-0.216006383	0.122209652	-0.109677531	0.151542023	-0.09676571	-0.040699625	0.14660348	-0.282412105	0.008377118	0.111887862	0.078528381	-0.021426768	0.450990144	0.188532075	-0.022977765	-0.229721933	-0.075830579	0.233142552	0.126829169	-0.352920006	-0.095920035	0.143269371	-0.160516433	0.196795195	-0.248963742	-0.162982521	0.038352213	-0.102308702	0.111108471	-0.271250226	0.456306941	-0.116070985	0.317996754	0.006385504	-0.583281027	-0.220465002	-0.546168482	0.105211673	0.075808488	-0.147765707	-0.097704469	0.08557066	-0.072014185	-0.003748795	0.145792693	-0.03925038	0.272200788	-0.125437127
1368701_at	0.028478964	0.008648768	-0.003165074	0.056807815	0.113318671	0.012840773	0.065811304	-0.121648894	-0.01350155	0.294297309	-0.02068912	-0.311976969	0.082353823	-0.162566635	-0.099493859	0.182790158	-0.094648258	0.33656737	0.067430899	0.010483352	0.298966607	0.028918892	0.020218479	-0.041289404	0.054213813	0.116030086	0.059615991	0.107155743	-0.0440671	0.036004127	-0.229472311	0.209805611	-0.053604094	-0.02658462	0.178964402	0.178336834	0.028479796	0.179430678	-0.034897786	-0.041412397	0.105989966	-0.025711649	0.250701877	-0.301127248	0.213671088	0.011468844	0.02586233	-0.2481423	0.127027886
1368707_at	0.168949325	0.293123147	-0.679682391	0.150375729	-0.032927855	-0.678018587	-0.556901775	-0.047446025	-0.164127352	-0.146427694	-0.180403456	-0.526831328	-0.475937905	0.026050815	-0.168427632	-0.210821557	-0.082653292	-0.087043689	-0.458412752	-0.324719055	0.171233279	0.085400569	-0.089275641	-0.439865556	0.238122878	0.368907603	0.091323408	-0.288689606	-0.166974835	-0.140070531	-1.056197706	0.739632895	0.334974967	0.055992037	-0.241573581	0.386864287	-0.851871775	-0.558034188	-0.477277172	-0.056478454	0.096815721	-0.317023625	-0.939491691	-0.187881173	-0.295910406	-0.170761351	-1.036259384	-0.156149231	-0.836629945
1368712_at	-0.195659599	-0.002517074	0.231027042	-0.166645916	-0.113980155	0.122957816	0.029832178	-0.034572986	-0.391301288	0.152953354	-0.165708096	0.060266785	0.108783542	0.106798993	-0.013304014	-0.020207299	0.025187519	-0.297372282	0.131624254	0.133809512	-0.216787461	-0.085481971	0.018952468	0.022658138	-0.033723478	-0.135253571	-0.032670718	-0.250741588	0.00636944	0.090662417	0.021738044	0.172660641	-0.149100507	0.036047437	-0.339265773	-0.352454702	0.052619883	-0.097234377	-0.069755555	0.024391051	0.442849343	0.108079954	0.113314882	0.144597751	-0.387976147	-0.037876641	-0.042757203	0.300011702	-0.121259959
1368716_at	0.038711614	-0.059032278	0.318200663	0.225085904	0.073865727	0.025947683	0.077381421	0.028752119	0.025256237	-0.109570037	0.166973994	0.16156521	-0.078980276	0.146927052	0.165888261	0.132680826	0.072887319	-0.105439353	-0.029490558	0.040050159	-0.089817368	0.161562991	0.252033047	-0.102811436	-0.001614489	-0.155024551	-0.129623784	0.049759581	-0.002456786	-0.122234524	0.288142693	0.196582128	0.099280285	-0.018086933	0.066688686	0.121938695	0.107233893	0.050648947	0.054874314	-0.175098261	-0.026017978	-0.13273347	0.13758323	0.110993257	0.291893448	0.122836636	0.396612686	-0.108893072	0.194373708
1368718_at	0.022241882	0.088950407	-0.282760873	0.679296217	-0.052087939	-0.191422778	0.004679217	0.088995154	0.253893321	-0.031126586	-0.184693152	0.058508618	0.116297514	0.13602758	0.244038022	0.193009507	-0.037626059	-0.144437215	0.401940411	0.242182039	-0.140400035	0.01451825	0.056915204	-0.059442714	-0.228136029	-0.011457526	-0.1923819	-0.223776691	-0.27527859	-0.054091635	0.124813293	-0.091374286	-0.051252238	-0.089912462	0.132333872	-0.083965409	0.07186393	0.185776607	0.199649736	0.019767816	0.168497974	0.062580806	-0.227809143	-0.201550595	-0.08716709	-0.035611089	0.194179739	0.106200382	0.055834343
1368720_at	0.051506261	0.051311569	-0.3828472	0.180068466	0.002090921	-0.224195038	-0.2059903	0.149842586	0.02884704	-0.266192227	0.00802954	-0.134099824	-0.266135259	-0.019831155	0.03714884	-0.29400182	0.026877309	-0.069655175	-0.012799226	-0.461545759	0.254095033	-0.160815291	0.11328172	-0.185088823	0.148828589	0.116091269	0.127259441	0.033110148	-0.084707864	-0.084246052	-0.746508471	1.117878791	0.158225569	0.207080603	-0.016914973	0.168947925	-0.440007808	-0.384145807	-0.158364714	0.013580719	-0.050782401	-0.033191821	-0.719599061	-0.145182703	-0.082417761	-0.197503088	-0.782570321	-0.005725527	-0.41227406
1368724_a_at	0.009431288	-0.164484459	-0.181867067	0.17163094	0.089516864	0.125405514	0.048230621	-0.106523069	0.396532315	0.1292873	0.333310602	-0.101521053	-0.023636399	0.291538656	-0.136717082	-0.081014157	-0.173448681	0.185341062	-0.078229858	0.013091976	0.369564873	0.233481376	0.176839109	-0.067715203	-0.086988436	0.311147793	-0.211461324	0.237374239	-0.110613172	-0.034737855	0.166032546	0.18774983	-0.208409868	-0.195405627	0.216993543	0.088548232	-0.125014861	0.017437255	-0.106000292	-0.068056919	-0.065575769	-0.14970966	0.115485695	-0.180381542	0.170578827	0.20093622	0.027912714	-0.375344493	0.175049836
1368725_at	0.080800354	0.620731415	0.024036139	-0.503637514	-0.844444833	-0.267912779	-0.712831784	0.210840982	-0.755631074	0.142028122	0.017740622	-0.145052813	-0.9193513	-0.084961573	-0.102278958	-0.332066853	0.565657401	-0.255975395	-0.025432611	0.049113718	0.263684318	-0.349007655	0.290311084	-0.155227282	-0.72431007	0.153104164	-0.569398323	-0.322595737	0.31474873	-0.346165628	0.021367241	0.315160868	-0.539906065	-0.519575628	-0.432889157	0.085237682	-0.433800917	-0.092421668	-0.556121651	0.305071574	-0.94431641	-0.206751107	0.289770609	-0.047905161	-0.272842089	0.151372262	-0.272655412	0.194269372	-0.720122482
1368727_at	0.27416392	0.470526035	0.00991882	-0.21581327	-0.268768142	-0.499297701	-0.306531331	-0.021732218	-0.303063895	-0.0349326	-0.429029886	-0.293596409	0.156207181	-0.063374413	-0.174115453	-0.280891067	-0.136116806	-0.061219742	-0.573085446	0.16399669	-0.175793769	-0.589839313	-0.171826238	-0.122168436	0.081108687	-0.041336296	-0.141271668	-0.289865465	-0.525774246	-0.097835035	0.079302154	-0.270168833	-0.042930897	0.17404165	-0.248784717	0.062492517	0.210951213	0.218743271	-0.180117728	-0.068486086	-0.210167175	-0.124306241	-0.129415048	-0.253501656	-0.146069367	-0.234220807	0.175272471	0.111337706	0.14723528
1368730_a_at	0.156490467	-0.009148483	-0.050950692	0.294685974	0.050964307	-0.007377578	-0.091844875	-0.077687768	0.041116295	0.088361985	0.273780669	-0.042268262	0.126067127	0.122644212	-0.285519923	-0.094096106	-0.169049748	0.194827031	0.108311094	0.025343792	-0.026247495	0.17169117	0.112929598	0.006321928	-0.111121056	-0.035117419	-0.051027231	0.132178353	0.069241228	-0.005661441	0.005497311	0.035422803	-0.043733153	-0.06506914	0.204936987	-0.023711126	-0.164908713	-0.216089465	-0.098161004	-0.065083289	0.324729292	0.023371208	0.01893774	-0.244970107	0.072168325	0.300257951	0.047072503	-0.292030181	0.078692772
1368731_at	0.098776017	0.028388656	-0.299000241	0.139712643	-0.268822841	-0.222494982	-0.109995512	0.087950224	-0.007261157	0.076207886	-0.088193529	-0.240748432	-0.250288516	-0.124729748	-0.413754776	-0.645952981	0.036001014	0.295139167	-0.073182427	0.292206258	0.084007172	0.596110231	1.594644543	-0.280259355	0.013046998	1.003737138	0.011876578	0.037437683	-0.130245249	0.025430844	-0.667265039	0.343985726	0.111636184	0.70321168	0.099604618	0.801278715	-0.564236446	-0.27751151	-0.279978527	-0.047209065	0.0976427	-0.176490123	-0.567457339	-0.178987716	0.013146074	0.982540543	-0.541119984	-0.182820444	-0.466494766
1368732_at	-0.089517812	0.460729709	-0.147129287	-0.058126561	0.020457048	-0.004046688	-0.022156618	0.296068867	0.263960627	-0.110335395	0.141315678	0.273134951	0.240106042	0.204824646	-0.067754099	0.144319344	0.098195114	-0.149197215	-0.085690269	-0.309310492	-0.328581645	-0.395097289	0.524110146	0.029897744	-0.194030325	0.044996863	-0.210528843	0.071273008	-0.253908617	-0.104847978	0.223707109	0.036869443	0.029749996	-0.239951872	0.181748829	0.158419325	0.061585187	0.501021549	-0.205365418	0.074494703	0.763920693	0.231227915	-0.059429552	-0.081830489	0.174565022	-0.004602541	0.155314862	0.077537699	-0.051541367
1368733_at	0.069031304	-0.002034049	-0.38047244	0.040636825	-0.030852732	-0.43049822	-0.511651404	0.215691533	-0.085822238	-0.716996394	-0.048330352	-0.12922505	-0.300789763	0.046493956	0.135707786	-0.115909583	0.002793983	-0.363225747	-0.238082276	-0.516514536	0.084109912	0.278988544	-0.431435565	-0.353302045	0.124978036	-0.173898099	-0.284308048	-0.191839211	-0.272344111	-0.236099078	-0.823446349	0.509930548	-0.076424494	-0.016374853	-0.201694301	-0.008008109	-0.835627665	-1.015551264	-0.211443367	0.009404566	-0.249256605	-0.483981965	-0.578214575	-0.036467488	-0.119408878	-0.459843676	-0.895584965	-0.127531665	-0.690865335
1368734_at	0.082657741	-0.189620437	-0.019035718	0.292450333	-0.026493928	-0.033436916	0.124903835	-0.037575955	0.145524819	-0.063773155	0.258901876	0.041471722	0.037148065	0.012560178	-0.006350234	0.066961218	0.025407029	0.092745649	0.121157483	-0.1257272	0.011278452	0.159929973	0.157614646	0.024390593	0.122100542	0.133447338	-0.105318576	0.245212579	-0.164313497	0.044883815	-0.245480941	0.02061068	-0.345197911	0.033157357	0.310259505	-0.052642332	-0.196483082	-0.178078903	0.176968294	0.095914015	0.087157377	0.103719588	0.080652909	-0.080207406	-0.03442058	0.169507633	-0.021740872	-0.264462773	0.14546627
1368736_at	0.484578438	0.197755638	-0.052466813	0.404875606	-1.7024188	-1.279633309	-1.186422355	0.099856953	-0.311219711	-0.269672894	0.436926557	-0.193685844	0.086477703	-0.463514571	0.042263277	-0.441488284	-0.247248751	-0.775942383	-0.843020896	-0.097928354	-0.080648207	-0.513660936	0.834679045	0.072826056	-0.128070802	-0.577636376	-0.412275032	-0.070131688	-0.895862212	0.02525296	0.027777536	-0.411283357	-0.297405428	-0.008994035	-0.550213802	-1.292549543	-0.161881234	-0.890690973	0.649149817	-0.114133177	0.576729553	-0.080330227	-0.025941527	-0.017943441	-0.036992548	0.688996305	-0.012974262	0.178616178	-0.001854224
1368740_at	0.027383992	0.07826736	-0.08023877	0.365821041	-0.163465986	0.023976441	-0.171726301	-0.090789125	-0.031641555	0.17999293	0.119294881	-0.182474165	0.059686336	0.184963963	-0.051490022	0.074991697	-0.03771771	0.131480569	-0.044300213	-0.159283726	0.175022019	0.210982817	0.051651156	-0.143592248	0.005135397	0.01178928	-0.231553211	0.11814132	-0.176005736	-0.08257385	-0.071120612	0.07516943	-0.028607041	-0.080643833	-0.063345292	0.123714997	-0.168264242	-0.092760245	-0.002889899	-0.09330138	-0.103529528	-0.027441784	0.162596444	-0.49664743	0.159422876	0.028825715	0.027302525	-0.21776398	-0.042615601
1368741_at	-0.053072063	-0.210380837	-0.382724952	0.37919217	0.082292494	-0.269654608	-0.133066545	-0.010046983	0.015017296	0.251661441	-0.100507802	-0.281742896	0.050619647	-0.067541797	-0.061204675	0.06072719	-0.287959618	0.105334117	-0.03320131	-0.356459564	0.158875787	0.291218185	0.103106668	-0.112849691	0.237842897	0.090802271	-0.095348951	0.259544431	-0.219341542	-0.003880877	-0.499348731	0.460429943	0.035523468	-0.044503312	0.203802849	0.100808111	-0.312783981	-0.080089366	-0.1145514	-0.214580914	0.055909287	-0.146698414	-0.150261724	-0.359379529	0.11404234	-0.008978148	-0.406964397	-0.439466884	-0.312797101
1368742_at	0.433007551	0.913526087	0.117353397	-0.168479021	0.462315238	-0.220983865	-0.546777747	0.250477816	-0.078975638	-0.043137499	0.139057338	-0.084948334	-0.106063276	-0.497820655	-0.014782	0.063492242	0.056254459	0.36775671	-0.032394848	-0.051277079	0.144939825	-0.44024685	-0.169481392	0.097710568	-0.233760446	0.072510181	-0.243211304	0.214987822	0.016107175	-0.146264573	-0.025482335	-0.009007747	-0.285736386	-0.345159342	-0.023517799	0.007973279	-0.257764562	0.77132941	-0.405631106	0.16033584	-0.017593497	0.302453442	-0.130982534	0.19960269	-0.091779832	0.013283173	-0.427299176	-0.021372084	-0.639133186
1368743_a_at	0.055799093	-0.017616973	0.030827902	0.106919924	0.221447151	0.005147789	-0.067889105	-0.05776095	-0.079998602	0.100240076	0.087760556	-0.138488204	0.19791955	-0.088891572	-0.105511494	0.088602052	-0.181382526	0.198797925	0.21465413	-0.049936862	0.172802669	-0.033399971	0.144388361	-0.018566243	0.039087316	0.060706537	-0.097820142	0.116355426	-0.153183421	1.81E-05	-0.241345356	0.000874785	-0.107959187	-0.093126376	0.063444457	-0.130702197	-0.195545366	0.048082753	-0.061786861	-0.013085341	-0.030216299	-0.015241226	-0.079042034	-0.427783747	0.068010413	0.171645571	-0.00293097	-0.25321706	-0.018245339
1368745_at	0.329172101	0.883040097	0.24358702	0.83321572	-0.413220214	0.323966903	0.42296677	0.29973275	1.357445219	-0.258049724	-0.153817442	-0.1826224	-0.278057111	-0.22922912	-0.173225343	-0.052656517	-0.229163976	0.033750963	-0.501021547	0.140042517	-0.335510775	0.697270185	0.107819296	-0.004256982	-0.075888567	0.082522559	-0.050326342	0.36118856	-0.221035195	-0.167319059	0.274505028	0.07629307	-0.036011329	-0.583229314	0.539126806	1.319169736	1.020504628	2.252682842	0.119575796	-0.035426249	-0.227468149	-0.377332564	-0.192356088	0.055797876	0.156996624	-0.298751096	0.265909398	-0.114292404	1.271155249
1368746_a_at	-0.467544331	-0.773358372	0.165689455	0.245109157	-0.303243516	0.239571373	0.680980182	-0.396813236	0.030256876	0.248113425	0.232996422	-0.345728066	-0.039126346	-0.001974175	0.229671233	0.611795671	0.070538496	0.363157012	0.168127709	-0.218995802	-0.01426743	-0.1999411	0.387487856	0.00517686	-0.09171653	0.259486593	0.099097678	0.294091464	-0.122703968	0.019544646	-0.235213254	-0.048050045	-0.250102843	0.329302887	0.04914789	0.423284964	0.166575364	0.516704822	0.886996068	-0.091428964	0.069855898	-0.038145685	-0.012090463	0.648612262	0.424488022	0.202880319	0.164798533	0.048442499	0.395008713
1368747_at	-0.118153782	-0.312869226	-0.120403746	-0.306214052	-0.155936252	0.139171369	0.0349249	0.578430475	0.426983786	-0.253112032	0.280451869	0.138174509	-0.407006782	-0.381192309	-0.09202623	0.049357894	-0.202335049	0.275334547	-0.067431537	-0.144758476	-0.107432678	0.448209627	0.550605243	-0.088083291	0.058020312	0.297281485	0.298878272	-0.190729293	0.249038184	-0.007705877	0.120930892	0.053519329	0.442615913	0.117169508	0.193106487	0.085839538	0.287105061	0.054213808	0.086138724	-0.489426794	-0.503654083	-0.042702274	-0.010902621	-0.13360512	-0.086789565	0.854222107	0.068535059	-0.027388497	0.377699997
1368748_at	-0.108833278	-0.170986117	0.148876013	0.244299233	0.044050457	0.022791681	0.075939892	-0.000645008	-0.280785378	0.042719597	0.025356357	0.119584384	-0.41949284	-0.363536963	0.126641829	-0.156107453	-0.255350955	0.056499507	0.135761376	0.071646496	-0.142735541	-0.114322765	-0.079570916	0.014462061	0.106145198	-0.093694138	0.18688133	-0.228161585	0.13500463	0.16594194	0.005031971	0.037343187	0.13395185	0.144036165	0.014888729	-0.027784058	0.209711094	-0.004432221	0.22532598	-0.12136366	0.032161464	0.069160333	-0.438575398	-0.018977977	-0.203635599	-0.020789836	-0.117611332	0.168192931	0.000775968
1368750_a_at	-0.009077299	-0.277165239	0.026966046	-0.279133546	-0.244320616	-0.10792522	0.093273433	-0.030522271	0.211997488	-0.046355141	-0.194596002	0.221128192	0.314431057	-0.057147676	-0.046537138	-0.013741039	0.053550848	-0.034148267	-0.256207831	0.069451748	-0.207196467	-0.098570868	0.153495337	-0.192707753	-0.017213543	0.120674336	0.092819593	0.008878755	0.010852964	0.072287236	0.147691819	-0.338751191	0.073681498	0.380190747	-0.100107449	-0.036909854	0.145641117	-0.104445144	0.016576707	-0.09423568	0.113504492	-0.066239916	0.251157499	0.122368374	-0.147977005	0.0487344	-0.040974796	0.037263249	0.119743085
1368751_at	-0.045706726	0.566629611	0.257208558	-0.160814833	0.005268031	0.066636434	-0.073874675	0.10111925	0.061177218	0.058149319	0.594240378	0.122706286	-0.227025957	0.0262754	0.099499435	-0.336241882	-0.005202597	-0.164254187	0.196637364	0.286290331	0.027360311	-0.064013268	-0.348075018	0.21556001	-0.313129379	-0.159333626	-0.104364631	-0.528687705	0.229570689	-0.150442573	0.219932738	-0.05973014	0.220718252	-0.227526079	0.038485402	0.594991936	0.103275918	1.065228059	0.125131592	-0.03306244	-0.080443067	-0.199515348	-0.188369027	0.555559	-0.465407466	-0.318710733	0.281334406	0.406691639	-0.211837991
1368754_at	0.114976092	0.3154549	-0.021808292	0.252018075	0.209994889	-0.233902813	-0.360840967	-0.02154333	-0.065164351	-0.189855346	0.005198429	-0.027151254	0.034223253	-0.314318064	-0.16508918	-0.004641476	0.187816994	0.080607155	-0.125287432	-0.244796113	-0.037884332	-0.156126909	-0.047403232	-0.020361655	-0.03171515	0.065356893	-0.2648844	-0.13235447	-0.172455393	-0.345066806	0.038173439	-0.093457155	-0.140853164	-0.271967512	-0.152682562	0.09317427	-0.286799474	0.502157205	-0.098487877	-0.01253817	0.603546111	0.694218666	-0.269329649	-0.183529111	-0.236025434	0.035761288	-0.091257895	0.037535987	-0.359556696
1368755_at	0.196521809	-0.113893577	-0.287731284	0.467607709	-0.006504897	-0.05589059	0.160738587	-0.088157699	0.23581532	0.09973754	0.181137079	-0.085924867	0.149160647	0.073462533	-0.087682031	0.223668828	-0.219217263	0.293912915	0.171178645	-0.165658136	0.426663044	-0.060370174	0.179587334	-0.033973174	0.038151308	0.243925111	0.00698003	0.283548476	-0.164640939	0.074634319	-0.218891405	0.114858855	-0.13809145	-0.231055743	0.189988784	0.020134691	-0.257839648	-0.132676318	0.014954616	-0.227525892	0.106359674	0.000755596	-0.167932682	-0.474375605	0.292626419	0.222157044	0.004384483	-0.197002011	-0.13235181
1368762_at	0.052928111	3.525035907	1.245703391	0.866043141	0.158005225	-0.113936773	-0.14740477	-0.597692554	-0.307152548	0.692261688	-0.86422952	0.141171294	0.274337118	-0.545263845	-0.662841142	-0.726192914	0.488830821	-0.108839394	-0.740662247	-0.085697643	0.586482661	-1.025446395	-0.037535105	0.340750192	0.060365899	0.165148539	0.688240768	0.928973462	0.117204715	-0.135623349	-1.400093178	-0.597975094	-0.240654667	-0.135785218	-0.07291839	0.72779277	0.844287142	0.916173384	0.374487493	0.226954901	0.576312629	0.410659421	0.408678994	-0.402203229	0.621515571	-0.621433126	0.218701838	0.298306428	-0.290160742
1368765_at	-0.030762124	0.080081529	0.321932907	0.016195788	0.747224628	0.347548641	0.612909593	-0.463128059	0.654889891	-0.346511514	0.328117747	-0.096276902	-0.916394945	0.00729162	0.208679012	0.578301934	0.27822614	-0.272022977	0.093077621	-0.023028185	1.014632181	-0.066766998	0.435929796	-0.067880941	-0.453668876	0.11705277	0.400300296	0.109632598	1.139802356	0.336313629	-0.405769443	0.924440965	0.280290035	0.144595778	0.006665348	0.455603778	-0.421607785	-0.138954171	0.142682805	0.514183552	0.336874038	0.047440483	0.421971987	0.511028551	0.110794497	0.126408253	-0.458440621	0.181656131	-0.201636001
1368766_at	0.120206714	0.091728741	-0.103603772	-0.00224355	0.065015838	0.015202549	-0.056614243	-0.018701092	0.009459202	0.166780543	-0.011645619	-0.135231292	0.08704085	0.221774838	-0.07918861	0.165906871	-0.129008836	0.154065525	0.050996021	-0.054840234	0.229316994	0.004940473	0.110695289	0.054030543	0.047506316	0.054128642	-0.041584035	0.176489969	-0.058749219	0.113630082	-0.219933546	0.093800512	-0.004193903	-0.055418689	0.19595447	0.057255395	-0.23719168	-0.053350205	0.086271953	0.053284072	-0.01438385	0.05495087	0.035936569	-0.146218997	0.2428079	0.185240094	-0.019600175	-0.227399593	-0.063102413
1368767_at	0.018920091	0.07676942	-0.225568778	0.225029829	0.123207503	-0.119696931	0.062981235	-0.237453514	-0.010760109	0.068324856	-0.079007882	-0.229175865	0.117612574	0.282481414	-0.116495955	0.202939179	0.029909425	0.078763648	0.094097326	0.013763542	0.118455202	0.066993337	0.094445281	-0.040431638	0.200767634	0.105358365	0.067418922	0.345509213	-0.038766314	-0.023666945	-0.268706085	0.119592869	0.003780556	-0.066769308	0.092556174	0.078708591	-0.1780484	-0.091875965	-0.053189792	-0.03830825	-0.066734494	0.026081352	-0.004866124	-0.346686619	0.276743522	0.17155133	-0.055104974	-0.255567405	0.085266008
1368769_at	0.028821483	-0.224549552	-0.091720595	-0.037745544	-0.056875144	0.810827465	1.19519802	0.052286841	0.214253352	-0.182467599	0.57698749	-0.053630607	0.002161398	0.137442924	0.05030893	-0.054378612	0.063270908	0.125068735	0.403108975	-0.342054401	0.09040698	-0.025756015	-0.21400238	0.039326702	0.018860954	-0.154503413	-0.021077014	0.36853898	0.043542265	0.151127082	-0.263674702	0.051125774	0.103959165	0.588951424	0.264351766	0.061582309	-0.36872593	-0.395183401	0.008108527	-0.152608046	0.571430472	0.21926303	-0.231386752	0.632221585	0.324134768	-0.163698135	-0.157628089	-0.036005344	-0.235792405
1368770_at	-0.014349335	0.253776217	-0.218886646	-0.510449345	-0.26531386	-0.154455223	-0.16793986	-0.136730035	0.151969338	-0.401569402	0.299108994	-0.041158798	-0.529479651	0.657172852	-0.039575707	-0.209066387	0.395164285	-0.213277544	-0.273486509	0.143747336	-0.054032802	0.465642971	-0.052292047	-0.394554787	-0.277750361	0.003731135	-0.1331778	-0.286769022	0.083056505	-0.396338697	0.014803891	-0.312793412	-0.146082469	-0.188105819	-0.337924511	0.07735578	0.125826289	0.05011668	-0.281062781	0.008481562	-0.082437493	-0.109797197	0.070689397	0.402600073	-0.260726494	-0.267694535	-0.370635809	0.163621214	0.175594302
1368772_at	-0.042935018	-0.030143034	0.135015403	-0.041695557	-0.016488342	0.367670315	0.41324418	-0.280681886	0.064744928	-0.065744024	-0.076275293	-0.067182854	-0.214581324	-0.33932085	0.024088106	0.001864037	0.020509479	0.036196049	0.105016225	0.214817893	0.196987574	-0.019721511	0.066016284	0.10511376	-0.11432602	-0.064079568	0.10258609	-0.02815424	0.310326106	0.226651573	-0.127333655	0.360311518	0.017197993	0.041140631	0.005440465	0.3448433	0.029159293	0.318352384	0.042686994	0.193979652	0.120822011	0.056099565	0.023656885	0.587807764	0.080665376	0.198299491	-0.181087417	-0.029674381	-0.141139242
1368773_at	0.200297445	0.1495494	0.137398623	0.257466441	-0.054951857	-0.52400987	-0.34206967	0.04703753	-0.399652015	0.079293249	-0.144262589	0.090327356	-0.15278181	-0.166530349	0.204861561	0.039785849	-0.234245954	0.077118537	-0.20085579	-0.345936745	0.184699944	-0.18468757	-0.260248537	-0.149415411	-0.462053511	-0.208717743	0.098804183	0.07219561	-0.366088474	-0.443920269	0.347134367	-0.173237004	-0.270079111	-0.481560294	-0.425861833	-0.104383191	-0.01247869	-0.124418174	-0.428761298	-0.012382705	-0.100145165	0.158423504	0.048193767	-0.168064815	0.120964388	-0.241983624	-0.139558326	-0.098227045	-0.115103142
[truncated: 8,587 more rows]
[truncated: 171 more columns]
