# Supplementary material for: Mining kidney toxicogenomic data by using gene co-expression modules
Source: BMC Genomics. 2016 Oct 10;17:790. doi: 10.1186/s12864-016-3143-y (PMC5057266; doi:10.1186/s12864-016-3143-y)
Supplement: Additional file 1: Script S1. — R script used to generate modules by using the iterative signature algorithm. (ZIP 15173 kb) [file 12864_2016_3143_MOESM1_ESM.zip › Additionalfile1_ScriptS1/ISA_MOD_FUNCTIONS_V3.R]

# function-1
# use: MODSTAT_OUT <- GETMODSTATS_ALL(isaresults)
GETMODSTATS_ALL <- function (x) { 
    ## merge ISA modules and get stats
    abc <- list()
    abc$rows <- do.call(cbind, lapply(x, "[[", "rows"))
    abc$columns <- do.call(cbind, lapply(x, "[[", "columns"))
    abc$seeddata <- do.call(rbind, lapply(x, "[[", "seeddata"))
    abc$rundata <- x[[1]]$rundata
    abc$rundata$N <- sum(sapply(x, function(x) x$rundata$N))
    #create ISA modules for these pre-combined-ISAunique sets
    isa_run_stats <- isa.result.to.ISAModules(abc,exampleSet)
    ## get the # of modules per threshold combination
    NMOD_PER_THRES <- getnum_modules(x)
    ## get avgNgene/module, avgNsample/module, Avgcor - per threshold combination
    MODINFO <-  getmod_info(isa_run_stats)
    return(list(NMOD_PER_THRES,MODINFO))
}
#************
# function-2++
# get the # of modules per threshold combination
getnum_modules <- function(x) {
    ISEED <- lapply(x, "[[", "seeddata")
    NMOD_PER_THRCOMB <- sapply(ISEED, nrow)
    MOD_THRROW<-sapply(lapply(ISEED, "[[", "thr.row"),"[",1)
    MOD_THRCOL <- sapply(lapply(ISEED, "[[", "thr.col"),"[", 1)
    data.frame(cbind(NMOD_PER_THRCOMB,MOD_THRROW,MOD_THRCOL))
}
#******************
# function-3
getmod_info <- function(x){
    AVGCOR1 <- vector(mode="numeric", length=0) # AVGCOR
    NGENE_PRE <- vector(mode="numeric", length=0)
    NSAMP_PRE <- vector(mode="numeric", length=0)
    THR_GENE <- vector(mode="numeric", length=0)
    THR_SAMP <- vector(mode="numeric", length=0)
    THR_COMB2 <- vector(mode="numeric", length=0)
    for (a in 1:length(x)) {
        corvec <- vector(mode="numeric", length=0)
        corvec<- avgcor(cor(t(ZFC6K_OUT1[getFeatureNames(x)[[a]],getSampleNames(x)[[a]],drop=FALSE]),method="pearson" ))
        corvec <-round(corvec,digits=2)
        AVGCOR1 <- c(AVGCOR1,corvec)
        #
        THR_GENEin <- vector(mode="numeric", length=0)
        THR_GENEin<- x@seeddata[a,"thr.row"]
        THR_GENE <- c(THR_GENE,THR_GENEin)
        #
        THR_SAMPin <- vector(mode="numeric", length=0)
        THR_SAMPin<- x@seeddata[a,"thr.col"]
        THR_SAMP <- c(THR_SAMP,THR_SAMPin)
        #
        THR_COMBin <- vector(mode="numeric", length=0)
        THR_COMBin<- paste(x@seeddata[a,"thr.row"],x@seeddata[a,"thr.col"],sep="_")
        THR_COMB2 <- c(THR_COMB2,THR_COMBin)
        #
        abc_mat <- data.frame(x@genes)
        NGENE_in <- vector(mode="numeric", length=0)
        NGENE_in <- colSums(abc_mat[,a,drop=FALSE]!=0)
        NGENE_PRE <- c(NGENE_PRE,NGENE_in)
        #
        abc_colmat <- data.frame(x@conditions)
        NSAMP_in <- vector(mode="numeric", length=0)
        NSAMP_in <- colSums(abc_colmat[,a,drop=FALSE]!=0)
        NSAMP_PRE <- c(NSAMP_PRE,NSAMP_in)
    }
    MODINFO_test <-data.frame(cbind(AVGCOR1,NGENE_PRE,NSAMP_PRE,THR_GENE,THR_SAMP,THR_COMB2 ),stringsAsFactors=FALSE)
    MODINFO_test[,1:5] <- data.frame(lapply(MODINFO_test[,1:5], as.numeric), stringsAsFactors=FALSE)
    MODINFO_test.m <- as.matrix(MODINFO_test[, -6])
    ZZ <- split(seq(nrow(MODINFO_test)), MODINFO_test$THR_COMB2)
    
    OUT1 <- t(round(sapply(ZZ[sapply(ZZ,length)>1], function(ab) colMeans(MODINFO_test.m[ab, ])),digits=2))
    if (length(ZZ[sapply(ZZ,length)==1]) != 0) {
        OUT2 <- t(round(sapply(ZZ[sapply(ZZ,length)==1], function(ac) MODINFO_test.m[ac, ]),digits=2))
    } else {
        OUT2 <- 0 
    }
    OUT3 <- rbind(OUT1,OUT2) 
    return(OUT3)
}
#*******************
#function-4
# Convert result into ISAmodule
isa.result.to.ISAModules <- function(modules, data) {
    
    new.modules <- new("ISAModules",
                       genes=modules$rows,
                       conditions=modules$columns,
                       seeddata=modules$seeddata,
                       rundata=modules$rundata)
    
    new.modules@rundata$annotation <- annotation(data)
    library(paste(sep="", annotation(data), ".db"), character.only=TRUE)
    new.modules@rundata$organism <- get(paste(sep="", annotation(data),
                                              "ORGANISM"))
    
    new.modules@rundata$pData <- pData(data)
    
    rownames(new.modules@genes) <- featureNames(data)
    rownames(new.modules@conditions) <- sampleNames(data)
    
    new.modules
}
#*************
#function-5
avgcor <- function(x){mean(abs(x[lower.tri(x)]))}
#**********************
# function-6
# get final modules gene list after combined isa.unique run
getmod_final_genelist<- function (x,abc){
    corZ <- function(a){avgcor(cor(t(abc[getFeatureNames(x)[[a]],getSampleNames(x)[[a]],drop=FALSE]),method="pearson" ))}
    GENESET_MODID_3<-data.frame(NULL)
    for (a in 1:length(x)) {
        if (getNoSamples(x)[a]>2 & getNoFeatures(x)[a]<=200 & corZ(a)>0.4){ 
            testGENESET<-data.frame(NULL)
            testGENESET<-as.data.frame(getFeatureNames(x)[[a]])
            testGENESET$MODID <- a
            testGENESET$NSAMP <- getNoSamples(x)[a]
            testGENESET$NGENE <- getNoFeatures(x)[a]
            testGENESET$COUNT <- nrow(testGENESET)
            testGENESET$THR_COMB<- paste(x@seeddata[a,"thr.row"],x@seeddata[a,"thr.col"],sep="_")
            testGENESET$INTCOR <- round(corZ(a),digits=2)
            names(testGENESET) <- c("PROBE","MODID", "NSAMP", "NGENE","COUNT", "THR_COMB","INTCOR")
            GENESET_MODID_3 <- rbind(GENESET_MODID_3, testGENESET)
        }
    }
    return(GENESET_MODID_3)
}
#************************
# function-7
# used in overlap score function
cbind.fill <- function(...){
    nm <- list(...) 
    nm <- lapply(nm, as.matrix)
    n <- max(sapply(nm, nrow)) 
    do.call(cbind, lapply(nm, function (x) rbind(x, matrix( , n-nrow(x), ncol(x))))) 
}
#***********************
# function-8
getmod_op_score <- function(x) {
    GENESET_O1 <- x[,1:2]
    IGENE_LIST <- dlply(GENESET_O1, .(MODID))
    OS_OUT_1 <-data.frame(NULL)
    for(k in 1:length(IGENE_LIST)) {
        OS_OUT_2 <-data.frame(NULL)
        for(m in 1:length(IGENE_LIST)) {
            TOP1 <- nrow(merge(data.frame(IGENE_LIST[[k]][1]),data.frame(IGENE_LIST[[m]][1]), by="PROBE"))
            BOT1 <- nrow(data.frame(IGENE_LIST[[k]][1])) + nrow(data.frame(IGENE_LIST[[m]][1]))
            OS1 <- round(2*(TOP1/BOT1),digits=2)
            OS_OUT_2 <- rbind(OS_OUT_2, OS1)
            colnames(OS_OUT_2)<- k
        }
        OS_OUT_1 <- cbind.fill(OS_OUT_1,OS_OUT_2)
    }
    return(OS_OUT_1)
}
#**************************
# function-9
# needs function-5 "avgcor"****
# get final modules condition list after combined isa.unique run
getmod_final_condlist<- function (x,abc){
    corZ <- function(a){avgcor(cor(t(abc[getFeatureNames(x)[[a]],getSampleNames(x)[[a]],drop=FALSE]),method="pearson" ))}
    GENESET_MODID_3<-data.frame(NULL)
    for (a in 1:length(x)) {
        if (getNoSamples(x)[a]>2 & getNoFeatures(x)[a]<=200 & corZ(a)>0.4){ 
            testGENESET<-data.frame(NULL)
            testGENESET<-as.data.frame(getSampleNames(x)[[a]])
            testGENESET$MODID <- a
            testGENESET$NSAMP <- getNoSamples(x)[a]
            testGENESET$NGENE <- getNoFeatures(x)[a]
            testGENESET$THR_COMB<- paste(x@seeddata[a,"thr.row"],x@seeddata[a,"thr.col"],sep="_")
            testGENESET$INTCOR <- round(corZ(a),digits=2)
            names(testGENESET) <- c("PROBE","MODID", "NSAMP", "NGENE","THR_COMB","INTCOR")
            GENESET_MODID_3 <- rbind(GENESET_MODID_3, testGENESET)
        }
    }
    return(GENESET_MODID_3)
}
#************************

#####################################
# function-10
# OS_OUT_1<- getmod_op_score2(GENES_MODCLUST12,CONDS_MODCLUST12)
getmod_op_score2 <- function(x,y) {
    GENESET_O1 <- x[,1:2]
    IGENE_LIST <- dlply(GENESET_O1, .(MODID))
    CONDSET_O1 <- y[,1:2]
    ICOND_LIST <- dlply(CONDSET_O1, .(MODID))
    #
    OS_OUT_1 <-data.frame(NULL)
    for(k in 1:length(IGENE_LIST)) {
        OS_OUT_2 <-data.frame(NULL)
        for(m in 1:length(IGENE_LIST)) {
            TOP1 <- nrow(merge(data.frame(IGENE_LIST[[k]][1]),data.frame(IGENE_LIST[[m]][1]), by="PROBE"))
            BOT1 <- nrow(data.frame(IGENE_LIST[[k]][1])) + nrow(data.frame(IGENE_LIST[[m]][1]))
            OS1 <- round(2*(TOP1/BOT1),digits=2)
            
            TOP2 <- nrow(merge(data.frame(ICOND_LIST[[k]][1]),data.frame(ICOND_LIST[[m]][1]), by="PROBE"))
            BOT2 <- nrow(data.frame(ICOND_LIST[[k]][1])) + nrow(data.frame(ICOND_LIST[[m]][1]))
            OS2 <- round(2*(TOP2/BOT2),digits=2)
            
            OS3 <- OS1 + OS2
            OS_OUT_2 <- rbind(OS_OUT_2, OS3)
            colnames(OS_OUT_2)<- k
        }
        OS_OUT_1 <- cbind.fill(OS_OUT_1,OS_OUT_2)
    }
    return(OS_OUT_1)
}
#**********************
# function-11
ISAModules.to.isa.result <- function(isaresult) {
    list(rows=isaresult@genes,
         columns=isaresult@conditions,
         seeddata=isaresult@seeddata,
         rundata=isaresult@rundata)
    
} 
###############################################
###############################################
############ END FUNCTIONS#####################
