# Supplementary material for: Mining kidney toxicogenomic data by using gene co-expression modules
Source: BMC Genomics. 2016 Oct 10;17:790. doi: 10.1186/s12864-016-3143-y (PMC5057266; doi:10.1186/s12864-016-3143-y)
Supplement: Additional file 3: Script S2. — R script used to convert Affymetrix probe ids to human gene IDs. (ZIP 3 kb) [file 12864_2016_3143_MOESM3_ESM.zip]

Archive with 3 entries (2 files):
- Additionalfile3_ScriptS2/
- Additionalfile3_ScriptS2/Additionalfile3_ScriptS2_v3.R
- Additionalfile3_ScriptS2/AKIgenes.txt
