# Supplementary material for: Mining kidney toxicogenomic data by using gene co-expression modules
Source: BMC Genomics. 2016 Oct 10;17:790. doi: 10.1186/s12864-016-3143-y (PMC5057266; doi:10.1186/s12864-016-3143-y)
Supplement: Additional file 3: Script S2. — R script used to convert Affymetrix probe ids to human gene IDs. (ZIP 3 kb) [file 12864_2016_3143_MOESM3_ESM.zip › Additionalfile3_ScriptS2/Additionalfile3_ScriptS2_v3.R]

#################
# ID conversion Probe id - Rat gene id - Human gene id
# PID-RGID-HGID
###############
AKIGENES <- read.delim(file="AKIgenes.txt",sep="\t")
PROBES<- as.character(AKIGENES$PROBE)
# Use select and chip.db to extract ids (instead of get/mget).Note: one to many mapping occurs
AOUT <- select(rat2302.db, PROBES, c("SYMBOL","ENTREZID", "GENENAME"))
DUP_AOUT <- AOUT[duplicated(AOUT$PROBEID)|duplicated(AOUT$PROBEID,fromLast=TRUE),]
DUP_AOUT_PROBE <- DUP_AOUT$PROBEID
AOUT_UNIQ <- AOUT[!(AOUT$PROBEID %in% DUP_AOUT_PROBE),]
DUP_AOUT1<-DUP_AOUT[!grepl("LOC",DUP_AOUT$SYMBOL)&!duplicated(DUP_AOUT$PROBEID),]
#rbind DUP_AOUT1 to AOUT_UNIQ
PROB_RID_OUT <- rbind(AOUT_UNIQ,DUP_AOUT1)
#***********************
library("biomaRt")
human <- useMart(host="www.ensembl.org", "ENSEMBL_MART_ENSEMBL", dataset="hsapiens_gene_ensembl")
rat   <- useMart(host="www.ensembl.org", "ENSEMBL_MART_ENSEMBL", dataset="rnorvegicus_gene_ensembl")
RHIDs <- getLDS(attributes=c("entrezgene"), filters="entrezgene", values= PROB_RID_OUT$ENTREZID, mart=rat,attributesL=c("entrezgene"), martL=human)
#**************************
##############################
