# Supplementary material for: Mining kidney toxicogenomic data by using gene co-expression modules
Source: BMC Genomics. 2016 Oct 10;17:790. doi: 10.1186/s12864-016-3143-y (PMC5057266; doi:10.1186/s12864-016-3143-y)
Supplement: Additional file 3: Script S2. — R script used to convert Affymetrix probe ids to human gene IDs. (ZIP 3 kb) [file 12864_2016_3143_MOESM3_ESM.zip › Additionalfile3_ScriptS2/AKIgenes.txt]

PROBE
1387965_at
1370902_at
1370615_at
1368497_at
1386985_at
1387011_at
1370511_at
1368187_at
1387952_a_at
1377497_at
1369871_at
1388102_at
1379365_at
1387969_at
1367973_at
1377662_at
1387599_a_at
1371089_at
1387868_at
1384331_at
1374070_at
1368000_at
1372510_at
1387669_a_at
1376845_at
1377369_at
1368106_at
1368921_a_at
1367784_a_at
1382314_at
1372599_at
1367856_at
1390839_at
1368223_at
1385051_at
1379340_at
1370177_at
1368745_at
1367712_at
1379957_at
1373473_a_at
1388122_at
1370422_at
1371782_at
1383485_at
1370913_at
1369698_at
1392172_at
1384068_at
1386879_at
1368143_at
1376390_at
1392012_at
1376908_at
1368250_at
1375936_at
1368168_at
1367978_at
1367584_at
1382680_at
1370813_at
1380909_at
1374784_at
1387188_at
1368540_at
1375224_at
1393643_at
1391139_at
1383578_at
1384427_at
1383425_at
1368612_at
1376100_at
1367581_a_at
1379935_at
1383391_a_at
1371785_at
1393848_at
1367786_at
1378640_at
1379402_at
1398482_at
1386859_at
1370186_at
1368332_at
1375921_at
1369983_at
1397953_at
1368420_at
1387955_at
1387791_at
1368471_at
1379613_at
1377379_at
1370992_a_at
1370113_at
1383424_at
1368052_at
1389409_at
1393684_at
1380836_at
1388666_at
1368490_at
1388251_at
1370429_at
1385702_at
1386890_at
1368142_at
1384842_s_at
1367849_at
1393044_at
1389355_at
1367764_at
1367574_at
1389425_at
1367768_at
1374198_at
1386568_at
1368073_at
1367611_at
1382277_at
1393219_at
1374033_at
1382902_at
1371258_at
1395737_at
1367794_at
1379285_at
1398294_at
1383291_at
1374540_at
1390226_at
1390692_at
1383401_at
1386925_at
1392449_at
1389189_at
1388309_at
1369029_at
1368311_at
1367938_at
1376197_at
1381556_at
1373514_at
1373047_at
1373204_at
1387202_at
1375170_at
1373037_at
1367682_at
1391462_at
1368588_at
1371211_a_at
1368224_at
1388149_at
1387153_at
1395357_at
1374565_at
1387378_at
1369643_a_at
1379889_at
1374310_at
1368967_at
1367914_at
1370028_at
1393048_at
1387101_at
1370561_at
1372034_at
1377916_at
1390415_at
1376877_at
1375857_at
1384292_at
1370807_at
1376102_at
1370149_at
1381875_at
1384837_at
1391022_at
1368005_at
1387206_at
1387946_at
1367715_at
1387659_at
1394039_at
1369262_at
1379420_at
1387081_at
1388674_at
1372818_at
1388557_at
1370924_at
1368207_at
1382459_at
1373363_at
1376811_a_at
1399161_a_at
1387770_at
1376377_at
1368534_at
1383392_at
1393144_at
1368356_a_at
1369499_at
1373286_at
1370083_at
1398347_at
1383684_at
1389420_at
1394352_at
1387690_at
1392547_at
1369430_at
1392531_at
1389014_at
1382950_at
1381775_at
1383623_at
1382275_at
1380583_s_at
1387134_at
1368003_at
1387402_at
1382913_at
1396262_at
1391808_at
1397892_at
1393641_at
1389571_at
1398886_at
1384063_at
1390383_at
1370928_at
1384278_x_at
1373245_at
1396055_at
1367586_at
1367913_at
1372518_at
1391489_at
1385252_at
1380071_at
1382878_at
1379059_at
1378656_at
1368032_at
1386912_at
1374143_at
1370347_at
1368055_a_at
1371487_at
1391206_at
1375972_at
1379386_at
1369783_a_at
1388213_a_at
1373984_at
1374718_at
1387742_at
1383581_at
1372439_at
1387897_at
1387605_at
1376920_at
1370607_a_at
1388339_at
1367614_at
1369953_a_at
1384852_at
1380690_at
1380346_at
1370308_at
1383286_at
1371725_at
1380028_at
1388753_at
1370288_a_at
1372013_at
1381357_at
1397304_at
1389815_at
1372904_at
1370287_a_at
1367568_a_at
1390386_at
1384528_at
1368363_at
1395540_at
1391507_at
1389103_at
1378509_at
1391187_at
1368973_at
1377892_at
1383489_at
1371123_x_at
1384041_at
1373864_at
1388932_at
1396163_at
1390411_at
1370935_at
1370693_a_at
1388271_at
1383448_at
1370234_at
1372059_at
1393346_at
1368990_at
1377669_at
1383564_at
1392107_at
1369497_at
1383025_at
1374292_at
1382439_at
1386941_at
1373054_at
1371382_at
1383320_at
1386989_at
1387391_at
1389048_at
1368368_a_at
1387027_a_at
1382679_at
1372778_at
1370224_at
1376144_at
1389295_at
1371212_at
1376062_at
1379748_at
1398243_at
1394597_at
1388164_at
1381906_at
1373140_at
1368571_at
1388212_a_at
1368871_at
1379312_at
1373232_at
1386933_at
1395152_at
1383312_at
1376132_at
1382919_at
1385619_at
1385627_at
1371078_at
1371781_at
1371774_at
1387301_at
1371322_at
1374474_at
1377125_at
1391456_at
1368381_at
1387660_at
1391826_at
1377461_at
1376151_a_at
1388547_at
1379390_at
1387205_at
1373670_at
1368342_at
1390232_at
1396268_at
1371436_at
1385276_a_at
1374304_at
1389373_at
1371349_at
1388439_at
1385961_at
1390765_at
1368700_at
1371440_at
1374042_at
1369736_at
1398520_at
1375066_at
1374537_at
1375216_at
1369006_at
1395645_at
1374452_at
1390891_at
1385251_at
1371070_at
1385277_x_at
1382590_at
1370400_at
1374469_at
1389852_at
1368036_at
1370295_at
1384997_at
1393085_at
1389882_at
1380262_at
1370023_at
1381014_at
1371015_at
1368489_at
1393860_at
1388689_at
1372325_at
1377982_at
1372930_at
1389155_at
1397848_at
1375464_at
1392556_at
1372585_at
1370212_at
1390865_at
1389871_at
1373436_at
1377950_at
1374119_at
1387995_a_at
1397684_at
1370941_at
1374626_at
1386277_at
1397439_at
1388347_at
1391830_at
1372604_at
1390507_at
1382698_at
1383047_at
1390531_at
1367860_a_at
1368125_at
1368210_at
1394819_at
1376659_at
1387065_at
1373697_at
1373581_at
1371414_at
1369705_at
1379311_at
1395765_at
1383491_at
1386928_at
1376828_at
1388170_at
1393009_at
1390672_at
1391754_at
1376645_at
1368869_at
1376976_at
1384132_at
1379633_a_at
1387283_at
1398485_at
1369454_at
1382622_at
1369680_at
1382546_at
1376211_a_at
1383357_a_at
1387265_at
1370595_a_at
1375349_at
1369584_at
1385571_at
1395966_at
1379568_at
1383900_at
1373952_at
1383222_at
1368570_at
1375428_at
1370644_at
1368565_at
1381757_at
1393730_at
1377923_at
1389310_at
1370248_at
1397287_at
1387537_at
1378675_at
1383146_at
1376792_at
1393776_at
1368337_at
1393805_at
1382325_at
1371152_a_at
1384329_at
1374624_at
1387426_at
1387542_at
1394760_at
1383437_at
1370056_at
1374190_at
1384180_at
1384148_at
1387820_at
1376770_at
1389034_at
1369158_at
1376328_at
1387656_at
1393319_a_at
1384993_at
1373978_at
1388497_at
1392340_at
1387132_at
1370197_a_at
1367961_at
1367951_at
1383654_a_at
1368119_at
1367992_at
1398262_at
1385828_at
1374524_at
1372670_at
1378776_at
1370730_a_at
1376487_at
1376239_at
1395986_at
1380318_at
1370522_at
1383713_at
1369494_a_at
1370165_at
1387232_at
1382167_at
1369159_at
1390317_at
1397383_at
1375674_at
1373749_at
1395268_at
1383432_at
1380432_at
1369318_at
1377086_at
1386968_at
1396035_at
1379473_at
1390665_at
1390991_at
1370609_a_at
1385574_at
1381922_at
1385626_at
1392574_at
1383191_at
1388172_at
1375183_at
1390923_a_at
1373880_at
1374217_at
1390126_at
1384302_at
1395026_at
1378457_at
1395519_at
1398535_at
1389066_at
1368431_at
1385923_at
1374235_at
1378819_at
1367775_at
1371350_at
1370379_at
1377408_at
1367838_at
1370072_at
1379885_at
1382487_at
1372158_at
1370929_at
1367798_at
1370474_at
1372646_at
1389785_at
1387336_at
1387941_s_at
1370365_at
1368894_at
1376852_at
1382433_at
1374244_at
1370936_at
1368575_at
1377351_at
1368428_at
1392921_at
1368084_at
1380393_at
1386615_at
1375120_at
1367994_at
1385074_at
1387531_at
1398267_at
1394022_at
1398446_at
1368924_at
1368794_at
1370534_at
1368460_at
1368563_at
1370167_at
1396113_at
1380387_at
1371266_at
1376765_at
1398286_at
1373803_a_at
1370824_at
1368784_at
1387966_at
1368304_at
1392541_at
1372976_at
1377145_at
1372208_at
1387974_a_at
1375030_at
1378247_at
1386454_at
1370163_at
1370821_at
1372637_at
1370907_at
1371913_at
1369169_at
1384603_at
1398255_at
1367729_at
1369506_at
1394939_at
1374871_at
1384887_at
1375267_at
1387158_at
1370714_a_at
1367755_at
1369493_at
1367725_at
1370336_at
1386720_at
1387987_at
1368366_at
1383605_at
1387959_at
1368234_at
1377993_at
1387234_at
1387303_at
1384775_s_at
1368208_at
1384774_at
1369407_at
1370144_at
1369401_at
1387382_at
1387218_at
1372869_at
1388097_at
1387567_at
