# Supplementary material for: Mining kidney toxicogenomic data by using gene co-expression modules
Source: BMC Genomics. 2016 Oct 10;17:790. doi: 10.1186/s12864-016-3143-y (PMC5057266; doi:10.1186/s12864-016-3143-y)
Supplement: Additional file 6: Table S4. — List of the AKI-relevant genes. (XLSX 74 kb) [file 12864_2016_3143_MOESM6_ESM.xlsx]

## Sheet: AKI-relevant gene set
PROBE	SYMBOL	ENTREZID	2-AMINO-4-NITROPHENOL_625mg/kg_5d_CMC5_ORALGAVAGE (log-ratios)	LEAD-II-ACETATE_600mg/kg_3d_SALINE100_ORALGAVAGE (log-ratios)	LEAD-IV-ACETATE_600mg/kg_5d_SALINE100_ORALGAVAGE (log-ratios)	Average (log-ratios)
1387965_at	Havcr1	286934	5.29707	7.03426	7.27238	6.53457
1370902_at	Akr1b8	286921	3.21886	5.99779	7.11595	5.4442
1370615_at	Ugt2b7	286989	1.79023	5.64929	4.88031	4.10661
1368497_at	Abcc2	25303	2.64889	3.8722	3.91298	3.47802
1386985_at	Gstm1	24423	1.60949	4.18428	3.77318	3.18898
1387011_at	Lcn2	170496	0.7475	4.01962	4.66685	3.14466
1370511_at	Fgb	24366	1.58276	4.31233	3.37402	3.08971
1368187_at	Gpnmb	113955	1.57691	3.2922	3.59276	2.82063
1387952_a_at	Cd44	25406	1.40184	3.4447	3.12831	2.65828
1377497_at	Oasl	304545	-0.492726	3.98112	4.14679	2.54506
1369871_at	Areg	29183	0.762345	3.56131	2.95034	2.42466
1388102_at	Ptgr1	192227	1.53234	3.07347	2.42675	2.34419
1379365_at	Cxcl11	305236	0.0441397	3.58771	3.38059	2.33748
1387969_at	Cxcl10	245920	-0.0374014	3.40212	3.51741	2.29404
1367973_at	Ccl2	24770	-0.314426	3.17889	4.01311	2.29252
1377662_at	Pir	363465	2.25777	2.40083	2.16583	2.27481
1387599_a_at	Nqo1	24314	1.58335	2.95398	2.18869	2.242
1371089_at	Gsta3	494500	1.92239	2.70577	1.99955	2.20924
1387868_at	Lbp	29469	1.09324	3.52624	1.8891	2.16953
1384331_at	Srxn1	296271	0.640102	2.93647	2.82704	2.13454
1374070_at	Gpx2	29326	1.74711	2.45442	2.13429	2.11194
1368000_at	C3	24232	0.627749	3.61437	1.91765	2.05325
1372510_at	Srxn1	296271	0.564765	2.96159	2.53288	2.01975
1387669_a_at	Ephx1	25315	1.28374	2.36782	2.13946	1.93034
1376845_at	Ifi27l2b	299269	-0.175869	2.87891	3.02629	1.90978
1377369_at	Cybrd1	295669	0.272706	3.03661	2.21226	1.84052
1368106_at	Plk2	83722	0.411432	2.85839	2.2079	1.82591
1368921_a_at	Cd44	25406	0.612632	2.5267	2.19476	1.77803
1367784_a_at	Clu	24854	1.62906	1.6098	1.92523	1.72136
1382314_at	Isg15	298693	-0.420252	2.89601	2.55335	1.67637
1372599_at	Mgst2	295037	-0.313463	2.84918	2.38937	1.6417
1367856_at	G6pd	24377	0.793142	2.11674	1.46952	1.4598
1390839_at	Pqlc3	298906	1.19853	1.67892	1.41065	1.42937
1368223_at	Adamts1	79252	1.55538	1.09545	1.62001	1.42361
1385051_at	Gbp4	310917	-0.132705	2.37435	2.00154	1.4144
1379340_at	Lamc2	192362	0.96138	1.89217	1.31071	1.38809
1370177_at	PVR	25066	0.532831	1.89519	1.71296	1.38033
1368745_at	Slc10a2	29500	0.899133	2.05006	1.15942	1.36954
1367712_at	Timp1	116510	1.28412	1.25616	1.48338	1.34122
1379957_at	Slfn13	303378	1.07007	1.61488	1.32398	1.33631
1373473_a_at	Nap1l1	89825	0.767581	1.61252	1.59427	1.32479
1388122_at	Gstp1	24426	0.744122	1.7419	1.44134	1.30912
1370422_at	Ripk3	246240	0.237001	2.02226	1.63556	1.29827
1371782_at	Nipsnap3b	313211	1.00283	1.66552	1.18544	1.2846
1383485_at	Mdm2	314856	0.639537	1.64271	1.47322	1.25182
1370913_at	Rsad2	65190	0.106176	2.03627	1.59484	1.24576
1369698_at	Abcc3	140668	0.581923	1.58377	1.53825	1.23465
1392172_at	Ccl9	360579	-0.379009	3.22434	0.782512	1.20928
1384068_at	Ckap2	306575	1.06228	1.39667	1.15162	1.20352
1386879_at	Lgals3	83781	0.58947	1.49312	1.49507	1.19255
1368143_at	Anxa7	155423	0.745835	1.52292	1.2965	1.18842
1376390_at	Ms4a6a	361735	0.57095	1.44289	1.479	1.16428
1392012_at	Eppk1	680860	0.426195	1.50805	1.53775	1.15733
1376908_at	Ifit3	309526	-0.374127	1.6521	2.17888	1.15228
1368250_at	Tekt1	85270	1.22438	1.05014	1.18043	1.15165
1375936_at	Dsc2	291760	1.30755	1.46342	0.679507	1.15016
1368168_at	Slc34a2	84395	1.27523	1.10244	1.0675	1.14839
1367978_at	Adcy2	81636	0.361453	1.24926	1.79241	1.13438
1367584_at	Anxa2	56611	0.584981	1.44767	1.36602	1.13289
1382680_at	Plin2	298199	0.605776	2.00999	0.780655	1.13214
1370813_at	Gstm5	64352	0.505885	1.99007	0.893401	1.12978
1380909_at	Slc25a24	310791	0.47294	1.60896	1.28416	1.12202
1374784_at	Prtfdc1	291355	1.03466	1.07714	1.25331	1.1217
1387188_at	Slc17a1	171080	0.989273	1.33892	1.01413	1.11411
1368540_at	Tpbg	83684	1.26761	0.961029	1.1029	1.11051
1375224_at	Phlda3	363989	0.24133	1.68159	1.38745	1.10346
1393643_at	Rcn1	362182	0.651185	1.45846	1.19953	1.10306
1391139_at	Adamtsl1	362539	0.0609219	1.36371	1.83434	1.08632
1383578_at	Rad51	499870	1.40059	0.795246	1.05979	1.08521
1384427_at	Mdm2	314856	0.526293	1.41431	1.29509	1.07856
1383425_at	C5	362119	0.702077	1.32715	1.20269	1.07731
1368612_at	Itgb4	25724	0.0543281	1.45288	1.72079	1.076
1376100_at	Tubb6	307351	0.766238	1.07105	1.35325	1.06352
1367581_a_at	Spp1	25353	1.3736	0.686709	1.07921	1.04651
1379935_at	Ccl7	287561	-0.361573	1.21958	2.25695	1.03832
1383391_a_at	C2	24231	0.589499	1.23548	1.27827	1.03442
1371785_at	Tnfrsf12a	302965	0.61516	0.838383	1.64312	1.03222
1393848_at	Rrm2	362720	1.0506	0.410288	1.62939	1.0301
1367786_at	Psmb8	24968	0.60092	1.36419	1.02024	0.995117
1378640_at	Uhrf1	316129	0.702169	1.00686	1.27044	0.993157
1379402_at	Abcc4	170924	0.481819	1.11189	1.38293	0.992213
1398482_at	Bcl3	680611	0.841957	1.26904	0.856722	0.98924
1386859_at	Tkt	64524	0.453998	1.33647	1.17646	0.988978
1370186_at	Psmb9	24967	0.507199	1.52631	0.93291	0.988806
1368332_at	Gbp2	171164	0.153899	1.71827	1.09248	0.988217
1375921_at	Rcn1	362182	0.804956	0.935353	1.18271	0.974339
1369983_at	Ccl5	81780	-0.232319	1.61226	1.51388	0.964609
1397953_at	Stambpl1	687696	0.864717	0.989819	0.982394	0.945643
1368420_at	Cp	24268	1.41764	1.01492	0.400056	0.944206
1387955_at	Ugt2b17	266685	0.793306	1.05724	0.964877	0.938473
1387791_at	Ace	24310	-0.00448026	1.66437	1.15309	0.93766
1368471_at	Guca2a	25656	0.809996	1.21937	0.778669	0.936012
1379613_at	Parp14	303903	0.474555	1.22164	1.08638	0.927526
1377379_at	Irf6	364081	0.944123	0.929673	0.906579	0.926792
1370992_a_at	Fga	361969	0.653231	1.25547	0.860543	0.923083
1370113_at	Birc3	78971	0.382586	1.38846	0.96863	0.913224
1383424_at	Cmpk2	314004	-0.0677498	1.54309	1.23233	0.902559
1368052_at	Tspan8	171048	0.925504	1.09713	0.644845	0.889158
1389409_at	Tes	500040	0.565546	1.05728	1.03791	0.886911
1393684_at	Hells	294071	0.837163	1.18241	0.63259	0.884053
1380836_at	RGD1562726	498060	0.818158	0.835503	0.952685	0.868782
1388666_at	Enc1	294674	0.188661	1.20027	1.21283	0.867252
1368490_at	Cd14	60350	1.05866	0.754495	0.779168	0.864107
1388251_at	Prkci	84006	0.966398	0.442867	1.18133	0.86353
1370429_at	RT1-EC2	24737	0.448295	1.04042	1.08227	0.856995
1385702_at	Mnda	304988	0.535475	0.893532	1.13945	0.856153
1386890_at	S100a10	81778	0.592311	1.05875	0.905829	0.852295
1368142_at	Anxa7	155423	0.256841	1.32538	0.955271	0.845832
1384842_s_at	Fas	246097	0.246095	1.46197	0.81437	0.840813
1367849_at	Sdc1	25216	0.134666	1.06815	1.3033	0.835373
1393044_at	Cmpk2	314004	-0.145136	1.45753	1.18705	0.833145
1389355_at	Ier5	498256	0.179344	1.12293	1.15409	0.818787
1367764_at	Ccng1	25405	0.445527	1.17651	0.829698	0.817244
1367574_at	Vim	81818	0.620834	0.809393	1.01941	0.816545
1389425_at	Nt5c	100360582	0.582994	1.03431	0.816905	0.811403
1367768_at	Lxn	59073	0.651389	0.964288	0.804553	0.806743
1374198_at	Cd276	315716	0.61757	0.98501	0.815687	0.806089
1386568_at	Irf6	364081	0.714161	0.779281	0.923296	0.805579
1368073_at	Irf1	24508	0.488787	0.922	0.989419	0.800068
1367611_at	Tkt	64524	0.0466856	1.27892	1.03957	0.78839
1382277_at	Ly96	448830	0.617545	0.963685	0.779385	0.786872
1393219_at	C2	24231	0.660175	0.642418	1.0567	0.786432
1374033_at	Psmb10	291983	0.777629	0.848745	0.719486	0.781953
1382902_at	Herc6	362376	-0.720591	1.7905	1.26846	0.779458
1371258_at	Fga	361969	0.794616	0.949949	0.586868	0.777144
1395737_at	Cd276	315716	0.33801	1.00381	0.974807	0.77221
1367794_at	A2m	24153	1.37723	0.496221	0.417668	0.763707
1379285_at	Rtp4	360733	-0.309411	1.51923	1.06805	0.75929
1398294_at	Actn1	81634	0.466452	0.528235	1.27422	0.756302
1383291_at	C7	117517	1.32194	0.240268	0.705511	0.755906
1374540_at	Cdca7	311742	0.735605	0.747338	0.784616	0.755853
1390226_at	Tmem173	498840	0.536549	1.00734	0.688521	0.744136
1390692_at	Ctps1	313560	0.263997	1.01772	0.938315	0.740011
1383401_at	Tes	500040	0.36419	0.971194	0.873733	0.736373
1386925_at	Arpc1b	54227	0.654389	0.784033	0.766357	0.734927
1392449_at	Rad18	362412	0.602512	0.954972	0.643927	0.733804
1389189_at	Actn1	81634	0.489944	0.445828	1.25295	0.729575
1388309_at	Hmga1	117062	0.251112	0.920679	1.00938	0.727055
1369029_at	Plscr1	117540	0.692834	0.786658	0.694047	0.724513
1368311_at	Mgmt	25332	0.555616	0.723389	0.889045	0.722683
1367938_at	Ugdh	83472	0.48499	1.00558	0.677364	0.722645
1376197_at	Tcf7	363595	0.0411857	1.50499	0.59059	0.712257
1381556_at	Ddx60	100360801	0.0122521	1.33779	0.767479	0.705841
1373514_at	Rnf213	303735	0.0918635	0.99369	1.00699	0.697516
1373047_at	Prkci	84006	0.480067	0.712618	0.897044	0.696577
1373204_at	Tmem176a	297077	0.792641	0.581708	0.714767	0.696372
1387202_at	Icam1	25464	0.441575	0.724115	0.921588	0.695759
1375170_at	S100a11	445415	0.393177	0.802413	0.871384	0.688991
1373037_at	Ube2l6	295704	0.0905879	1.17089	0.788594	0.683357
1367682_at	Mdk	81517	0.173492	0.414986	1.44914	0.679205
1391462_at	Ebpl	361054	0.401988	1.15552	0.466042	0.674518
1368588_at	Ddx52	85432	-0.0447848	1.11895	0.943393	0.672519
1371211_a_at	Nrg1	112400	0.333288	0.691287	0.987592	0.670722
1368224_at	Serpina3n	24795	-1.11916	2.72238	0.36808	0.657099
1388149_at	Tap1	24811	0.246965	1.05121	0.670973	0.656384
1387153_at	Pdlim4	24915	-0.00685547	1.34237	0.625852	0.653789
1395357_at	Map1b	29456	0.127308	1.02459	0.807544	0.653148
1374565_at	Nek6	360161	0.546144	0.731755	0.662455	0.646784
1387378_at	Fcnb	114091	0.0430037	0.864919	1.0313	0.646408
1369643_a_at	Lphn2	171447	0.642736	0.505365	0.784054	0.644051
1379889_at	Lamc2	192362	0.275966	0.917513	0.733363	0.642281
1374310_at	Ppm1j	295341	0.0429319	0.863134	1.00533	0.637131
1368967_at	Eif2b3	171145	0.486438	0.67936	0.741644	0.635814
1367914_at	Emp3	81505	0.526674	0.420762	0.957509	0.634982
1370028_at	Ace	24310	0.264787	0.985656	0.629194	0.626546
1393048_at	Adra2a	25083	0.385812	0.43177	1.05088	0.622821
1387101_at	Acsl4	113976	0.363253	0.809343	0.684787	0.619128
1370561_at	A3galt2	171553	0.470608	0.568746	0.817183	0.618846
1372034_at	Parp14	303903	0.163607	0.825442	0.867303	0.618784
1377916_at	Slfn2	303380	0.334731	0.841644	0.650457	0.608944
1390415_at	Trip13	292206	0.504459	0.669683	0.647709	0.607284
1376877_at	Cdcp1	301082	0.63556	0.51352	0.670485	0.606522
1375857_at	Myof	309499	0.312848	0.613411	0.888121	0.604793
1384292_at	Dok1	312477	0.227495	0.869409	0.716452	0.604452
1370807_at	Vmp1	192129	0.316651	0.947117	0.53469	0.599486
1376102_at	Tmbim1	316516	-0.0378161	1.15196	0.681745	0.598631
1370149_at	Asgr1	24210	-0.0920068	1.67084	0.211843	0.596893
1381875_at	Nmi	311021	0.496639	0.808149	0.476008	0.593599
1384837_at	Cd69	29187	0.123507	1.07123	0.567399	0.587379
1391022_at	Lamb3	305078	0.0586677	0.723136	0.963306	0.581703
1368005_at	Itpr3	25679	0.292776	0.937241	0.509908	0.579975
1387206_at	B4galt6	65196	0.330726	0.626982	0.781828	0.579845
1387946_at	Lgals3bp	245955	0.310322	0.557317	0.857993	0.575211
1367715_at	Tnfrsf1a	25625	0.445794	0.58492	0.693774	0.574829
1387659_at	Gda	83585	0.398275	0.500221	0.823219	0.573905
1394039_at	Klf5	84410	0.16275	0.928815	0.617081	0.569549
1369262_at	Casp8	64044	0.554989	0.565249	0.571651	0.563963
1379420_at	RGD1565002	299135	0.21015	1.24107	0.240143	0.563787
1387081_at	Rcn2	29218	0.38533	0.607687	0.683865	0.558961
1388674_at	Cdkn1a	114851	-0.385466	0.839727	1.21681	0.557022
1372818_at	Colec12	361289	0.598797	0.116372	0.946226	0.553798
1388557_at	C7	117517	0.829973	0.331782	0.493145	0.551633
1370924_at	Tcrb	24820	-0.0297971	0.771904	0.906126	0.549411
1368207_at	Fxyd5	60338	0.179497	0.630706	0.836385	0.548863
1382459_at	Ska3	361047	0.416327	0.788691	0.437674	0.547564
1373363_at	Map1b	29456	-0.0484278	0.928444	0.757623	0.54588
1376811_a_at	Cpsf6	299811	0.30952	0.748046	0.572139	0.543235
1399161_a_at	Erap1	80897	0.372791	0.490167	0.764949	0.542636
1387770_at	Ifi27	170512	0.0146576	0.560676	1.04736	0.540899
1376377_at	Diaph3	290396	0.348937	0.652787	0.610928	0.537551
1368534_at	Adra1d	29413	0.161096	0.0513626	1.39036	0.534271
1383392_at	C2	24231	0.29653	0.440697	0.863924	0.533717
1393144_at	Nmi	311021	0.373992	0.722492	0.499079	0.531854
1368356_a_at	Erap1	80897	0.159632	0.648542	0.783654	0.53061
1369499_at	Tyms	29261	0.755045	0.523068	0.298093	0.525402
1373286_at	Fblim1	362650	0.838987	0.0859747	0.650274	0.525078
1370083_at	Ccr1	57301	0.481229	0.513608	0.561351	0.518729
1398347_at	Axl	308444	0.704551	0.127689	0.722587	0.518276
1383684_at	Asf1b	304648	0.424556	0.677302	0.433459	0.511772
1389420_at	Stap2	363334	0.344367	0.77612	0.405267	0.508585
1394352_at	Ifih1	499801	0.0238204	0.703914	0.796525	0.508087
1387690_at	Casp3	25402	0.760947	0.293636	0.455827	0.50347
1392547_at	MGC105649	302884	0.268313	0.758757	0.473357	0.500142
1369430_at	Bcmo1	114106	0.107368	0.816948	0.567042	0.497119
1392531_at	Ttpal	296349	0.259624	0.752695	0.47429	0.495537
1389014_at	Nampt	297508	0.165081	0.756575	0.564339	0.495332
1382950_at	LOC685067	685067	0.107752	0.694984	0.67839	0.493709
1381775_at	RGD1566102	499613	0.00958751	0.734144	0.73632	0.49335
1383623_at	Thyn1	300470	0.406258	0.706635	0.334115	0.482336
1382275_at	Pak1ip1	361232	0.329092	0.754245	0.351742	0.47836
1380583_s_at	Csf1	78965	-0.213377	0.763323	0.884093	0.478013
1387134_at	Slfn3	114247	-0.233183	0.986978	0.680047	0.477948
1368003_at	Aldh1a2	116676	0.693744	0.0180808	0.713331	0.475052
1387402_at	Myh9	25745	0.37677	0.291028	0.748951	0.472249
1382913_at	Cttnbp2	282587	0.141759	0.607879	0.648369	0.466002
1396262_at	Nampt	297508	0.403874	0.474969	0.514333	0.464392
1391808_at	Arrdc4	293019	0.280252	0.64362	0.468184	0.464019
1397892_at	Eif1a	317163	0.434821	0.502207	0.452726	0.463251
1393641_at	Blnk	499356	-0.0185143	0.825962	0.572346	0.459931
1389571_at	Stat2	288774	-0.146727	0.87411	0.649433	0.458939
1398886_at	RGD1563348	502642	0.478689	0.380954	0.509232	0.456292
1384063_at	Cthrc1	282836	1.02601	0.104802	0.233456	0.454757
1390383_at	Plin2	298199	0.135186	0.716896	0.510332	0.454138
1370928_at	Litaf	65161	0.263514	0.622076	0.464965	0.450185
1384278_x_at	Ccdc34	362187	0.462163	0.69788	0.185449	0.448497
1373245_at	Col4a1	290905	0.451322	0.13586	0.757149	0.44811
1396055_at	Col6a3	367313	0.824686	-0.172706	0.690375	0.447452
1367586_at	Ldha	24533	0.0946148	0.733383	0.512813	0.446937
1367913_at	Cygb	170520	0.710457	0.048283	0.563888	0.440876
1372518_at	Fbln1	315191	0.265599	0.829843	0.226725	0.440722
1391489_at	Irgm	303090	0.215706	0.476333	0.624263	0.438768
1385252_at	Trim34	101241893	0.55049	0.719795	0.0430741	0.437786
1380071_at	Parp12	362343	0.177925	0.723652	0.403999	0.435192
1382878_at	Sfrp1	84402	0.42865	-0.0933653	0.967991	0.434425
1379059_at	Micall2	288515	0.324741	0.691471	0.286993	0.434402
1378656_at	Bbs5	362142	0.595789	0.537097	0.170229	0.434372
1368032_at	Nolc1	64896	0.316103	0.516801	0.468688	0.433864
1386912_at	Pcolce	29569	0.515314	0.105813	0.671171	0.430766
1374143_at	Epha2	366492	-9.68e-05	0.472743	0.813829	0.428825
1370347_at	Pdlim7	286908	0.217819	0.441542	0.619989	0.42645
1368055_a_at	Lmna	60374	0.29578	0.510693	0.47004	0.425504
1371487_at	Sh3bgrl3	298544	0.130595	0.593573	0.540977	0.421715
1391206_at	RGD1311892	289399	-0.0309047	0.735113	0.534173	0.412794
1375972_at	Fam57a	100360533	0.343259	0.385364	0.509088	0.41257
1379386_at	Gtse1	300126	0.0972993	0.437927	0.693497	0.409574
1369783_a_at	Nrg1	112400	0.220666	0.451981	0.555811	0.409486
1388213_a_at	RT1-S3	294228	-0.11837	0.986196	0.357052	0.408293
1373984_at	Slc39a14	306009	0.216683	0.830216	0.176977	0.407959
1374718_at	Dtx3l	498089	0.20067	0.482669	0.535958	0.406432
1387742_at	Ccr2	60463	0.239926	0.434438	0.543626	0.405997
1383581_at	Sapcd2	680531	0.329472	0.439771	0.446124	0.405123
1372439_at	Col4a1	290905	0.619359	-0.0302595	0.624375	0.404492
1387897_at	Cnp	25275	0.321818	0.437471	0.451952	0.403747
1387605_at	Casp12	156117	0.697754	0.223577	0.282366	0.401232
1376920_at	LOC500013	500013	0.100175	0.680241	0.417173	0.399196
1370607_a_at	Nrg1	112400	0.036429	0.419658	0.737355	0.397814
1388339_at	Pea15	364052	0.246613	0.512776	0.430456	0.396615
1367614_at	Anxa1	25380	0.246516	0.451679	0.485706	0.394634
1369953_a_at	Cd24	25145	0.00331919	0.598457	0.58198	0.394585
1384852_at	Rab27a	50645	0.421516	0.261943	0.498787	0.394082
1380690_at	Zak	311743	0.567701	0.558564	0.0544905	0.393585
1380346_at	Serpinb1a	291091	0.270275	0.574295	0.312646	0.385738
1370308_at	Dctpp1	192252	0.479356	0.321872	0.342686	0.381305
1383286_at	Plek2	314260	0.174955	0.349025	0.619159	0.381046
1371725_at	Myh9	25745	0.28844	0.28039	0.57114	0.37999
1380028_at	Arl4c	367311	0.121339	0.402381	0.614376	0.379365
1388753_at	Sulf2	311642	0.325675	0.596611	0.212787	0.378358
1370288_a_at	Tpm1	24851	0.496812	0.0534586	0.575334	0.375202
1372013_at	Ifitm1	293618	0.493557	0.170195	0.45319	0.372314
1381357_at	Ptpn22	295338	0.0136154	0.450062	0.628292	0.36399
1397304_at	Igtp	303163	0.21545	0.604153	0.272036	0.36388
1389815_at	Ppp1r14b	259225	0.156115	0.443921	0.490907	0.363648
1372904_at	Mob3a	362833	0.292559	0.351886	0.440933	0.361793
1370287_a_at	Tpm1	24851	0.226901	0.369575	0.476557	0.357678
1367568_a_at	Mgp	25333	0.722266	0.139678	0.211018	0.357654
1390386_at	Casp3	25402	0.377692	0.445104	0.245858	0.356218
1384528_at	Rai14	294804	0.651359	0.139021	0.2752	0.355193
1368363_at	Klf5	84410	0.10321	0.664861	0.292451	0.353507
1395540_at	Slc35e3	362883	0.122918	0.311848	0.625696	0.353487
1391507_at	Zfp467	500110	0.292868	0.631896	0.12144	0.348735
1389103_at	Gins4	290842	0.429475	0.371173	0.229982	0.343543
1378509_at	Kif3a	84392	0.286084	0.550066	0.167783	0.334645
1391187_at	Ppl	302934	0.250366	0.558255	0.192725	0.333782
1368973_at	Adar	81635	0.116899	0.390606	0.491818	0.333108
1377892_at	Sema3f	315996	0.160834	0.399513	0.438833	0.33306
1383489_at	Il6st	25205	0.451955	0.0972582	0.446817	0.33201
1371123_x_at	RT1-S3	294228	-0.099634	0.878894	0.21402	0.331094
1384041_at	Dck	79127	0.100772	0.481174	0.408362	0.330103
1373864_at	Map4k4	301363	0.396141	0.358587	0.226089	0.326939
1388932_at	Lama5	140433	0.152623	0.479039	0.344547	0.325403
1396163_at	Igtp	303163	0.241436	0.373501	0.347944	0.32096
1390411_at	Cldn19	298487	0.0890845	0.541065	0.331836	0.320662
1370935_at	Slc44a1	85254	0.346175	0.164797	0.450614	0.320529
1370693_a_at	Cnp	25275	0.0919297	0.410784	0.455661	0.319458
1388271_at	Mt2A	689415	0.061885	0.510315	0.364977	0.312392
1383448_at	Irf9	305896	0.0336759	0.477986	0.421776	0.311146
1370234_at	Fn1	25661	0.492972	0.0376024	0.400075	0.310217
1372059_at	Cmss1	288176	0.285925	0.344435	0.290381	0.306914
1393346_at	Ccdc125	499518	0.40118	0.456311	0.0518418	0.303111
1368990_at	Cyp1b1	25426	1.08255	-0.213321	0.0195861	0.296273
1377669_at	Rab27a	50645	0.155634	0.518532	0.212432	0.295533
1383564_at	Irf7	293624	-1.04176	1.00662	0.917977	0.29428
1392107_at	Sbno2	314619	0.125913	0.402358	0.353902	0.294058
1369497_at	LOC24906	24906	-0.0734289	0.446066	0.506328	0.292988
1383025_at	Mgea5	154968	0.423103	0.202973	0.250306	0.292128
1374292_at	Ogfod3	303749	0.518477	0.0573684	0.29852	0.291455
1382439_at	Itgb6	311061	0.648473	0.0897639	0.133477	0.290571
1386941_at	Plec	64204	-0.176682	0.602122	0.43596	0.287134
1373054_at	Slc44a1	85254	0.334967	0.21106	0.301276	0.282434
1371382_at	Flna	293860	-0.0183155	0.171725	0.693589	0.282333
1383320_at	Lck	313050	-0.000996007	0.449786	0.396915	0.281902
1386989_at	S1pr2	29415	0.191671	0.139457	0.505385	0.278838
1387391_at	Cdkn1a	114851	-0.212319	-0.436364	1.481	0.277439
1389048_at	Bmp1	83470	0.232323	0.436269	0.163122	0.277238
1368368_a_at	Lsr	64355	0.189866	0.406088	0.234643	0.276866
1387027_a_at	Lgals9	25476	0.00277226	0.221044	0.605167	0.276328
1382679_at	Wdr43	362703	0.299362	0.284015	0.240185	0.27452
1372778_at	Slc39a1	361986	-0.0904835	0.461148	0.450071	0.273579
1370224_at	Stat3	25125	0.144834	0.286566	0.388863	0.273421
1376144_at	Parp9	303905	0.135058	0.233411	0.444709	0.27106
1389295_at	Olfml2b	304960	0.618587	-0.207928	0.400558	0.270406
1371212_at	Nrg1	112400	0.325836	0.150781	0.330214	0.268944
1376062_at	Sdc1	25216	0.0315797	0.217882	0.553244	0.267568
1379748_at	Ifi44l	310968	-0.5527	0.802967	0.549816	0.266694
1398243_at	Csrp3	117505	0.0354585	0.0107626	0.739155	0.261792
1394597_at	Ddhd1	305816	0.21539	0.270877	0.298347	0.261538
1388164_at	RT1-S3	294228	-0.272567	0.80409	0.250959	0.260828
1381906_at	Tpd52	294900	0.27667	0.24941	0.252716	0.259599
1373140_at	Il6st	25205	0.432514	0.0938831	0.251184	0.259194
1368571_at	Clip2	29264	0.195191	0.106978	0.470277	0.257482
1388212_a_at	RT1-S3	294228	-0.264783	0.916236	0.12008	0.257178
1368871_at	Map3k1	116667	0.232756	0.262516	0.275642	0.256971
1379312_at	Pprc1	294007	0.291279	0.142174	0.328892	0.254115
1373232_at	LOC302022	302022	0.48086	0.130185	0.148012	0.253019
1386933_at	Gp2	171459	0.0597692	0.211917	0.484953	0.252213
1395152_at	Mak16	306526	0.267602	0.269846	0.205138	0.247528
1383312_at	Ccdc120	317377	0.131032	0.415323	0.187645	0.244667
1376132_at	Gtdc1	362129	0.515155	0.186358	0.0193523	0.240288
1382919_at	Slc39a14	306009	0.0223472	0.570526	0.127323	0.240066
1385619_at	Kif11	171304	0.696168	0.0684978	-0.0524856	0.237393
1385627_at	Bcl3	680611	-0.0150352	0.259975	0.466585	0.237175
1371078_at	RT1-EC2	24737	-0.296647	0.470924	0.533583	0.235953
1371781_at	Stat3	25125	-0.165917	0.448806	0.41736	0.233416
1371774_at	Sat1	302642	0.0140271	0.410963	0.271811	0.232267
1387301_at	Fgf1	25317	0.448374	-0.0282816	0.27602	0.232037
1371322_at	Lamc1	117036	0.258387	0.0979253	0.334211	0.230175
1374474_at	Cpne8	362988	0.434929	0.0840254	0.163224	0.227393
1377125_at	Dnajc6	313409	0.510201	-0.0956711	0.263646	0.226059
1391456_at	Jam3	315509	0.300917	0.0823646	0.275076	0.219453
1368381_at	Crtac1	171438	0.0300601	0.0795236	0.545878	0.218487
1387660_at	Iapp	24476	-0.276532	0.626496	0.289666	0.21321
1391826_at	Tp53inp1	297822	0.362459	0.0884626	0.175355	0.208759
1377461_at	LOC100911534	100911534	0.320246	0.237126	0.0613166	0.206229
1376151_a_at	Irgm2	100362733	0.31409	0.0723193	0.228766	0.205059
1388547_at	Cldn4	304407	-0.183397	0.553417	0.244379	0.2048
1379390_at	St6galnac2	303692	0.333082	0.273175	-0.00251082	0.201249
1387205_at	RT1-M3-1	24747	0.0653393	0.215263	0.314741	0.198448
1373670_at	Stat2	288774	-0.0999428	0.475764	0.214225	0.196682
1368342_at	Ampd3	25095	-0.0928272	0.572226	0.104992	0.194797
1390232_at	RGD1311946	309145	-0.214113	0.457234	0.340157	0.194426
1396268_at	Sp110	301570	0.0647487	0.269303	0.248955	0.194336
1371436_at	Ddah2	294239	0.392293	0.159042	0.0298545	0.19373
1385276_a_at	Dhx58	303538	-0.0570451	0.558746	0.0726622	0.191455
1374304_at	Xrcc4	309995	0.516364	0.110017	-0.0790847	0.182432
1389373_at	Smad1	25671	0.21307	0.137376	0.191911	0.180786
1371349_at	Col6a1	294337	0.553142	-0.144581	0.1337	0.180754
1388439_at	Fkbp10	360627	0.291684	0.15029	0.0989811	0.180318
1385961_at	Klf5	84410	0.00361437	0.378897	0.156822	0.179778
1390765_at	Wfdc2	286888	-0.170778	0.46299	0.243977	0.17873
1368700_at	Plcl1	84587	0.162337	0.150103	0.220123	0.177521
1371440_at	B2m	24223	-0.369585	0.546982	0.35095	0.176115
1374042_at	Camkmt	299521	0.268161	0.246855	0.0113339	0.17545
1369736_at	Emp1	25314	0.637802	-0.351294	0.235653	0.174053
1398520_at	Plekhd1	500685	0.181324	0.382699	-0.0425783	0.173815
1375066_at	Ifitm10	293632	0.102069	0.141458	0.272981	0.172169
1374537_at	Chsy1	292999	0.353369	-0.112574	0.271678	0.170824
1375216_at	Pvrl2	308417	0.245305	0.0545616	0.20244	0.167436
1369006_at	Hk2	25059	0.0653605	0.193648	0.228566	0.162525
1395645_at	LOC100912083	100912083	0.011567	0.343012	0.131539	0.162039
1374452_at	Pde9a	191569	0.175169	0.0988297	0.207581	0.160527
1390891_at	Kif11	171304	0.455932	0.234077	-0.209766	0.160081
1385251_at	Fam110c	500638	0.0899985	0.420041	-0.032988	0.159017
1371070_at	Zbp1	171091	-0.16451	0.310172	0.310427	0.15203
1385277_x_at	Dhx58	303538	0.109528	0.0859425	0.254719	0.150063
1382590_at	Rftn1	501095	0.0796252	0.00677179	0.358056	0.148151
1370400_at	RT1-N3	24750	-0.113449	0.376446	0.179878	0.147625
1374469_at	Samhd1	311580	-0.0882669	0.191874	0.32725	0.143619
1389852_at	Cenpm	315164	0.0545286	0.168929	0.196255	0.139904
1368036_at	Ptprf	360406	-0.221791	0.430948	0.194188	0.134448
1370295_at	Nme1	191575	0.131773	0.116866	0.147147	0.131929
1384997_at	Aen	361594	-0.0219187	0.231406	0.175419	0.128302
1393085_at	Mitd1	363219	0.1892	0.108265	0.0864537	0.127973
1389882_at	Ier5	498256	0.130995	0.0515815	0.194766	0.125781
1380262_at	Sgk2	171497	0.427451	-0.0645892	0.00824172	0.123701
1370023_at	Gja4	25655	0.126297	0.30424	-0.0599499	0.123529
1381014_at	Ifi44	310969	-0.206592	0.348238	0.228569	0.123405
1371015_at	Mx1	24575	-0.291332	0.387864	0.271773	0.122768
1368489_at	Fosl1	25445	-0.199297	0.0178097	0.549158	0.122557
1393860_at	Mical2	365352	0.131199	-0.0272348	0.261317	0.12176
1388689_at	Acyp2	364224	-0.404487	0.807154	-0.0409152	0.120584
1372325_at	Emilin1	298845	0.332316	-0.132985	0.158919	0.119417
1377982_at	Dtx4	293774	0.00448979	0.0588797	0.293062	0.118811
1372930_at	Sp110	301570	-0.126937	0.335031	0.145893	0.117996
1389155_at	Dos	314622	-0.151676	0.210497	0.293289	0.11737
1397848_at	Medag	360757	0.118441	0.38123	-0.148182	0.117163
1375464_at	Vsig10l	308556	-0.147566	0.472996	0.0199366	0.115122
1392556_at	Shroom3	305230	-0.125446	0.405621	0.0545602	0.111578
1372585_at	LOC100910973	100910973	-0.303979	0.21961	0.417733	0.111121
1370212_at	Homer3	29548	-0.188607	0.405863	0.107772	0.108343
1390865_at	Cadps2	312166	0.424699	-0.0500204	-0.101917	0.0909207
1389871_at	Got2	25721	0.312726	0.100139	-0.141791	0.0903579
1373436_at	RGD1306739	361834	0.453561	-0.0581118	-0.128174	0.0890917
1377950_at	RGD1309362	307415	-0.211396	0.333455	0.140793	0.0876175
1374119_at	Elf3	304815	0.000537036	0.0331054	0.226215	0.0866191
1387995_a_at	Ifitm3	361673	0.128043	-0.165526	0.291289	0.0846021
1397684_at	Dkk2	295445	0.666923	-0.203308	-0.2241	0.0798386
1370941_at	Pdgfra	25267	0.564887	-0.260565	-0.0650175	0.0797684
1374626_at	Lrg1	367455	0.0102871	0.0792369	0.130283	0.0732692
1386277_at	Uba7	301000	-0.218846	0.0920084	0.336303	0.069822
1397439_at	Dgke	497978	0.328316	0.0669045	-0.197375	0.0659484
1388347_at	Ly6e	362934	-0.306886	0.313645	0.190432	0.0657304
1391830_at	Cpne8	362988	0.0811983	0.0552948	0.0589707	0.0651546
1372604_at	LOC100910885	100910885	-0.495601	0.496152	0.194125	0.0648921
1390507_at	Isg20	293052	-0.352048	0.323977	0.207891	0.0599399
1382698_at	Sim1	309888	0.0779874	0.412986	-0.312644	0.059443
1383047_at	Gas6	58935	0.01944	0.199478	-0.0418138	0.0590348
1390531_at	Helz2	296474	-0.358424	0.121715	0.412421	0.0585708
1367860_a_at	Mmp14	81707	0.564795	-0.186468	-0.206541	0.0572621
1368125_at	Slc12a4	29501	-0.233395	0.15132	0.252369	0.0567648
1368210_at	Il24	170819	0.0889135	-0.203036	0.281038	0.0556384
1394819_at	Sp110	301570	-0.0786038	0.274537	-0.0333748	0.0541863
1376659_at	Nubpl	299008	0.121364	0.122913	-0.0833942	0.0536275
1387065_at	Plcd4	140693	-0.153913	0.27197	0.0339355	0.0506641
1373697_at	Mybpc2	292879	-0.0383212	-0.228481	0.412358	0.0485186
1373581_at	Arhgap44	303222	0.0788519	7.84e-05	0.0458303	0.0415869
1371414_at	Gsn	296654	-0.182794	0.31662	-0.0175746	0.0387506
1369705_at	Slc6a20	113918	0.561216	-0.00548585	-0.443268	0.0374874
1379311_at	Arid5a	316327	-0.0666481	-0.0906293	0.268791	0.0371712
1395765_at	Medag	360757	-0.309982	0.256361	0.154734	0.0337044
1383491_at	Aen	361594	-0.0294479	0.0553218	0.0746951	0.033523
1386928_at	Bcat2	64203	-0.135574	0.23024	0.00490547	0.0331904
1376828_at	Gprc5a	312790	0.0503925	-0.145563	0.189367	0.0313989
1388170_at	Kctd1	291772	-0.00250677	0.173335	-0.0999856	0.0236143
1393009_at	Fv1	308568	-0.082708	0.15568	-0.0194649	0.0178356
1390672_at	Rprm	680110	0.0300256	0.146843	-0.132848	0.0146734
1391754_at	Oas1i	304507	-0.319976	0.264493	0.0970361	0.0138509
1376645_at	Medag	360757	-0.320837	0.330702	0.0315168	0.0137938
1368869_at	Akap12	83425	0.0633667	-0.32827	0.304825	0.013307
1376976_at	Sectm1b	287884	0.0549017	-0.520094	0.472409	0.00240548
1384132_at	Cadm1	363058	0.0866339	0.0269979	-0.115577	-0.000648339
1379633_a_at	Uba7	301000	0.00143494	0.105236	-0.113642	-0.00232398
1387283_at	Mx2	286918	-0.500856	0.178125	0.284823	-0.0126362
1398485_at	Medag	360757	-0.0861253	-0.0220675	0.0685781	-0.0132049
1369454_at	Vdr	24873	-0.393607	0.47874	-0.131433	-0.0154335
1382622_at	Cst7	296257	-0.106545	-0.147459	0.19446	-0.019848
1369680_at	Slc2a13	171147	0.383913	-0.0988116	-0.348556	-0.0211513
1382546_at	Phf11	361051	-0.33649	0.189287	0.0667008	-0.026834
1376211_a_at	Kctd6	305792	-0.0419114	0.028118	-0.0753293	-0.0297075
1383357_a_at	Rell1	289635	0.0931544	-0.0504932	-0.140262	-0.0325335
1387265_at	Dgkg	25666	-0.145512	-0.207371	0.252406	-0.0334925
1370595_a_at	Kcnip4	259243	-0.00309962	-0.0201445	-0.0779399	-0.033728
1375349_at	Sorbs1	686098	-0.183625	0.220206	-0.145894	-0.0364377
1369584_at	Socs3	89829	-0.0786174	-0.229621	0.181104	-0.0423779
1385571_at	LOC100366216	100366216	-0.416403	0.0026567	0.28521	-0.0428455
1395966_at	Kctd14	308836	0.0739527	0.0392769	-0.249369	-0.0453799
1379568_at	Ifit2	294091	-0.149534	-0.0199417	0.0240294	-0.0484819
1383900_at	Qrich2	501747	0.0263889	-0.0474894	-0.128957	-0.0500192
1373952_at	Prkag2	373545	0.24607	-0.162133	-0.254951	-0.0570046
1383222_at	Frmd6	257646	0.0411997	-0.260539	0.0441337	-0.058402
1368570_at	Lrat	64047	0.302112	-0.165597	-0.313764	-0.0590829
1375428_at	Creg1	289185	-0.0423072	0.0275674	-0.17502	-0.0632532
1370644_at	Trpv5	116469	-0.0806631	0.123747	-0.253854	-0.0702569
1368565_at	Slc1a3	29483	-0.347446	0.0455277	0.0809105	-0.0736692
1381757_at	Wdpcp	305552	-0.02891	0.159638	-0.355291	-0.0748542
1393730_at	Adamts4	66015	0.174758	-0.449382	0.0489305	-0.0752312
1377923_at	Stard8	312113	-0.0166403	0.00380168	-0.214111	-0.0756499
1389310_at	Slc2a13	171147	0.603999	-0.140253	-0.697374	-0.077876
1370248_at	Fxyd6	63847	-0.182785	0.281741	-0.333501	-0.0781816
1397287_at	Fancd2os	500294	0.484989	-0.472127	-0.255348	-0.0808288
1387537_at	Ptprq	360417	-0.432325	0.267355	-0.0920537	-0.0856745
1378675_at	Tgm3	366189	-0.462726	0.0609679	0.135379	-0.0887932
1383146_at	RGD1562629	361948	-0.180522	0.150293	-0.240326	-0.0901847
1376792_at	Eva1a	500221	-0.111746	0.0863345	-0.255746	-0.0937189
1393776_at	Ly6e	362934	-0.315678	0.161742	-0.18894	-0.114292
1368337_at	Glycam1	25258	-0.22555	-0.190798	0.0681046	-0.116081
1393805_at	Spsb1	313722	-0.223388	-0.108708	-0.0375212	-0.123205
1382325_at	Gcat	366959	0.0144408	-0.17923	-0.224586	-0.129792
1371152_a_at	Oas1a	192281	-0.489409	0.110502	-0.0119846	-0.130297
1384329_at	Prss22	302971	-0.390064	-0.135754	0.126849	-0.13299
1374624_at	Galnt11	311952	0.406976	-0.58276	-0.245014	-0.140266
1387426_at	Slc25a21	171151	0.222344	-0.0882662	-0.556037	-0.140653
1387542_at	Slc9a3	24784	-0.118287	0.00668558	-0.323924	-0.145175
1394760_at	Unc79	314401	-0.0466607	-0.0877906	-0.308288	-0.14758
1383437_at	Rab17	503269	-0.0528838	-0.114118	-0.285147	-0.150716
1370056_at	Ly6c	56778	-0.0976302	-0.151104	-0.213574	-0.154102
1374190_at	Clybl	306198	0.105251	-0.267728	-0.333279	-0.165252
1384180_at	Ifit2	294091	-0.407955	0.0402432	-0.135585	-0.167765
1384148_at	Rab20	689377	-0.187439	-0.000179491	-0.35284	-0.180153
1387820_at	Klk1c7	24523	-0.863393	0.262557	0.0590683	-0.180589
1376770_at	Efhd1	501181	-0.201432	0.124907	-0.467839	-0.181455
1389034_at	Usp18	312688	-0.646407	0.0732977	0.0179693	-0.185047
1369158_at	Casr	24247	-0.163393	0.192662	-0.610944	-0.193892
1376328_at	RGD1310819	301351	0.166725	-0.00584393	-0.752916	-0.197345
1387656_at	Slc4a1	24779	-0.175382	0.0725093	-0.558307	-0.220393
1393319_a_at	Rab17	503269	-0.276977	0.0403069	-0.437653	-0.224775
1384993_at	RGD1309847	308894	-0.419251	-0.0309776	-0.224963	-0.225064
1373978_at	Ncbp1	298075	0.468373	-0.787854	-0.383096	-0.234192
1388497_at	Acot13	291135	0.149793	-0.430623	-0.442404	-0.241078
1392340_at	Klhl3	498697	-0.52385	-0.101807	-0.100596	-0.242084
1387132_at	Lipe	25330	-0.505969	-0.250829	0.0139891	-0.247603
1370197_a_at	Prkcz	25522	-0.203426	-0.243411	-0.298765	-0.248534
1367961_at	Klk1	24594	-0.766626	0.560833	-0.566067	-0.257287
1367951_at	Pgam2	24959	-0.304149	-0.0669337	-0.403912	-0.258332
1383654_a_at	Fn3k	498034	0.132069	-0.569048	-0.338105	-0.258361
1368119_at	Inpp5j	171088	-0.27082	-0.0696031	-0.439434	-0.259953
1367992_at	Scg5	25719	-0.0391157	-0.40061	-0.360953	-0.266893
1398262_at	Prps2	24689	-0.247634	0.116801	-0.689459	-0.273431
1385828_at	Cct7	297406	0.144575	-0.450219	-0.537384	-0.281009
1374524_at	Scly	363285	-0.0396889	-0.492362	-0.322944	-0.284998
1372670_at	Ift46	300675	0.230651	-0.345386	-0.74064	-0.285125
1378776_at	Pou6f1	116545	0.153348	-0.358803	-0.668027	-0.291161
1370730_a_at	Ghrhr	25321	-0.427873	-0.35625	-0.092719	-0.29228
1376487_at	Rhcg	293048	-0.287206	0.150666	-0.745124	-0.293888
1376239_at	Atp6v1c2	362802	-0.0378267	-0.0226481	-0.855399	-0.305291
1395986_at	Slit2	360272	0.182503	-0.432091	-0.680056	-0.309881
1380318_at	RGD1305254	308797	0.0234619	-1.1498	0.187163	-0.313058
1370522_at	Gcgr	24953	-0.312894	0.0286898	-0.696973	-0.327059
1383713_at	LOC100361147	100361147	-0.106146	-0.244298	-0.637744	-0.329396
1369494_a_at	Ghrhr	25321	-0.523676	-0.357395	-0.115897	-0.332323
1370165_at	Smpx	84416	-0.344033	-0.0900445	-0.563809	-0.332629
1387232_at	Bmp4	25296	-0.283108	-0.341887	-0.395568	-0.340187
1382167_at	Sit1	500449	-0.5551	-0.214832	-0.255161	-0.341698
1369159_at	Ar	24208	0.0873352	-0.497422	-0.626125	-0.345404
1390317_at	RGD1561849	500393	-0.498961	-0.126485	-0.413895	-0.346447
1397383_at	Emx1	500235	-0.281177	-0.331351	-0.431285	-0.347937
1375674_at	Cdip1	360480	-0.175047	-0.449739	-0.41991	-0.348232
1373749_at	Snta1	362242	-0.321835	-0.423135	-0.310551	-0.351841
1395268_at	Wwp1	297930	-0.0133912	-0.297812	-0.79624	-0.369148
1383432_at	Dapl1	362136	-0.398964	-0.0318415	-0.680116	-0.370307
1380432_at	Cmah	361245	-0.0956216	-0.11213	-0.930173	-0.379308
1369318_at	Fhit	60398	-0.000580422	-0.680248	-0.465153	-0.381994
1377086_at	C1qtnf3	294806	0.664999	-0.982422	-0.856321	-0.391248
1386968_at	Ppp1r1a	58977	-0.389816	-0.109823	-0.698084	-0.399241
1396035_at	Sbspon	297757	-0.305145	-0.0876262	-0.809117	-0.400629
1379473_at	Larp1b	310348	-0.181485	-0.305308	-0.741816	-0.409536
1390665_at	Tmem72	362424	-0.517016	-0.200017	-0.541523	-0.419518
1390991_at	Hbq1	303007	-0.372449	-0.703857	-0.190833	-0.42238
1370609_a_at	Slc16a7	29735	-0.484441	-0.00711594	-0.780371	-0.423976
1385574_at	RGD1308114	361253	-0.21303	-0.50178	-0.558672	-0.424494
1381922_at	Slc5a11	252854	0.149594	-0.690002	-0.764169	-0.434859
1385626_at	Mturn	297109	-0.208114	-0.468503	-0.636279	-0.437632
1392574_at	Zfp287	303212	-0.198328	-0.869227	-0.267838	-0.445131
1383191_at	Ppp1r1a	58977	-0.294038	-0.272261	-0.781049	-0.449116
1388172_at	Slc22a25	192273	0.120117	-0.649422	-0.823371	-0.450892
1375183_at	Id4	291023	0.0419732	-0.639947	-0.774365	-0.457446
1390923_a_at	Osbpl1a	259221	-0.0180733	-0.743464	-0.660668	-0.474068
1373880_at	Epg5	364902	-0.37376	-0.194345	-0.889209	-0.485771
1374217_at	Cdip1	360480	-0.423727	-0.423707	-0.619468	-0.488967
1390126_at	LOC679342	679342	0.259283	-1.07357	-0.662473	-0.492255
1384302_at	Slc6a17	613226	-0.362941	0.0869836	-1.20577	-0.493909
1395026_at	Fmo4	246247	0.305915	-0.91751	-0.878563	-0.496719
1378457_at	Thrb	24831	-0.146419	-0.48649	-0.868235	-0.500381
1395519_at	Mturn	297109	-0.372969	-0.324172	-0.826048	-0.50773
1398535_at	Hbs1l	293408	-0.0718161	-0.416805	-1.0415	-0.510041
1389066_at	Rcan2	140666	-0.28319	-0.206378	-1.09201	-0.527193
1368431_at	Hpn	29135	-0.355817	-0.387738	-0.864525	-0.536027
1385923_at	Id4	291023	0.0269055	-0.59873	-1.04486	-0.538896
1374235_at	Rcan2	140666	-0.402324	-0.421716	-0.793405	-0.539148
1378819_at	Aspdh	292875	-0.187941	-0.717505	-0.727127	-0.544191
1367775_at	Amacr	25284	0.162467	-0.711179	-1.08565	-0.544789
1371350_at	Mat2a	171347	-0.28997	-0.513269	-0.87125	-0.558163
1370379_at	Prss8	192107	-0.321862	-0.838863	-0.564147	-0.574958
1377408_at	Pla2g6	360426	-0.098236	-0.815138	-0.838797	-0.584057
1367838_at	Cth	24962	0.162894	-0.818107	-1.12524	-0.593486
1370072_at	Mme	24590	-0.0143962	-0.634463	-1.13894	-0.595932
1379885_at	Fmo4	246247	-0.0087538	-0.80493	-0.995818	-0.603168
1382487_at	Tex14	287603	0.095803	-0.535062	-1.4095	-0.616252
1372158_at	Macrod1	246233	-0.106161	-0.780794	-0.976084	-0.621013
1370929_at	Lrpap1	116565	0.0502879	-1.11061	-0.838694	-0.633004
1367798_at	Ahcy	29443	-0.336295	-0.63764	-0.950602	-0.641512
1370474_at	Thrb	24831	-0.181855	-0.706587	-1.04011	-0.642851
1372646_at	RGD1305645	363225	-1.00048	-0.164785	-0.783777	-0.64968
1389785_at	Acy3	293653	-0.429165	-0.513037	-1.01501	-0.652404
1387336_at	Nat8	64570	-0.281341	-0.651209	-1.03089	-0.654481
1387941_s_at	Pla2g6	360426	-0.162516	-0.866526	-0.936974	-0.655339
1370365_at	Gss	25458	-0.181165	-0.588949	-1.19608	-0.655399
1368894_at	Cap2	116653	-0.393817	-0.635664	-0.952505	-0.660662
1376852_at	Mccc1	294972	-0.0514404	-0.684125	-1.28606	-0.673877
1382433_at	Sorcs1	309533	-1.0197	-0.361994	-0.644189	-0.675293
1374244_at	LOC501038	501038	-0.390236	-0.792595	-0.867734	-0.683522
1370936_at	Dmgdh	245961	-0.231712	-0.76335	-1.06531	-0.68679
1368575_at	Slc6a18	29323	-0.210976	-0.631044	-1.21928	-0.687101
1377351_at	Susd3	306810	0.00180672	-1.1001	-0.989032	-0.695776
1368428_at	Xpnpep2	117522	-0.130297	-0.997892	-0.997085	-0.708425
1392921_at	Ppm1k	312381	-0.209274	-0.881095	-1.04637	-0.712247
1368084_at	Dnase1	25633	-1.20223	0.280247	-1.22951	-0.717164
1380393_at	Cryz	362061	-0.0830138	-0.987048	-1.10435	-0.724804
1386615_at	Chst2	367145	-0.389129	-0.903868	-0.894761	-0.729253
1375120_at	Id4	291023	-0.106942	-1.04668	-1.03938	-0.731001
1367994_at	Dpyd	81656	-0.379824	-0.698277	-1.12273	-0.733609
1385074_at	Smarca2	361745	-0.339606	-0.79158	-1.18396	-0.771717
1387531_at	Msra	29447	0.0239155	-1.07063	-1.28006	-0.775589
1398267_at	Slc22a7	89776	0.567703	-1.38062	-1.51599	-0.776303
1394022_at	Id4	291023	-0.331861	-0.750991	-1.25749	-0.780115
1398446_at	Fam189b	310640	-0.626838	-0.689089	-1.02799	-0.781305
1368924_at	Ghr	25235	-0.408244	-0.713115	-1.23561	-0.785657
1368794_at	Haao	56823	-0.632189	-0.700837	-1.03055	-0.787858
1370534_at	Acvr1c	245921	-0.219791	-1.02657	-1.13299	-0.793116
1368460_at	Slc2a5	65197	-0.135255	-0.939851	-1.31798	-0.797696
1368563_at	Aspa	79251	-0.407339	-1.03581	-0.97248	-0.80521
1370167_at	Sdc2	25615	-0.193301	-1.17914	-1.0628	-0.811747
1396113_at	Abhd14a	300982	-0.164896	-1.05066	-1.27149	-0.829015
1380387_at	Foxp2	500037	-0.13553	-0.784359	-1.61184	-0.84391
1371266_at	Afm	282708	0.164147	-0.922394	-1.77815	-0.845467
1376765_at	Mro	361348	-0.630944	-0.952755	-0.966857	-0.850185
1398286_at	Csad	60356	-0.745624	-0.630478	-1.2118	-0.862634
1373803_a_at	Ghr	25235	-0.331694	-1.05525	-1.26489	-0.883944
1370824_at	Slc38a3	252919	-0.333677	-0.695789	-1.65352	-0.894328
1368784_at	A1cf	170912	-0.361984	-1.13893	-1.18751	-0.896142
1387966_at	Asrgl1	246307	-0.51758	-0.681951	-1.4966	-0.898709
1368304_at	Fmo3	84493	-0.436262	-0.906681	-1.38083	-0.907925
1392541_at	Ggct	362368	-0.327309	-1.07564	-1.32401	-0.908988
1372976_at	Abhd14a	300982	-0.074518	-1.15273	-1.53762	-0.921622
1377145_at	RGD1562101	100362255	-0.190544	-1.46867	-1.24475	-0.96799
1372208_at	Ppp1r1b	360616	-1.24305	-0.415315	-1.28463	-0.980999
1387974_a_at	Slc21a4	80899	-0.270822	-0.641325	-2.05473	-0.988958
1375030_at	B3galt5	288161	-0.135692	-1.14169	-1.69052	-0.989301
1378247_at	Eaf2	266787	-0.26264	-1.33827	-1.4214	-1.00743
1386454_at	Slc23a3	367298	-0.135874	-0.913849	-1.98425	-1.01133
1370163_at	Odc1	24609	-0.497323	-1.14069	-1.53577	-1.05793
1370821_at	Tpmt	690050	-0.751062	-0.898804	-1.52524	-1.05837
1372637_at	LOC683751	683751	-0.856384	-0.823963	-1.49557	-1.05864
1370907_at	St6gal1	25197	-0.415063	-1.21423	-1.62746	-1.08559
1371913_at	Tgfbi	116487	-0.654299	-1.12455	-1.48413	-1.08766
1369169_at	Slc23a1	50621	-0.649026	-1.03527	-1.61019	-1.09816
1384603_at	Abca4	310836	-0.414161	-1.14613	-1.76115	-1.10715
1398255_at	Slc15a2	60577	-0.0849394	-1.59613	-1.69995	-1.12701
1367729_at	Oat	64313	-0.441735	-1.52618	-1.462	-1.14331
1369506_at	Gcm1	29394	-0.161028	-1.62194	-1.6526	-1.14519
1394939_at	Ppm1k	312381	-0.17199	-1.56853	-1.76854	-1.16969
1374871_at	Asrgl1	246307	-0.770697	-1.01384	-1.77199	-1.18551
1384887_at	LOC100911506	100911506	-0.476842	-1.26409	-1.87341	-1.20478
1375267_at	Ppic	291463	-0.603047	-1.27851	-1.84961	-1.24372
1387158_at	Mep1b	25727	0.206616	-1.7471	-2.41329	-1.31792
1370714_a_at	St6gal1	25197	-0.442026	-1.70067	-2.03561	-1.39277
1367755_at	Cdo1	81718	-0.81856	-0.994462	-2.3724	-1.39514
1369493_at	Prlr	24684	-0.515467	-1.93103	-1.79905	-1.41518
1367725_at	Pim3	64534	-1.12351	-1.4079	-1.73982	-1.42374
1370336_at	Osgin1	171493	-0.953208	-1.44315	-2.00733	-1.4679
1386720_at	Prss30	287106	-0.624278	-1.98864	-1.86914	-1.49402
1387987_at	Slc22a24	286961	0.355427	-2.05356	-2.7865	-1.49488
1368366_at	Cml1	59300	-0.873291	-1.64042	-2.02386	-1.51252
1383605_at	LOC360919	360919	-0.389229	-1.90348	-2.32001	-1.53757
1387959_at	Aspg	246266	-0.744385	-1.5611	-2.39754	-1.56768
1368234_at	Prep	83471	-1.53348	-1.32278	-2.22948	-1.69525
1377993_at	Gng13	685451	-0.85732	-2.17309	-2.23914	-1.75652
1387234_at	Azgp1	25294	-1.28887	-1.9552	-2.1391	-1.79439
1387303_at	Slc22a2	29503	-1.86042	-1.27272	-2.4341	-1.85575
1384775_s_at	Prss30	287106	-0.814318	-2.30389	-2.8548	-1.991
1368208_at	Nat8b	171084	-0.75784	-2.46557	-2.82446	-2.01596
1384774_at	Prss30	287106	-0.821801	-2.43144	-2.85785	-2.03703
1369407_at	Tnfrsf11b	25341	-1.17498	-2.21405	-3.60769	-2.33224
1370144_at	Gtpbp4	114300	-2.38675	-2.0706	-2.62871	-2.36202
1369401_at	Slco1a6	84608	-0.848922	-2.45786	-3.87369	-2.39349
1387382_at	Hnmt	81676	-1.26973	-2.25978	-3.71309	-2.4142
1387218_at	Tff3	25563	-1.66971	-2.0563	-4.02908	-2.58503
1372869_at	Gtpbp4	114300	-3.16762	-2.23832	-2.92218	-2.77604
1388097_at	Cacng5	140726	-2.25738	-3.33428	-3.79187	-3.12784
1387567_at	Slco1a1	50572	-3.15512	-2.0103	-5.1071	-3.42418
