# Supplementary material for: Mining kidney toxicogenomic data by using gene co-expression modules
Source: BMC Genomics. 2016 Oct 10;17:790. doi: 10.1186/s12864-016-3143-y (PMC5057266; doi:10.1186/s12864-016-3143-y)
Supplement: Additional file 7: Table S5. — List of chemical exposures that map to modules in module cluster 7 and module cluster 11. (XLSX 16 kb) [file 12864_2016_3143_MOESM7_ESM.xlsx]

## Sheet: TableS5_Modmembership_MC711
MODULE_ID	M10	M11	M15	M24	M25	M27	M36	M38	M41	M55	M65	M66	M42	M43	M48	M56	M68	M70	M71	M72	M73	M74	M75	M79	M81	M85	M108	M110	M112
MODULE_CLUSTER	7	7	7	7	7	7	7	7	7	7	7	7	11	11	11	11	11	11	11	11	11	11	11	11	11	11	11	11	11
CISPLATIN.2.mg.kg.3.d.SALINE.100...INTRAVENOUS	0	0	0	0	0	0	0	0	0	1	0	0	1	1	1	1	1	1	1	1	1	1	1	1	1	1	1	1	1
CISPLATIN.2.mg.kg.5.d.SALINE.100...INTRAVENOUS	0	0	0	0	0	0	0	0	0	1	0	0	1	1	1	1	1	1	1	1	1	0	1	1	1	1	1	1	1
LEAD..II..ACETATE.600.mg.kg.3.d.SALINE.100...ORAL.GAVAGE	1	1	1	1	1	1	1	1	1	1	1	1	0	0	1	1	0	0	0	0	0	0	0	1	0	0	0	0	0
LEAD.IV..ACETATE.600.mg.kg.3.d.SALINE.100...ORAL.GAVAGE	1	1	1	1	1	1	1	1	1	1	1	1	0	0	1	1	0	0	0	0	0	0	0	1	0	0	0	0	0
LEAD.IV..ACETATE.600.mg.kg.5.d.SALINE.100...ORAL.GAVAGE	1	1	1	1	1	1	1	1	1	1	1	1	0	0	1	1	0	0	0	0	0	0	0	1	0	0	0	0	0
LEAD.IV..ACETATE.200.mg.kg.3.d.SALINE.100...ORAL.GAVAGE	1	1	1	1	1	1	0	1	1	1	0	1	0	0	0	0	0	0	0	0	0	0	0	0	0	0	0	0	0
LEAD..II..ACETATE.200.mg.kg.5.d.SALINE.100...ORAL.GAVAGE	1	1	1	1	1	1	0	0	1	1	1	1	0	0	0	0	0	0	0	0	0	0	0	0	0	0	0	0	0
CALCITRIOL..04.mg.kg.5.d.CMC..5...ORAL.GAVAGE	0	0	0	0	0	0	0	0	0	0	0	0	1	1	1	1	0	1	1	1	0	1	1	1	0	0	0	0	0
CHOLECALCIFEROL.8.mg.kg.5.d.CMC..5...ORAL.GAVAGE	0	0	0	0	0	0	0	0	0	0	0	0	1	1	1	1	0	1	1	1	0	1	1	1	0	0	0	0	0
NETILMICIN.40.mg.kg.14.d.SALINE.100...INTRAPERITONEAL	0	0	0	0	0	0	0	0	0	0	0	0	1	1	1	1	0	1	1	1	1	0	0	1	0	0	0	0	0
VANCOMYCIN.160.mg.kg.5.d.SALINE.100...INTRAVENOUS	0	0	0	0	0	0	0	0	0	0	0	0	1	1	1	1	0	1	1	1	1	0	0	1	0	0	0	0	0
IBUPROFEN.263.mg.kg.5.d.CORN.OIL.100...ORAL.GAVAGE	0	0	0	0	0	0	0	0	0	0	0	0	1	1	0	1	0	0	1	0	1	1	1	0	1	0	0	0	0
HEXACHLORO.1.3.BUTADIENE.50.mg.kg.3.d.CORN.OIL.100...INTRAPERITONEAL	1	1	1	0	1	1	0	0	1	1	0	0	0	0	0	0	0	0	0	0	0	0	0	0	0	0	0	0	0
CHOLECALCIFEROL.8.mg.kg.3.d.CMC..5...ORAL.GAVAGE	0	0	0	0	0	0	0	0	0	0	0	0	1	0	0	1	0	0	0	0	0	1	1	0	1	1	1	0	0
CISPLATIN.1.17.mg.kg.3.d.SALINE.100...INTRAVENOUS	0	0	0	0	0	0	0	0	0	0	0	0	0	0	0	1	1	0	0	0	0	0	0	0	1	1	1	1	1
CISPLATIN.1.17.mg.kg.5.d.SALINE.100...INTRAVENOUS	0	0	0	0	0	0	0	0	0	0	0	0	0	0	0	1	1	0	0	0	0	0	0	0	1	1	1	1	1
LEAD..II..ACETATE.200.mg.kg.3.d.SALINE.100...ORAL.GAVAGE	1	1	1	0	1	1	0	0	0	1	0	0	0	0	0	0	0	0	0	0	0	0	0	0	0	0	0	0	0
HEXACHLORO.1.3.BUTADIENE.50.mg.kg.5.d.CORN.OIL.100...INTRAPERITONEAL	1	1	1	0	0	1	0	0	0	1	0	0	0	0	0	0	0	0	0	0	0	0	0	0	0	0	0	0	0
FUROSEMIDE.375.mg.kg.5.d.CMC..5...ORAL.GAVAGE	0	0	0	0	0	0	0	0	0	0	0	0	0	1	1	1	0	0	0	1	0	0	0	1	0	0	0	0	0
ENALAPRIL.1500.mg.kg.5.d.CMC..5...ORAL.GAVAGE	1	1	1	0	0	1	0	0	0	0	0	0	0	0	0	0	0	0	0	0	0	0	0	0	0	0	0	0	0
EPIRUBICIN.2.7.mg.kg.3.d.SALINE.100...INTRAVENOUS	0	0	0	0	0	0	0	0	0	0	0	0	0	0	0	0	0	0	0	0	0	0	0	0	0	0	1	1	1
OXALIPLATIN.8.mg.kg.5.d.SALINE.100...INTRAVENOUS	0	0	0	0	0	0	0	0	0	0	0	0	0	0	0	0	0	0	0	0	0	0	0	0	0	0	1	1	1
DIBROMOCHLOROMETHANE.325.mg.kg.3.d.CMC..5...ORAL.GAVAGE	1	0	1	0	0	0	0	0	0	0	0	0	0	0	0	0	0	0	0	0	0	0	0	0	0	0	0	0	0
OXALIPLATIN.8.mg.kg.3.d.SALINE.100...INTRAVENOUS	0	0	0	0	0	0	0	0	0	0	0	0	0	0	0	0	0	0	0	0	0	0	0	0	0	0	0	1	1
CARBOPLATIN.14.mg.kg.3.d.SALINE.100...INTRAVENOUS	0	0	0	0	0	0	0	0	0	0	0	0	0	0	0	0	0	0	0	0	0	0	0	0	0	0	0	1	0
AMIODARONE.147.mg.kg.3.d.CMC..5...ORAL.GAVAGE	0	0	0	0	0	0	0	0	0	0	1	0	0	0	0	0	0	0	0	0	0	0	0	0	0	0	0	0	0
FLUVASTATIN.94.mg.kg.3.d.CORN.OIL.100...ORAL.GAVAGE	0	0	0	0	0	0	0	0	0	0	1	0	0	0	0	0	0	0	0	0	0	0	0	0	0	0	0	0	0
CERIVASTATIN.7.mg.kg.5.d.CORN.OIL.100...ORAL.GAVAGE	0	0	0	0	0	0	0	0	0	0	1	0	0	0	0	0	0	0	0	0	0	0	0	0	0	0	0	0	0
X2.4.DIAMINOPHENOL.60.mg.kg.3.d.WATER.100...ORAL.GAVAGE	0	0	1	0	0	0	0	0	0	0	0	0	0	0	0	0	0	0	0	0	0	0	0	0	0	0	0	0	0
BROMODICHLOROMETHANE.430.mg.kg.3.d.CMC..5...ORAL.GAVAGE	0	0	1	0	0	0	0	0	0	0	0	0	0	0	0	0	0	0	0	0	0	0	0	0	0	0	0	0	0
FURAN.24.mg.kg.3.d.CORN.OIL.100...ORAL.GAVAGE	0	0	1	0	0	0	0	0	0	0	0	0	0	0	0	0	0	0	0	0	0	0	0	0	0	0	0	0	0
BROMODICHLOROMETHANE.430.mg.kg.5.d.CMC..5...ORAL.GAVAGE	0	0	1	0	0	0	0	0	0	0	0	0	0	0	0	0	0	0	0	0	0	0	0	0	0	0	0	0	0
FURAN.24.mg.kg.5.d.CORN.OIL.100...ORAL.GAVAGE	0	0	1	0	0	0	0	0	0	0	0	0	0	0	0	0	0	0	0	0	0	0	0	0	0	0	0	0	0
LEAD..II..ACETATE.2.mg.kg.5.d.SALINE.100...INTRAPERITONEAL	0	0	1	0	0	0	0	0	0	0	0	0	0	0	0	0	0	0	0	0	0	0	0	0	0	0	0	0	0
CISPLATIN..5.mg.kg.5.d.SALINE.100...INTRAPERITONEAL	0	0	0	0	0	0	0	0	0	0	0	0	0	0	0	0	0	0	0	0	0	0	0	0	0	0	0	1	0
GENTAMICIN.267.mg.kg.3.d.CORN.OIL.100...SUBCUTANEOUS	0	0	0	0	0	0	0	0	0	0	1	0	0	0	0	0	0	0	0	0	0	0	0	0	0	0	0	0	0
NEOMYCIN.877.mg.kg.5.d.CORN.OIL.100...ORAL.GAVAGE	0	0	0	0	0	0	0	0	0	0	1	0	0	0	0	0	0	0	0	0	0	0	0	0	0	0	0	0	0
ETHAMBUTOL.998.mg.kg.3.d.CMC..5...ORAL.GAVAGE	0	0	0	0	0	0	0	0	0	0	0	0	0	0	0	0	0	0	0	0	0	0	0	0	0	0	1	0	0
CARBOPLATIN.14.mg.kg.5.d.SALINE.100...INTRAVENOUS	0	0	0	0	0	0	0	0	0	0	0	0	0	0	0	0	0	0	0	0	0	0	0	0	0	0	0	1	0
	Color Legend
	1	Chemical exposure present in module
	0	Chemical exposure not present in module
