# Supplementary material for: Mining kidney toxicogenomic data by using gene co-expression modules
Source: BMC Genomics. 2016 Oct 10;17:790. doi: 10.1186/s12864-016-3143-y (PMC5057266; doi:10.1186/s12864-016-3143-y)
Supplement: Additional file 12: Table S9. — List of nodes in 158 AKI-relevant sub networks and their associated topological properties. (XLSX 19 kb) [file 12864_2016_3143_MOESM12_ESM.xlsx]

## Sheet: AKI_subnetwork_158
Table S9
Entrez ID	Symbol	Degree	BetweennessCentrality	Average fold-change
9636	ISG15	14	0.21556	1.68
2335	FN1	12	0.292688	0.31
310	ANXA7	9	0.143462	1.19
87	ACTN1	8	0.164671	0.76
841	CASP8	8	0.136385	0.56
2	A2M	7	0.137141	0.76
836	CASP3	7	0.212388	0.5
3932	LCK	7	0.0932676	0.28
6774	STAT3	7	0.194713	0.27
367	AR	7	0.214424	-0.35
7431	VIM	6	0.110579	0.82
1026	CDKN1A	6	0.111088	0.56
1230	CCR1	6	0.0690324	0.52
2316	FLNA	6	0.0628227	0.28
3959	LGALS3BP	5	0.0749632	0.58
7132	TNFRSF1A	5	0.0504655	0.57
301	ANXA1	5	0.0322009	0.39
2244	FGB	4	0.0579934	3.09
960	CD44	4	0.0989456	2.66
1191	CLU	4	0.0866405	1.72
11035	RIPK3	4	0.0469242	1.3
4193	MDM2	4	0.0450044	1.25
302	ANXA2	4	0.0370148	1.13
6382	SDC1	4	0.0417576	0.84
5339	PLEC	4	0.0772505	0.29
23564	DDAH2	4	0.0397652	0.19
9021	SOCS3	4	0.0488595	-0.04
4311	MME	4	0.0357849	-0.6
2934	GSN	3	0.120387	0.04
7045	TGFBI	3	0.083765	-1.09
4214	MAP3K1	3	0.0800386	0.26
330	BIRC3	3	0.0760448	0.91
9246	UBE2L6	3	0.0758314	0.68
3437	IFIT3	3	0.065589	1.15
2192	FBLN1	3	0.057935	0.44
355	FAS	3	0.0519137	0.84
9448	MAP4K4	3	0.0400556	0.33
727	C5	3	0.0377266	1.08
51380	CSAD	3	0.0323281	-0.86
10574	CCT7	3	0.0319342	-0.28
6696	SPP1	3	0.0294413	1.05
1282	COL4A1	3	0.0270508	0.45
3691	ITGB4	3	0.0261143	1.08
5359	PLSCR1	3	0.0254621	0.72
5888	RAD51	3	0.025396	1.09
6303	SAT1	3	0.025396	0.23
3433	IFIT2	3	0.0253144	-0.05
6352	CCL5	3	0.0242446	0.96
5699	PSMB10	3	0.023106	0.78
11052	CPSF6	3	0.0230209	0.54
4086	SMAD1	3	0.0215968	0.18
6281	S100A10	3	0.0196405	0.85
5590	PRKCZ	3	0.0168658	-0.25
11059	WWP1	3	0.0165607	-0.37
9319	TRIP13	3	0.0150661	0.61
718	C3	3	0.0127388	2.05
9260	PDLIM7	3	0.00468102	0.43
6890	TAP1	3	0.00427396	0.66
5696	PSMB8	3	0.00115527	1
5698	PSMB9	3	0.00115527	0.99
7518	XRCC4	2	0.0737024	0.18
730	C7	2	0.0499755	0.76
6383	SDC2	2	0.0475363	-0.81
3572	IL6ST	2	0.0463485	0.33
2634	GBP2	2	0.0377266	0.99
6773	STAT2	2	0.0377266	0.46
26136	TES	2	0.0336232	0.89
4627	MYH9	2	0.0309084	0.47
3694	ITGB6	2	0.0262732	0.29
929	CD14	2	0.0253144	0.86
10379	IRF9	2	0.0253144	0.31
7318	UBA7	2	0.021371	0.07
1796	DOK1	2	0.0203995	0.6
567	B2M	2	0.0143756	0.18
558	AXL	2	0.0127388	0.52
3659	IRF1	2	0.0127388	0.8
3929	LBP	2	0.0127388	2.17
4131	MAP1B	2	0.0127388	0.65
10135	NAMPT	2	0.0127388	0.5
55620	STAP2	2	0.0127388	0.51
340061	TMEM173	2	0.0127388	0.74
4000	LMNA	2	0.00981506	0.43
57559	STAMBPL1	2	0.00939082	0.95
3431	SP110	2	0.00926544	0.19
4255	MGMT	2	0.00907993	0.72
6354	CCL7	2	0.0049184	1.04
4323	MMP14	2	0.0040362	0.06
717	C2	2	0	1.03
56302	TRPV5	2	0	-0.07
9510	ADAMTS1	1	0	1.42
9507	ADAMTS4	1	0	-0.08
10865	ARID5A	1	0	0.04
55723	ASF1B	1	0	0.51
652	BMP4	1	0	-0.34
846	CASR	1	0	-0.19
6359	CCL15	1	0	1.21
6347	CCL2	1	0	2.29
6368	CCL23	1	0	1.21
1291	COL6A1	1	0	0.18
8048	CSRP3	1	0	0.26
1999	ELF3	1	0	0.09
51752	ERAP1	1	0	0.54
84141	EVA1A	1	0	-0.09
54751	FBLIM1	1	0	0.53
2243	FGA	1	0	0.92
2621	GAS6	1	0	0.06
388646	GBP7	1	0	1.41
23464	GCAT	1	0	-0.13
2690	GHR	1	0	-0.79
85441	HELZ2	1	0	0.06
3159	HMGA1	1	0	0.73
10410	IFITM3	1	0	0.37
11009	IL24	1	0	0.06
3664	IRF6	1	0	0.93
200845	KCTD6	1	0	-0.03
688	KLF5	1	0	0.57
3939	LDHA	1	0	0.45
3958	LGALS3	1	0	1.19
654346	LGALS9C	1	0	0.28
116844	LRG1	1	0	0.07
4192	MDK	1	0	0.68
4225	MEP1B	1	0	-1.32
10724	MGEA5	1	0	0.29
79778	MICALL2	1	0	0.43
4599	MX1	1	0	0.12
26509	MYOF	1	0	0.6
4673	NAP1L1	1	0	1.32
9221	NOLC1	1	0	0.43
4938	OAS1	1	0	0.01
55003	PAK1IP1	1	0	0.48
5156	PDGFRA	1	0	0.08
8682	PEA15	1	0	0.4
5480	PPIC	1	0	-1.24
5493	PPL	1	0	0.33
51422	PRKAG2	1	0	-0.06
5584	PRKCI	1	0	0.86
5618	PRLR	1	0	-1.42
26191	PTPN22	1	0	0.36
5792	PTPRF	1	0	0.13
56852	RAD18	1	0	0.73
26064	RAI14	1	0	0.36
5955	RCN2	1	0	0.56
6282	S100A11	1	0	0.69
27240	SIT1	1	0	-0.34
6518	SLC2A5	1	0	-0.8
27173	SLC39A1	1	0	0.27
23516	SLC39A14	1	0	0.41
6521	SLC4A1	1	0	-0.22
6595	SMARCA2	1	0	-0.77
10580	SORBS1	1	0	-0.04
7068	THRB	1	0	-0.5
7086	TKT	1	0	0.99
4982	TNFRSF11B	1	0	-2.33
84617	TUBB6	1	0	1.06
7358	UGDH	1	0	0.72
11274	USP18	1	0	-0.19
51776	ZAK	1	0	0.39
168544	ZNF467	1	0	0.35
