# Supplementary material for: Mining kidney toxicogenomic data by using gene co-expression modules
Source: BMC Genomics. 2016 Oct 10;17:790. doi: 10.1186/s12864-016-3143-y (PMC5057266; doi:10.1186/s12864-016-3143-y)
Supplement: Additional file 15: Table S11. — List of chemical exposures modulating the expression of immunoproteasomes in kidney. (XLSX 15 kb) [file 12864_2016_3143_MOESM15_ESM.xlsx]

## Sheet: Additionalfile15
Table S11
	Chemical Exposure	Average Z-score		Color legend
	LIPOPOLYSACCHARIDE.E..COLI.O55.B5.1.25.mg.kg.3.d.SALINE.100...INTRAVENOUS	3.36517			Z-score greater than 1.2
	LEAD..II..ACETATE.200.mg.kg.5.d.SALINE.100...ORAL.GAVAGE	3.12654			Z-score lesser than -1.2
	LEAD..II..ACETATE.600.mg.kg.3.d.SALINE.100...ORAL.GAVAGE	2.97271
	LEAD.IV..ACETATE.600.mg.kg.3.d.SALINE.100...ORAL.GAVAGE	2.95384
	CERIVASTATIN.7.mg.kg.5.d.CORN.OIL.100...ORAL.GAVAGE	2.67342
	NETILMICIN.40.mg.kg.14.d.SALINE.100...INTRAPERITONEAL	2.29802
	CISPLATIN.2.mg.kg.3.d.SALINE.100...INTRAVENOUS	2.26359
	VANCOMYCIN.160.mg.kg.5.d.SALINE.100...INTRAVENOUS	2.24031
	LEAD.IV..ACETATE.600.mg.kg.5.d.SALINE.100...ORAL.GAVAGE	2.16561
	CHOLECALCIFEROL.8.mg.kg.5.d.CMC..5...ORAL.GAVAGE	2.15868
	CISPLATIN.2.mg.kg.5.d.SALINE.100...INTRAVENOUS	2.06654
	IBUPROFEN.263.mg.kg.5.d.CORN.OIL.100...ORAL.GAVAGE	1.9073
	NEOMYCIN.877.mg.kg.5.d.CORN.OIL.100...ORAL.GAVAGE	1.79943
	GENTAMICIN.267.mg.kg.3.d.CORN.OIL.100...SUBCUTANEOUS	1.64083
	X2.AMINO.4.NITROPHENOL.625.mg.kg.5.d.CMC..5...ORAL.GAVAGE	1.62191
	CYCLOSPORIN.A.350.mg.kg.5.d.CORN.OIL.100...ORAL.GAVAGE	1.50423
	CYCLOSPORIN.A.350.mg.kg.3.d.CORN.OIL.100...ORAL.GAVAGE	1.45115
	NAPROXEN.134.mg.kg.3.d.CORN.OIL.100...ORAL.GAVAGE	1.41065
	PIROXICAM.14.mg.kg.5.d.CMC..5...ORAL.GAVAGE	1.40707
	AMIODARONE.147.mg.kg.3.d.CMC..5...ORAL.GAVAGE	1.36222
	NYSTATIN.134.mg.kg.3.d.CORN.OIL.100...SUBCUTANEOUS	1.29505
	CROMOLYN.1500.mg.kg.5.d.WATER.100...ORAL.GAVAGE	1.27833
	ETHACRYNIC.ACID.125.mg.kg.3.d.CMC..5...ORAL.GAVAGE	1.22831
	ATORVASTATIN.300.mg.kg.3.d.CORN.OIL.100...ORAL.GAVAGE	-1.20176
	X4.NITROBENZOIC.ACID.1470.mg.kg.3.d.CMC..5...ORAL.GAVAGE	-1.22454
	EPIRUBICIN.2.7.mg.kg.3.d.SALINE.100...INTRAVENOUS	-1.22837
	DAUNORUBICIN.3.25.mg.kg.3.d.SALINE.100...INTRAVENOUS	-1.2331
	SODIUM.ARSENITE.30.mg.kg.7.d.SALINE.100...ORAL.GAVAGE	-1.25722
	RAPAMYCIN.60.mg.kg.5.d.CMC..5...ORAL.GAVAGE	-1.25836
	HYDROCORTISONE.56.mg.kg.5.d.CORN.OIL.100...SUBCUTANEOUS	-1.2691
	CHLOROBENZENE.500.mg.kg.5.d.CMC..5...ORAL.GAVAGE	-1.3192
	ERLOTINIB.116.mg.kg.5.d.WATER.100...ORAL.GAVAGE	-1.32717
	CHLOROBENZENE.500.mg.kg.3.d.CMC..5...ORAL.GAVAGE	-1.39317
	DIBROMOCHLOROMETHANE.325.mg.kg.3.d.CMC..5...ORAL.GAVAGE	-1.4956
	METHOTREXATE..3.mg.kg.3.d.CORN.OIL.100...ORAL.GAVAGE	-1.68409
	BROMODICHLOROMETHANE.430.mg.kg.3.d.CMC..5...ORAL.GAVAGE	-1.68914
	DOXORUBICIN.3.mg.kg.5.d.SALINE.100...INTRAVENOUS	-1.842
	HYDROCORTISONE.56.mg.kg.3.d.CORN.OIL.100...SUBCUTANEOUS	-2.06684
	X1.NAPHTHYL.ISOTHIOCYANATE.60.mg.kg.3.d.CORN.OIL.100...ORAL.GAVAGE	-2.21202
	METHOTREXATE.27.mg.kg.3.d.CORN.OIL.100...ORAL.GAVAGE	-2.32213
