# Supplementary material for: Mining kidney toxicogenomic data by using gene co-expression modules
Source: BMC Genomics. 2016 Oct 10;17:790. doi: 10.1186/s12864-016-3143-y (PMC5057266; doi:10.1186/s12864-016-3143-y)
Supplement: Additional file 16: Table S12. — Complete list of publications supporting gene-to-function relationship in the 158 AKI-relevant sub-network genes (AKI-SN). (XLSX 17 kb) [file 12864_2016_3143_MOESM16_ESM.xlsx]

## Sheet: Additionalfile16
Additional Table S12. Complete list of literature supporting gene-to-function relationship in the 158 acute kidney injury-relevant gene sub-network
Categories	Diseases or Functions Annotation	p-Value	Molecules	# Molecules	Reference (PMID/Clinical Trial)	Study Findings
Glomerular Injury, Kidney Failure, Renal Fibrosis	interstitial fibrosis of kidney	5.46E-02	MMP14,TNFRSF1A	2	11292619, 16926191	Tnfrsf1a gene knockout mice have increase in renal interstitial fibrosis; Mmp14 gene knockout increases tubulo-interstitial fibrosis in mice
Glomerular Injury, Renal Fibrosis	fibrosis of kidney	4.75E-04	CCL2,CLU,MMP14,SPP1,TNFRSF1A	5	9453010, 11292619, 16926191, 11865066, 15034096	Spp1 gene knockout increases fibrosis of the kidney in mouse; Tnfrsf1a gene knockout increase renal interstitial fibrosis in mice; Mmp14 gene knockout increases tubulo-interstitial fibrosis in mice; Clu gene knockout increases fibrosis of renal glomerulus in mice; Intramuscular adminstration of CCL2 protein in mice decreases renal fibrosis in mice with unilateral ureteral obstruction
Glomerular Injury, Renal Hyperplasia/Hyperproliferation	hyperplasia of mesangial cells	9.08E-03	CDKN1A,CLU	2	11865066; 11970874	In mice, Clu gene knockout increases hyperplasia of mesangial cells; Cdkn1a gene knockout increases hyperplasia of mesangial cells in mouse
Glomerular Injury, Renal Hyperplasia/Hyperproliferation	hyperplasia of parietal epithelial cells	7.24E-03	CDKN1A	1	19359523	In mice with nephropathy, Cdkn1a gene knockout increases hyperplasia of parietal epithelial cells in glomerulus of mouse kidney
Renal Atrophy	atrophy of kidney	4.70E-04	ADAMTS1,ADAMTS4,BMP4,SLC4A1	4	17409310, 21584905, 9268572	Knockout Slc4a1 gene knockout increases atrophy of kidney medulla in mice; Adamts1 gene knockout and Adamts4 gene knockout increase atrophy of kidney medulla in mice; Bmp4 gene knockout increases atrophy of the kidney in mice
Renal Atrophy	atrophy of renal cortex	7.68E-02	ADAMTS1	1	14668204	Adamts1 gene knockout increases atrophy of kidney cortex in mice
Renal Atrophy	atrophy of renal medulla	4.30E-05	ADAMTS1,ADAMTS4,SLC4A1	3	17409310, 21584905	Knockout Slc4a1 gene knockout increases atrophy of kidney medulla in mice; Adamts1 gene knockout and Adamts4 gene knockout increase atrophy of kidney medulla in mice
Renal Damage	damage of kidney	3.40E-08	ANXA7,B2M,BMP4,CCR1,CD44,FAS,FN1,ITGB6,MDK,MEP1B,RIPK3	11	23437197, 23720810, 21471216,24367031,15901765, 10601356, 14736944, 14507636, 18172000, 18172000, 23818611	Ripk3 knockout in mice decreases damage to kidney caused by ischemia-reperfusion injury; Mep1b gene monckout decreases susceptibility of reperfusion injury of the kidney in mouse; Mdk knockout in mice decreases damage to tubulointerstitium in kidney caused by ischemic injury; Itgb6 gene knockout decreases injury of the kidney caused by obstructive injury; FN1 is involved in damage of tubulointers…
Renal Damage	injury of renal glomerulus	5.18E-04	B2M,BMP4,CCR1	3	24367031, 21471216, 23720810	BL5923 blockage of active mouse Ccr1 protein decreases glomerular injury in mice exhibiting nephritis; in diabetic mice, Bmp4 gene knockout decreases injury of glomerulus
Renal Damage	reperfusion injury of kidney	2.11E-02	CD44,MEP1B	2	15901765, 18172000	CD44 gene knockout decreases susceptibility of reperfusion injury in mouse kidney; Mep1b gene knockout decreases susceptibility of reperfusion injury in mouse kidney
Renal Damage, Renal Tubule Injury	damage of tubulointerstitium	2.35E-04	CCR1,FN1,MDK	3	11544339, 14736944, 24367031	Long term blockage of active mouse Ccr1 protein decreases injury of tubulointerstituim in kidney in mice exhibiting nephritis; FN1 protein is involved in tubulointerstitial damage in humans; Mdk knockout mice have decreased degeneration of kidney renal tubule
Renal Damage, Renal Tubule Injury	injury of tubulointerstitium	2.16E-02	CCR1	1
Renal Damage, Renal Tubule Injury	proximal tubular toxicity	4.15E-07	BMP4,FGA,FGB,FN1,LGALS3,PRKCZ,S100A10,SPP1	8	15805072, 22297670	downregulation of rat Bmp4 mRNA, upregulation of S100A1 mRNA, upregulation of rat Fn1, upregulation of Lgals3, upregulation of Pkcz mRNA, downregulation of rat Slc15a2 mRNA are associated with proximal tubular toxicity in microarray studies in the male rat; CD44 is associated with proximal tubule injury after acute kidney injury
Renal Degeneration	degeneration of kidney	1.19E-02	CLU,MDK	2	15509530, 17090421	Mdk gene knockout decreases degeneration of the renal tubule; CLU protein is involved in kidney degeneration
Renal Degeneration	degeneration of renal tubule	2.16E-02	MDK	1
Renal Dysplasia	dysplasia of kidney	1.03E-01	CLU	1	7712145	CLU upregulation is associated with renal dysplasia in humans
Renal Hydronephrosis	hydronephrosis	4.77E-06	ADAMTS1,ADAMTS4,BMP4,CCL2,CLU,ITGB4,TNFRSF11B	7	21584905, 21584905, 9268572, 14871410, 17090421	downregulation of human TNFRSF11b mRNA and upregulation of human ITGB4 and CCL2 mRNA in highly fibrotic kidney are associated with hydronephrosis in humans (macroarray analysis); CLU is involved in hydronephrosis of kidney from neonates; Bmp4 heterozygous knockout increases hydronephrosis in the mouse; Adamts4 and Adamts1 gene knockout increases hydronephrosis in mouse
Renal Hypoplasia	hypoplasia of renal cortex	2.86E-02	MMP14	1	20727881	Knockout Mmp14 gene increases hypoplasia of kidney cortex in mouse
Renal Inflammation, Renal Nephritis	acute phase crescentic glomerulonephritis	5.65E-02	CCL5	1	17898087	Ccl5 mRNA in renal glomerulus is associated with acute phase crescentic glomerulonephritis in male rats
Renal Inflammation, Renal Nephritis	anti-thymocyte serum nephritis	1.44E-02	IRF1	1	22427665	Upregulation of Irf1 mRNA in kidney is associated with nephritis in rats
Renal Inflammation, Renal Nephritis	autoimmune glomerulonephritis	7.24E-04	CDKN1A,CLU,IRF1,MDM2	4	15284293, 22427665, 12427144, 16688120	upregulation of MDM2 protein in parietal, glomerular, tubular, and visceral epithelial cells is associated with IgA nephropathy in humans; upregulation of rat Irf1 protein is associated with nephritis in rat kidney; upregulation of CLU in protein from glomeruli from human kidney is associated with membranous nephropathy in humans (and concomitant downregulation of protein in urine, serum); upregu…
Renal Inflammation, Renal Nephritis	crescentic glomerulonephritis	5.14E-03	CCL5,SPP1	2	17898087, 9453010	upregulation of rat Spp1 mRNA in kidney is associated with experimental glomerulonephritis in rat; upregulation of Ccl5 mRNA in renal glomerulus is associated with acute phase crescentic glomerulonephritis in the male rat;
Renal Inflammation, Renal Nephritis	epstein syndrome	1.44E-02	MYH9	1	RCV000015133.25	Mutant MYH9 gene increases epstein syndrome in humans
Renal Inflammation, Renal Nephritis	experimental crescentic glomerulonephritis	3.57E-02	SPP1	1	9453010	upregulation of rat Spp1 mRNA in kidney is associated with experimental glomerulonephritis in rat
Renal Inflammation, Renal Nephritis	Fechtner syndrome	1.44E-02	MYH9	1	RCV000015120.24	Mutant MYH9 protein increases Fechtner syndrome in humans
Renal Inflammation, Renal Nephritis	focal glomerulonephritis	2.37E-02	CCL2,MDM2	2	15284293	Upregulation of human MDM2 protein in glomerular, parietal, tubular, and visceral epithelial cells and glomerular endothelial cells is associated with IgA nephropathy in human
Renal Inflammation, Renal Nephritis	glomerulonephritis	6.18E-05	CCL2,CCL5,CCR1,CDKN1A,CLU,FAS,IRF1,MDM2,SPP1,TNFRSF1A	10	17982109, 9453010, 15284293, 12163557, 12427144, 10587518, 17898087, NCT00319761	upregulation of TNFRSF1A protein in urine is associated with glomerulonephritis in human; upregulation of rat Spp1 mRNA in kidney is associated with glomerulonephritis in rat; upregulation of human MDM2 protein in parietal epithelial cells, glomerular epithelial cells, tubular epithelial cells, and visceral epithelial cells is associated with IgA nephropathy in humans; mutant mouse Fas gene incre…
Renal Inflammation, Renal Nephritis	IgA nephropathy	2.02E-01	MDM2	1	15284293	Upregulation of human MDM2 protein in glomerular epithelial cell is associated with IgA nephropathy in human
Renal Inflammation, Renal Nephritis	immune complex nephritis	3.57E-02	FAS	1	15261342	Fas mutation increases immune complex glomerulonephritis in mice exhibiting lupus-like autoimmune disease
Renal Inflammation, Renal Nephritis	lupus nephritis	3.17E-01	FAS,TNFRSF1A	2	17982109, 9552007	upreguation of TNFRSF1A protein in urine is associated with lupus nephritis in human; Tnfrsf1a protein is necessary for inflammation of the kidney caused by LTA protein; upregulation of mouse Tnfrsf1a protein in renal cortex is associated with spontaneous lupus nephritis in mouse
Renal Inflammation, Renal Nephritis	membranous glomerulonephritis	6.59E-03	CDKN1A,CLU	2	12427144, 16688120	downregulation of CLU protein in human kidney glomeruli is associated with membranous nephropathy in human; Cdkn1a gene knockout increases glomerulonephritis in mice;
Renal Inflammation, Renal Nephritis	Nephritis	1.78E-05	CCL2,CCL5,CCR1,CDKN1A,CLU,FAS,IRF1,MDK,MDM2,MYH9,SPP1,TNFRSF1A	12	17982109, 9453010, 15284293, 12163557, 12427144, 10587518, 17898087, NCT00319761, RCV000015120.24, RCV000015133.25	upregulation of TNFRSF1A protein in urine is associated with glomerulonephritis in human; upregulation of rat Spp1 mRNA in kidney is associated with glomerulonephritis in rat; upregulation of human MDM2 protein in parietal epithelial cells, glomerular epithelial cells, tubular epithelial cells, and visceral epithelial cells is associated with IgA nephropathy in humans; mutant mouse Fas gene incre…
Renal Inflammation, Renal Nephritis	tubular nephritis	4.27E-02	MDK	1	15509530	Mdk gene mutant increases tubular nephritis in mice
Renal Necrosis/Cell Death	apoptosis of glomerular cells	5.87E-04	CASP3,CASP8,CDKN1A,IRF1	4
Renal Necrosis/Cell Death	apoptosis of kidney cells	9.23E-04	CASP3,CASP8,CDKN1A,CLU,IRF1	5	22427665, 20007348, 12746256, 16688120, 22427665	Interference of rat Irf1 mRNA decreases apoptosis of glomerular mesangial cells in kidney from rat exhibiting anti-Thy-1 nephritis; expression of CLU mRNA is involved in apoptosis of tubular epithelial cells induced by renal ischemia-reperfusion injury; Cdkn1a gene knockout induces apoptosis of proximal tubule cells and podocytes; inhibition of active rat Casp8 or Casp3 protein decreases apoptosi…
Renal Necrosis/Cell Death	necrosis of renal tubule	1.38E-02	CDKN1A,CLU,SPP1	3	10411681, 20007348, 16467127, 12746256	Spp1 gene knockout increases necrosis of the renal tubule in mice; expression of CLU mRNA is involved in apoptosis of tubular epithelial cells induced by renal ischemia-reperfusion injury; Intereference of rat Cdkn1a mRNA by antisense DNA increases necrosis of proximal tubule cells in kidney cortex of rats after cicplatin treatment; Cdkn1a gene knockout increases apoptosis in proximal tubule cell…
Renal Proliferation	proliferation of glomerular cells	9.40E-04	AXL,CDKN1A,GAS6,STAT3	4
Renal Proliferation	proliferation of kidney cells	3.44E-04	AXL,CDKN1A,GAS6,MMP14,STAT3	5	12122116, 11546821, 23826128, 16688120, 11970874, 11290560	Mmp14 gene knockout decreases proliferation of kidney cells in mouse; Gas6 knockout decreases proliferatino of glomerular cells in mice exhibiting nephrotoxic nephritis; dominant negative STAT3 protein decreases proliferation of cultured mouse mesangial cells (increased by GAS6 protein); Gas6 is involved in the proliferation of mesangial cells; Cdkn1a gene knockout increases proliferation of podo…
